# Supplementary material for: Crystal structure of (E)-3-allyl-2-sulfanyl­idene-5-[(thio­phen-2-yl)methyl­idene]thia­zolidin-4-one
Source: Acta Crystallogr E Crystallogr Commun. 2015 May 30;71(Pt 6):o433–4. doi: 10.1107/S2056989015010166 (PMC4459307; doi:10.1107/S2056989015010166)
Supplement: Supplementary file 1 [file e-71-0o433-sup1.cif]

##############################################################################
#                                                                            #
# This CIF contains the data in a paper accepted for publication in          #
# Acta Crystallographica Section E. It conforms to the requirements of       #
# Notes for Authors for Acta Crystallographica Section E, and has been       #
# peer reviewed under the auspices of the IUCr Commission on Journals.       #
#                                                                            #
# Full details of the Crystallographic Information File format               #
# are given in the paper "The Crystallographic Information File (CIF):       #
# a New Standard Archive File for Crystallography" by S. R. Hall, F. H.      #
# Allen and I. D. Brown [Acta Cryst. (1991), A47, 655-685].                  #
#                                                                            #
# The current version of the core CIF dictionary is obtainable from          #
# ftp://ftp.iucr.org/pub/cif_core.dic.                                       #
#                                                                            #
# Software is freely available for graphical display of the structure(s)     #
# in this CIF. For information consult the CIF software page                 #
# http://www.iucr.org/resources/cif/software.                                #
#                                                                            #
# This file may be used for bona fide research purposes within the           #
# scientific community so long as proper attribution is given to the journal # 
# article from which it was obtained.                                        #
#                                                                            #
##############################################################################
data_I
_database_code_depnum_ccdc_archive 'CCDC 1403058'
_audit_creation_method     SHELXL-2013
_journal_date_recd_electronic     2015-05-20
_journal_date_accepted     2015-05-26
_journal_name_full     'Acta Crystallographica, Section E'
_journal_year     2015
_journal_volume     71
_journal_issue      6
_journal_page_first     o433
_journal_page_last     o434
_journal_paper_category     HO
_journal_paper_doi     10.1107/S2056989015010166
_journal_coeditor_code     IM2466
_publ_contact_author_name     'Rahhal  El Ajlaoui'
_publ_contact_author_address
;
Laboratoire de Chimie Organique et Analytique
Universit\'e Sultan Moulay Slimane,
Facult\'e des Sciences et Techniques, B\'eni-Mellal, BP 523, Morocco
;
_publ_contact_author_email     'r_elajlaoui@yahoo.fr'
_publ_contact_author_fax     '212 537 77 54 40'
_publ_contact_author_phone     '212 537 77 54 40'
_publ_section_title
;\
Crystal structure of
(<i>E</i>)-3-allyl-2-sulfanylidene-5-[(thiophen-2-yl)methylidene]thiazolidin-\
4-one
;
loop_
    _publ_author_name
    _publ_author_address
    'El Ajlaoui, Rahhal'
;
Laboratoire de Chimie Organique et Analytique
Universit\'e Sultan Moulay Slimane,
Facult\'e des Sciences et Techniques, B\'eni-Mellal, BP 523, Morocco
;
    'Rakib, El Mostapha'
;
Laboratoire de Chimie Organique et Analytique
Universit\'e Sultan Moulay Slimane,
Facult\'e des Sciences et Techniques, B\'eni-Mellal, BP 523, Morocco
;
    'Mojahidi, Souad'
;
Laboratoire de Chimie Organique et Analytique
Universit\'e Sultan Moulay Slimane,
Facult\'e des Sciences et Techniques, B\'eni-Mellal, BP 523, Morocco
;
    'Saadi, Mohamed'
;
Laboratoire de Chimie du Solide Appliqu\'ee,
Facult\'e des Sciences, Universit\'e Mohammed V
Avenue Ibn Battouta, BP. 1014, Rabat, Morocco
;
    'El Ammari, Lahcen'
;
Laboratoire de Chimie du Solide Appliqu\'ee,
Facult\'e des Sciences, Universit\'e Mohammed V
Avenue Ibn Battouta, BP. 1014, Rabat, Morocco
;
_chemical_name_systematic
;\
(<i>E</i>)-3-Allyl-2-sulfanylidene-5-[(thiophen-2-\
yl)methylidene]thiazolidin-4-one
;
_chemical_name_common     ?
_chemical_formula_moiety     'C11 H9 N O S3'
_chemical_formula_sum     'C11 H9 N O S3'
_chemical_formula_iupac     'C11 H9 N O S3'
_chemical_formula_weight     267.37
_chemical_melting_point     ?
_shelx_space_group_comment
;
The symmetry employed for this shelxl refinement is uniquely defined
by the following loop, which should always be used as a source of
symmetry information in preference to the above space-group names.
They are only intended as comments.
;
_space_group_crystal_system     triclinic
_space_group_name_H-M_alt     'P -1'
_space_group_name_Hall     '-P 1'
loop_
    _space_group_symop_operation_xyz
    'x, y, z'
    '-x, -y, -z'
_cell_length_a     6.7342(2)
_cell_length_b     7.3762(2)
_cell_length_c     13.2917(5)
_cell_angle_alpha     79.386(2)
_cell_angle_beta     80.104(2)
_cell_angle_gamma     68.9080(10)
_cell_volume     601.44(3)
_cell_formula_units_Z     2
_cell_measurement_reflns_used     3514
_cell_measurement_theta_min     2.986
_cell_measurement_theta_max     29.997
_cell_measurement_temperature     296(2)
_exptl_crystal_description     Block
_exptl_crystal_colour     yellow
_exptl_crystal_size_max     0.37
_exptl_crystal_size_mid     0.35
_exptl_crystal_size_min     0.28
_exptl_crystal_density_diffrn     1.476
_exptl_crystal_F_000     276
_exptl_absorpt_coefficient_mu     0.592
_exptl_absorpt_correction_type     multi-scan
_exptl_absorpt_process_details
;
(SADABS; Bruker, 2009)
;
_exptl_absorpt_correction_T_min     0.6996
_exptl_absorpt_correction_T_max     0.7462
_exptl_special_details     ?
_diffrn_ambient_temperature     296(2)
_diffrn_radiation_type     MoK\a
_diffrn_radiation_wavelength     0.71073
_diffrn_radiation_source     'fine-focus sealed tube'
_diffrn_radiation_monochromator     graphite
_diffrn_measurement_device_type     'Bruker X8 APEX'
_diffrn_measurement_method     '\f and \w scans'
_diffrn_reflns_number     25223
_diffrn_reflns_av_R_equivalents     0.0416
_diffrn_reflns_theta_min     2.986
_diffrn_reflns_theta_max     29.997
_diffrn_reflns_theta_full     25.242
_diffrn_measured_fraction_theta_max     0.999
_diffrn_measured_fraction_theta_full     0.999
_diffrn_reflns_limit_h_min     -9
_diffrn_reflns_limit_h_max     9
_diffrn_reflns_limit_k_min     -10
_diffrn_reflns_limit_k_max     10
_diffrn_reflns_limit_l_min     -18
_diffrn_reflns_limit_l_max     18
_refine_special_details     ?
_reflns_number_total     3514
_reflns_number_gt     2557
_reflns_threshold_expression     I>2\s(I)
_refine_ls_structure_factor_coef     Fsqd
_refine_ls_matrix_type     full
_refine_ls_R_factor_all     0.0677
_refine_ls_R_factor_gt     0.0427
_refine_ls_wR_factor_gt     0.0992
_refine_ls_wR_factor_ref     0.1112
_refine_ls_goodness_of_fit_ref     1.065
_refine_ls_restrained_S_all     1.065
_refine_ls_number_reflns     3514
_refine_ls_number_parameters     145
_refine_ls_number_restraints     0
_refine_ls_hydrogen_treatment     constr
_refine_ls_weighting_scheme     calc
_refine_ls_weighting_details
              'w=1/[\s^2^(Fo^2^)+(0.0384P)^2^+0.3716P] where P=(Fo^2^+2Fc^2^)/3'
_atom_sites_solution_hydrogens     geom
_atom_sites_solution_primary     ?
_atom_sites_solution_secondary     ?
_refine_ls_shift/su_max     0.000
_refine_ls_shift/su_mean     0.000
_refine_diff_density_max     0.352
_refine_diff_density_min     -0.258
_refine_ls_extinction_method     none
_refine_ls_extinction_coef     .
loop_
    _atom_type_symbol
    _atom_type_description
    _atom_type_scat_dispersion_real
    _atom_type_scat_dispersion_imag
    _atom_type_scat_source
    'C' 'C' 0.0033 0.0016
                         'International Tables Vol C Tables 4.2.6.8 and 6.1.1.4'
    'H' 'H' 0.0000 0.0000
                         'International Tables Vol C Tables 4.2.6.8 and 6.1.1.4'
    'N' 'N' 0.0061 0.0033
                         'International Tables Vol C Tables 4.2.6.8 and 6.1.1.4'
    'O' 'O' 0.0106 0.0060
                         'International Tables Vol C Tables 4.2.6.8 and 6.1.1.4'
    'S' 'S' 0.1246 0.1234
                         'International Tables Vol C Tables 4.2.6.8 and 6.1.1.4'
_computing_data_collection
;
APEX2 (Bruker, 2009)
;
_computing_cell_refinement
;
SAINT (Bruker, 2009)
;
_computing_data_reduction
;
SAINT (Bruker, 2009)
;
_computing_structure_solution
;
SHELXS97 (Sheldrick, 2008)
;
_computing_structure_refinement
;
SHELXL97 (Sheldrick, 2008)
;
_computing_molecular_graphics
;
ORTEPIII (Burnett & Johnson, 1996) and ORTEP-3 for Windows (Farrugia,
2012)
;
_computing_publication_material
;
PLATON (Spek, 2009) and publCIF (Westrip, 2010)
;
loop_
    _atom_site_type_symbol
    _atom_site_label
    _atom_site_fract_x
    _atom_site_fract_y
    _atom_site_fract_z
    _atom_site_U_iso_or_equiv
    _atom_site_adp_type
    _atom_site_calc_flag
    _atom_site_occupancy
    _atom_site_disorder_assembly
    _atom_site_disorder_group
    C C1 0.1345(4) 0.1860(4) 0.70306(19) 0.0518(6) Uani d 1 . .
    H H1 -0.0046 0.2033 0.7342 0.062 Uiso calc 1 . .
    C C2 0.3105(4) 0.0861(4) 0.75114(18) 0.0523(6) Uani d 1 . .
    H H2 0.3058 0.0267 0.8192 0.063 Uiso calc 1 . .
    C C3 0.5018(4) 0.0808(3) 0.68783(17) 0.0428(5) Uani d 1 . .
    H H3 0.6372 0.0182 0.7094 0.051 Uiso calc 1 . .
    C C4 0.4669(3) 0.1785(3) 0.59025(16) 0.0350(4) Uani d 1 . .
    C C5 0.6327(3) 0.1940(3) 0.50925(16) 0.0358(4) Uani d 1 . .
    H H5 0.7718 0.1321 0.5264 0.043 Uiso calc 1 . .
    C C6 0.6167(3) 0.2849(3) 0.41203(16) 0.0341(4) Uani d 1 . .
    C C7 0.8086(3) 0.2828(3) 0.33909(16) 0.0366(4) Uani d 1 . .
    C C8 0.5339(3) 0.4692(3) 0.23605(17) 0.0399(5) Uani d 1 . .
    C C9 0.9117(4) 0.4146(4) 0.15934(19) 0.0491(6) Uani d 1 . .
    H H9A 0.8550 0.5408 0.1181 0.059 Uiso calc 1 . .
    H H9B 1.0355 0.4141 0.1876 0.059 Uiso calc 1 . .
    C C10 0.9801(6) 0.2599(5) 0.0927(2) 0.0743(9) Uani d 1 . .
    H H10 0.8740 0.2392 0.0646 0.089 Uiso calc 1 . .
    C C11 1.1737(7) 0.1513(6) 0.0701(3) 0.1111(16) Uani d 1 . .
    H H11A 1.2845 0.1674 0.0967 0.133 Uiso calc 1 . .
    H H11B 1.2038 0.0562 0.0272 0.133 Uiso calc 1 . .
    N N1 0.7483(3) 0.3913(3) 0.24437(13) 0.0382(4) Uani d 1 . .
    O O1 0.9933(2) 0.2023(3) 0.35541(13) 0.0515(4) Uani d 1 . .
    S S1 0.19548(9) 0.27676(9) 0.57905(5) 0.04606(16) Uani d 1 . .
    S S2 0.38596(8) 0.41472(8) 0.35129(4) 0.03895(14) Uani d 1 . .
    S S3 0.41977(12) 0.59688(12) 0.13403(5) 0.0646(2) Uani d 1 . .
loop_
    _atom_site_aniso_label
    _atom_site_aniso_U_11
    _atom_site_aniso_U_22
    _atom_site_aniso_U_33
    _atom_site_aniso_U_12
    _atom_site_aniso_U_13
    _atom_site_aniso_U_23
    C1 0.0437(13) 0.0519(14) 0.0552(15) -0.0171(11) 0.0135(11) -0.0117(11)
    C2 0.0583(15) 0.0566(14) 0.0374(12) -0.0213(12) 0.0061(11) -0.0020(10)
    C3 0.0425(12) 0.0437(12) 0.0389(11) -0.0123(10) -0.0042(9) -0.0028(9)
    C4 0.0343(10) 0.0315(10) 0.0392(11) -0.0108(8) -0.0029(8) -0.0065(8)
    C5 0.0316(10) 0.0343(10) 0.0406(11) -0.0101(8) -0.0032(8) -0.0054(8)
    C6 0.0304(9) 0.0340(10) 0.0377(10) -0.0111(8) -0.0022(8) -0.0060(8)
    C7 0.0337(10) 0.0393(11) 0.0389(11) -0.0156(9) -0.0002(8) -0.0077(9)
    C8 0.0402(11) 0.0412(11) 0.0394(11) -0.0151(9) -0.0030(9) -0.0063(9)
    C9 0.0447(13) 0.0555(14) 0.0469(13) -0.0242(11) 0.0066(10) -0.0024(10)
    C10 0.084(2) 0.086(2) 0.0568(17) -0.0438(19) 0.0266(15) -0.0216(15)
    C11 0.133(4) 0.086(3) 0.067(2) 0.002(2) 0.025(2) -0.0083(19)
    N1 0.0360(9) 0.0424(9) 0.0370(9) -0.0165(8) 0.0006(7) -0.0051(7)
    O1 0.0298(8) 0.0662(11) 0.0532(10) -0.0130(7) -0.0035(7) -0.0032(8)
    S1 0.0340(3) 0.0453(3) 0.0515(3) -0.0083(2) -0.0008(2) -0.0031(2)
    S2 0.0291(2) 0.0432(3) 0.0410(3) -0.0101(2) -0.0029(2) -0.0024(2)
    S3 0.0557(4) 0.0842(5) 0.0448(4) -0.0184(4) -0.0133(3) 0.0101(3)
_geom_special_details
;
All e.s.d.'s (except the e.s.d. in the dihedral angle between two l.s. planes)
are estimated using the full covariance matrix. The cell e.s.d.'s are taken
into account individually in the estimation of e.s.d.'s in distances, angles
and torsion angles; correlations between e.s.d.'s in cell parameters are only
used when they are defined by crystal symmetry. An approximate (isotropic)
treatment of cell e.s.d.'s is used for estimating e.s.d.'s involving l.s.
planes.
;
loop_
    _geom_bond_atom_site_label_1
    _geom_bond_atom_site_label_2
    _geom_bond_site_symmetry_2
    _geom_bond_distance
    _geom_bond_publ_flag
    C1 C2 . 1.347(4) ?
    C1 S1 . 1.701(3) ?
    C1 H1 . 0.9300 ?
    C2 C3 . 1.405(3) ?
    C2 H2 . 0.9300 ?
    C3 C4 . 1.377(3) ?
    C3 H3 . 0.9300 ?
    C4 C5 . 1.433(3) ?
    C4 S1 . 1.729(2) ?
    C5 C6 . 1.344(3) ?
    C5 H5 . 0.9300 ?
    C6 C7 . 1.473(3) ?
    C6 S2 . 1.749(2) ?
    C7 O1 . 1.208(2) ?
    C7 N1 . 1.400(3) ?
    C8 N1 . 1.364(3) ?
    C8 S3 . 1.638(2) ?
    C8 S2 . 1.743(2) ?
    C9 C10 . 1.468(4) ?
    C9 N1 . 1.468(3) ?
    C9 H9A . 0.9700 ?
    C9 H9B . 0.9700 ?
    C10 C11 . 1.278(5) ?
    C10 H10 . 0.9300 ?
    C11 H11A . 0.9300 ?
    C11 H11B . 0.9300 ?
loop_
    _geom_angle_atom_site_label_1
    _geom_angle_atom_site_label_2
    _geom_angle_atom_site_label_3
    _geom_angle_site_symmetry_1
    _geom_angle_site_symmetry_3
    _geom_angle
    _geom_angle_publ_flag
    C2 C1 S1 . . 112.36(18) ?
    C2 C1 H1 . . 123.8 ?
    S1 C1 H1 . . 123.8 ?
    C1 C2 C3 . . 113.0(2) ?
    C1 C2 H2 . . 123.5 ?
    C3 C2 H2 . . 123.5 ?
    C4 C3 C2 . . 112.6(2) ?
    C4 C3 H3 . . 123.7 ?
    C2 C3 H3 . . 123.7 ?
    C3 C4 C5 . . 124.61(19) ?
    C3 C4 S1 . . 110.43(16) ?
    C5 C4 S1 . . 124.96(16) ?
    C6 C5 C4 . . 129.47(19) ?
    C6 C5 H5 . . 115.3 ?
    C4 C5 H5 . . 115.3 ?
    C5 C6 C7 . . 121.35(19) ?
    C5 C6 S2 . . 128.78(16) ?
    C7 C6 S2 . . 109.86(15) ?
    O1 C7 N1 . . 123.06(19) ?
    O1 C7 C6 . . 126.9(2) ?
    N1 C7 C6 . . 110.02(17) ?
    N1 C8 S3 . . 126.87(17) ?
    N1 C8 S2 . . 110.96(16) ?
    S3 C8 S2 . . 122.17(13) ?
    C10 C9 N1 . . 113.0(2) ?
    C10 C9 H9A . . 109.0 ?
    N1 C9 H9A . . 109.0 ?
    C10 C9 H9B . . 109.0 ?
    N1 C9 H9B . . 109.0 ?
    H9A C9 H9B . . 107.8 ?
    C11 C10 C9 . . 125.3(4) ?
    C11 C10 H10 . . 117.4 ?
    C9 C10 H10 . . 117.4 ?
    C10 C11 H11A . . 120.0 ?
    C10 C11 H11B . . 120.0 ?
    H11A C11 H11B . . 120.0 ?
    C8 N1 C7 . . 116.63(17) ?
    C8 N1 C9 . . 122.99(19) ?
    C7 N1 C9 . . 120.37(18) ?
    C1 S1 C4 . . 91.64(11) ?
    C8 S2 C6 . . 92.49(10) ?
loop_
    _geom_hbond_atom_site_label_D
    _geom_hbond_atom_site_label_H
    _geom_hbond_atom_site_label_A
    _geom_hbond_site_symmetry_A
    _geom_hbond_distance_DH
    _geom_hbond_distance_HA
    _geom_hbond_distance_DA
    _geom_hbond_angle_DHA
    C3 H3 O1 2_756 0.93 2.54 3.304(3) 139.7
_shelx_hkl_file
;
  -1   0   0  584.04   15.60
  -1   0   0  599.14   16.20
  -1   0   0  590.64   16.20
  -1   0   0  587.24   17.80
  -1   0   0  606.24   15.90
  -1   0   0  576.54   16.70
  -1   0   0  593.74   17.00
  -1   0   0  590.94   17.60
   1   0   0  587.84   17.80
   1   0   0  602.84   16.30
   1   0   0  613.34   16.20
   1   0   0  589.44   15.90
   1   0   0  586.14   16.80
   1   0   0  576.54   16.10
   1   0   0  609.94   17.00
   1   0   0  598.44   17.70
  -2   0   0  108.29    3.60
  -2   0   0  109.89    4.50
  -2   0   0  117.99    4.40
  -2   0   0  115.29    4.80
  -2   0   0  105.39    4.50
  -2   0   0  117.29    4.20
  -2   0   0  111.39    4.50
  -2   0   0  122.99    4.40
  -2   0   0  110.69    4.30
  -2   0   0  108.79    4.20
   2   0   0  112.09    4.80
   2   0   0  116.19    4.40
   2   0   0  104.49    4.40
   2   0   0  108.19    4.30
   2   0   0  121.09    4.60
   2   0   0  109.99    4.20
   2   0   0  118.59    3.70
   2   0   0  116.19    4.60
  -3   0   0   26.40    2.70
  -3   0   0   29.40    2.20
  -3   0   0   26.00    2.40
  -3   0   0   28.10    2.00
  -3   0   0   25.40    2.70
  -3   0   0   23.60    2.30
  -3   0   0   23.00    1.50
   3   0   0   23.60    1.00
   3   0   0   24.50    2.40
   3   0   0   25.00    2.40
   3   0   0   27.00    1.50
   3   0   0   23.30    2.70
   3   0   0   24.90    2.50
   3   0   0   24.00    2.40
  -4   0   0   19.20    1.70
  -4   0   0   19.30    2.70
  -4   0   0   20.40    2.50
  -4   0   0   19.00    2.40
  -4   0   0   21.20    3.00
   4   0   0   17.40    2.40
   4   0   0   19.50    2.60
   4   0   0   24.60    2.70
   4   0   0   17.80    2.80
   4   0   0   21.10    1.50
   4   0   0   21.40    2.70
  -5   0   0  375.96   14.80
  -5   0   0  407.26   15.00
  -5   0   0  405.66   14.00
  -5   0   0  400.46   13.20
  -5   0   0  406.36   12.10
   5   0   0  393.96   14.90
   5   0   0  407.96   14.20
   5   0   0  402.76   14.20
   5   0   0  407.86   15.80
   5   0   0  402.36   12.20
  -6   0   0   -0.20    1.80
  -6   0   0   -0.20    0.80
  -6   0   0   -0.20    1.50
  -6   0   0   -0.30    1.40
  -6   0   0   -0.90    2.00
   6   0   0   -1.50    2.40
   6   0   0    0.80    1.70
   6   0   0    0.20    1.90
   6   0   0    0.10    1.40
  -7   0   0    7.80    3.20
  -7   0   0   12.20    3.70
  -7   0   0    9.30    2.50
   7   0   0    6.10    2.70
   7   0   0    7.90    3.70
   7   0   0    6.10    2.90
   7   0   0    8.60    2.90
  -8   0   0    2.00    3.50
  -8   0   0    1.40    2.20
  -8   0   0   -0.20    2.90
   8   0   0    4.50    3.10
   8   0   0   10.40    4.20
   8   0   0    5.50    3.50
   8  -1   0    5.30    3.20
   8  -1   0   -0.20    3.50
   8  -1   0    9.80    4.50
  -8   1   0    7.80    3.00
  -8   1   0    0.60    3.20
   7  -1   0    8.20    3.10
   7  -1   0    5.30    3.80
   7  -1   0    9.40    3.10
   7  -1   0    5.20    3.40
  -7   1   0    9.30    2.70
  -7   1   0   12.30    3.70
   6  -1   0   73.89    5.70
   6  -1   0   82.89    7.00
   6  -1   0   84.89    6.00
   6  -1   0   72.19    6.20
  -6   1   0   94.19    6.70
  -6   1   0   94.79    6.80
  -6   1   0   83.79    5.50
   5  -1   0  192.38    8.60
   5  -1   0  186.58    8.60
   5  -1   0  181.08    9.50
   5  -1   0  190.98    9.40
  -5   1   0  188.48    5.90
  -5   1   0  183.18    8.00
  -5   1   0  198.08    8.30
  -5   1   0  186.88    9.00
  -5   1   0  190.88    9.00
   4  -1   0    5.70    2.20
   4  -1   0    3.30    1.70
   4  -1   0    4.30    1.40
   4  -1   0    3.50    1.60
   4  -1   0    1.20    2.00
  -4   1   0    4.20    1.60
  -4   1   0    4.60    1.50
  -4   1   0    1.10    1.70
  -4   1   0    4.70    0.80
  -4   1   0    4.00    1.10
  -4   1   0    2.10    1.60
   3  -1   0   65.99    3.30
   3  -1   0   71.99    3.80
   3  -1   0   69.19    4.20
   3  -1   0   60.79    3.70
   3  -1   0   65.49    4.20
   3  -1   0   68.19    3.80
  -3   1   0   69.49    4.10
  -3   1   0   71.69    3.10
  -3   1   0   63.89    3.60
  -3   1   0   70.39    4.10
  -3   1   0   62.89    3.50
  -3   1   0   69.59    2.40
   2  -1   0   79.49    3.60
   2  -1   0   86.09    3.70
   2  -1   0   86.49    3.50
   2  -1   0   83.69    4.10
   2  -1   0   83.39    3.90
   2  -1   0   82.19    2.80
   2  -1   0   89.29    3.70
   2  -1   0   82.39    4.20
   2  -1   0   87.09    4.00
  -2   1   0   83.39    4.10
  -2   1   0   86.29    4.10
  -2   1   0   88.09    4.10
  -2   1   0   80.19    3.80
  -2   1   0   85.49    3.70
  -2   1   0   79.79    3.50
  -2   1   0   80.59    3.70
  -2   1   0   85.79    3.10
  -2   1   0   82.59    3.50
  -2   1   0   82.89    2.50
   1  -1   0  714.13   21.70
   1  -1   0  670.23   19.20
   1  -1   0  685.83   18.90
   1  -1   0  693.33   20.10
   1  -1   0  692.03   18.30
   1  -1   0  724.53   20.00
   1  -1   0  702.63   20.00
   1  -1   0  715.73   20.50
   1  -1   0  693.23   21.10
   1  -1   0  675.43   19.20
   1  -1   0  715.93   19.80
  -1   1   0  737.63   20.10
  -1   1   0  678.43   21.60
  -1   1   0  734.93   21.10
  -1   1   0  718.63   19.20
  -1   1   0  727.43   18.90
  -1   1   0  690.73   19.10
  -1   1   0  699.73   19.70
  -1   1   0  704.63   20.00
   0  -1   0  863.01   26.30
   0  -1   0  901.91   24.80
   0  -1   0  867.21   23.20
   0  -1   0  839.22   23.20
   0  -1   0  870.31   24.10
   0  -1   0  858.81   25.60
   0  -1   0  896.61   23.00
   0  -1   0  879.41   22.60
   0  -1   0  895.61   23.20
   0  -1   0  870.31   24.50
   0  -1   0  898.91   25.90
   0   1   0  917.11   23.00
   0   1   0  895.71   23.20
   0   1   0  885.61   22.80
   0   1   0  912.91   23.40
   0   1   0  894.61   22.60
   0   1   0  868.41   24.50
   0   1   0  898.61   24.70
   0   1   0  881.61   23.40
  -1  -1   0  110.49    3.40
  -1  -1   0  108.49    3.40
  -1  -1   0  109.79    3.40
  -1  -1   0  109.69    3.90
  -1  -1   0  111.89    3.40
  -1  -1   0  108.69    3.40
  -1  -1   0  108.39    3.90
  -1  -1   0  111.99    3.60
  -1  -1   0  111.49    3.50
  -1  -1   0  109.79    3.40
  -1  -1   0  108.89    3.70
   1   1   0  109.69    3.40
   1   1   0  112.69    3.90
   1   1   0  106.89    3.40
   1   1   0  114.29    3.50
   1   1   0  111.69    3.70
   1   1   0  111.19    3.40
   1   1   0  112.19    3.40
   1   1   0  112.89    3.40
   1   1   0  117.39    3.70
  -2  -1   0  477.55   13.90
  -2  -1   0  465.55   14.40
  -2  -1   0  481.85   13.70
  -2  -1   0  506.95   15.40
  -2  -1   0  481.75   14.80
  -2  -1   0  493.15   13.70
  -2  -1   0  466.15   13.90
  -2  -1   0  477.85   14.70
   2   1   0  485.95   15.30
   2   1   0  485.75   14.70
   2   1   0  478.25   13.80
   2   1   0  488.25   13.90
   2   1   0  466.15   14.00
   2   1   0  503.75   14.80
   2   1   0  493.95   14.50
   2   1   0  499.15   14.10
   2   1   0  490.15   13.70
  -3  -1   0   70.29    3.20
  -3  -1   0   67.89    3.90
  -3  -1   0   74.89    3.60
  -3  -1   0   71.99    3.30
  -3  -1   0   72.69    3.60
  -3  -1   0   66.69    3.60
   3   1   0   72.79    3.30
   3   1   0   77.89    4.10
   3   1   0   64.99    3.50
   3   1   0   69.69    2.80
   3   1   0   77.09    3.60
   3   1   0   74.29    3.50
  -4  -1   0  322.67   11.20
  -4  -1   0  337.17   12.10
  -4  -1   0  334.47   10.40
  -4  -1   0  329.57   11.40
  -4  -1   0  347.27   11.30
  -4  -1   0  313.07   11.70
   4   1   0  319.47   12.30
   4   1   0  321.87   11.20
   4   1   0  318.67   11.10
   4   1   0  332.47   10.00
   4   1   0  337.07   11.50
  -5  -1   0   34.90    2.60
  -5  -1   0   39.60    4.50
  -5  -1   0   35.90    3.70
  -5  -1   0   30.40    3.80
   5   1   0   39.10    3.30
   5   1   0   33.90    3.80
   5   1   0   35.80    1.80
   5   1   0   33.90    3.60
   5   1   0   42.00    4.70
  -6  -1   0   65.69    4.20
  -6  -1   0   68.79    5.50
  -6  -1   0   67.59    3.80
  -6  -1   0   63.89    6.10
  -6  -1   0   67.89    4.90
   6   1   0   71.59    5.30
   6   1   0   59.99    6.20
   6   1   0   58.09    4.50
   6   1   0   66.89    5.00
  -7  -1   0    9.20    3.10
  -7  -1   0    6.80    2.20
  -7  -1   0    4.70    2.90
  -7  -1   0    4.80    2.20
   7   1   0    9.30    2.80
   7   1   0    8.80    3.20
   7   1   0   12.30    3.90
  -8  -1   0   -2.10    2.50
  -8  -1   0    2.90    3.50
   8   1   0    5.10    3.60
   8   1   0   -1.50    2.10
  -9  -1   0   15.60    4.60
  -9  -1   0    1.50    3.80
   9   1   0   11.80    3.90
   9   1   0   11.20    5.00
   7  -2   0   12.90    4.60
   7  -2   0    8.10    3.20
   7  -2   0   10.10    3.40
   7  -2   0    7.80    3.20
   7  -2   0   14.70    4.50
  -7   2   0   14.20    3.90
  -7   2   0   14.30    3.40
  -7   2   0    9.40    3.50
   6  -2   0  168.28   10.10
   6  -2   0  159.08    8.70
   6  -2   0  153.68    8.70
   6  -2   0  155.28    9.50
  -6   2   0  164.58    9.20
  -6   2   0  155.68    8.30
   5  -2   0    2.40    2.00
   5  -2   0    2.80    2.40
   5  -2   0    3.60    2.60
   5  -2   0    0.70    1.70
  -5   2   0    4.50    2.10
  -5   2   0    6.30    2.30
   4  -2   0   35.70    3.60
   4  -2   0   31.70    4.10
   4  -2   0   27.50    3.40
   4  -2   0   24.40    3.80
   4  -2   0   30.50    3.40
  -4   2   0   23.80    3.20
  -4   2   0   27.00    3.20
  -4   2   0   26.10    1.70
  -4   2   0   25.10    2.90
   3  -2   0   37.70    3.30
   3  -2   0   35.70    3.80
   3  -2   0   33.70    2.70
   3  -2   0   37.10    3.70
   3  -2   0   36.30    2.90
  -3   2   0   37.00    1.70
  -3   2   0   33.00    3.20
  -3   2   0   31.50    3.10
   2  -2   0  144.39    5.60
   2  -2   0  140.99    4.00
   2  -2   0  147.69    5.80
   2  -2   0  154.48    6.70
   2  -2   0  148.19    6.30
   2  -2   0  145.29    5.50
   2  -2   0  149.59    5.60
   2  -2   0  148.99    5.10
  -2   2   0  147.99    5.80
  -2   2   0  145.89    5.00
  -2   2   0  145.09    4.50
  -2   2   0  137.19    5.70
  -2   2   0  149.49    5.40
   1  -2   0  181.98    6.60
   1  -2   0  185.08    6.50
   1  -2   0  174.48    7.10
   1  -2   0  184.78    6.00
   1  -2   0  171.28    5.60
   1  -2   0  181.88    5.80
   1  -2   0  167.78    5.80
   1  -2   0  174.28    5.70
   1  -2   0  174.88    5.40
   1  -2   0  182.78    6.00
  -1   2   0  179.08    5.60
  -1   2   0  185.68    5.70
  -1   2   0  189.18    6.60
  -1   2   0  173.88    5.60
  -1   2   0  171.08    6.10
  -1   2   0  180.08    7.00
  -1   2   0  178.68    6.00
  -1   2   0  176.38    6.00
   0  -2   0  484.35   13.10
   0  -2   0  479.25   14.70
   0  -2   0  488.35   13.60
   0  -2   0  484.95   12.80
   0  -2   0  493.95   15.20
   0  -2   0  468.95   13.10
   0  -2   0  485.35   14.50
   0  -2   0  505.25   14.50
   0  -2   0  499.35   13.70
   0  -2   0  460.45   15.30
   0   2   0  468.85   14.40
   0   2   0  497.55   12.90
   0   2   0  493.75   12.80
   0   2   0  468.45   13.60
   0   2   0  489.95   13.00
  -1  -2   0 2234.38   64.39
  -1  -2   0 2345.17   67.09
  -1  -2   0 2263.87   60.89
  -1  -2   0 2426.46   59.69
  -1  -2   0 2271.27   59.19
  -1  -2   0 2401.76   64.19
  -1  -2   0 2374.36   63.19
  -1  -2   0 2177.68   60.89
  -1  -2   0 2274.87   60.39
   1   2   0 2255.47   64.09
   1   2   0 2291.57   60.79
   1   2   0 2344.67   60.49
   1   2   0 2292.47   61.39
   1   2   0 2260.27   59.69
   1   2   0 2288.87   60.19
   1   2   0 2357.06   67.09
  -2  -2   0   14.60    1.30
  -2  -2   0   12.60    0.90
  -2  -2   0   12.00    1.40
  -2  -2   0   11.20    1.70
  -2  -2   0   12.10    1.60
  -2  -2   0   13.00    1.00
  -2  -2   0   12.20    1.30
  -2  -2   0    9.00    1.30
  -2  -2   0   13.80    1.60
  -2  -2   0   13.70    1.40
   2   2   0   13.60    1.40
   2   2   0   12.30    1.30
   2   2   0   14.80    1.50
   2   2   0   16.30    1.40
   2   2   0   12.90    1.50
   2   2   0   12.70    1.20
   2   2   0   14.60    1.80
  -3  -2   0    7.00    0.80
  -3  -2   0    6.60    1.30
  -3  -2   0    6.60    1.30
  -3  -2   0    7.30    1.50
  -3  -2   0    7.40    1.50
  -3  -2   0    8.20    1.70
  -3  -2   0    6.70    1.50
   3   2   0    7.70    1.40
   3   2   0    5.90    1.60
   3   2   0    6.10    1.20
   3   2   0    7.00    0.90
  -4  -2   0   10.10    1.70
  -4  -2   0    4.50    1.60
  -4  -2   0    6.20    1.50
  -4  -2   0    7.80    2.10
  -4  -2   0    6.00    1.40
  -4  -2   0    8.00    1.20
   4   2   0    7.80    2.10
   4   2   0    7.50    1.30
   4   2   0    5.10    1.20
   4   2   0    6.10    1.50
   4   2   0    5.80    1.50
  -5  -2   0  452.95   14.50
  -5  -2   0  429.16   15.40
  -5  -2   0  411.36   15.60
  -5  -2   0  461.95   14.80
  -5  -2   0  431.06   14.60
  -5  -2   0  442.86   14.00
   5   2   0  433.66   16.20
   5   2   0  419.96   14.40
   5   2   0  426.96   13.50
   5   2   0  414.56   14.40
   5   2   0  440.26   14.50
  -6  -2   0    7.50    2.90
  -6  -2   0    5.00    1.90
  -6  -2   0    2.50    2.20
  -6  -2   0    6.20    1.70
   6   2   0    2.80    2.10
   6   2   0    4.60    1.80
   6   2   0    1.70    2.50
   6   2   0    5.80    1.20
   6   2   0    7.70    2.00
  -7  -2   0    0.10    1.20
  -7  -2   0   -2.00    2.40
  -7  -2   0   -0.70    1.60
  -7  -2   0    2.10    2.20
  -7  -2   0    0.70    1.50
   7   2   0   -0.30    1.70
   7   2   0   -0.80    2.00
   7   2   0   -1.60    2.50
  -8  -2   0    9.40    4.00
  -8  -2   0    8.00    3.40
   8   2   0    5.10    3.20
   8   2   0    6.10    3.70
  -9  -2   0    1.70    3.60
  -9  -2   0    8.70    4.00
   9   2   0   -2.20    2.40
   9   2   0    5.40    3.90
   7  -3   0   16.90    4.20
   7  -3   0   21.40    4.60
   7  -3   0   12.50    4.90
   7  -3   0   17.70    4.10
   7  -3   0   17.50    5.30
  -7   3   0   20.90    4.40
  -7   3   0   23.40    4.70
  -7   3   0   16.80    4.10
   6  -3   0    4.70    2.80
   6  -3   0   -1.10    2.80
   6  -3   0    5.10    2.60
   6  -3   0    0.50    2.20
   6  -3   0    0.00    3.20
  -6   3   0    0.50    2.20
  -6   3   0    5.50    2.80
  -6   3   0    7.90    3.00
   5  -3   0    7.10    2.40
   5  -3   0    5.10    2.20
   5  -3   0    5.30    2.30
   5  -3   0    5.30    2.90
   5  -3   0    3.90    2.80
  -5   3   0    4.20    2.30
  -5   3   0    5.70    2.30
  -5   3   0    7.70    2.40
   4  -3   0   38.80    4.00
   4  -3   0   41.90    4.20
   4  -3   0   34.90    4.50
   4  -3   0   35.90    3.90
   4  -3   0   41.50    5.10
  -4   3   0   34.50    4.00
  -4   3   0   39.80    4.40
   3  -3   0   17.70    3.00
   3  -3   0   17.50    2.50
   3  -3   0   17.20    2.40
   3  -3   0   14.60    3.10
   3  -3   0   19.60    2.60
   3  -3   0   22.20    2.70
  -3   3   0   15.80    2.50
  -3   3   0   21.60    2.40
  -3   3   0   13.80    2.40
   2  -3   0  510.45   15.50
   2  -3   0  521.15   13.80
   2  -3   0  538.45   15.90
   2  -3   0  518.95   17.30
   2  -3   0  478.35   15.50
   2  -3   0  510.95   18.30
   2  -3   0  506.45   15.20
   2  -3   0  514.65   15.40
  -2   3   0  522.55   15.10
  -2   3   0  517.05   15.40
  -2   3   0  498.95   16.00
  -2   3   0  514.55   16.20
  -2   3   0  532.05   15.80
   1  -3   0   12.40    1.40
   1  -3   0   14.20    1.60
   1  -3   0   12.00    2.20
   1  -3   0   11.30    1.40
   1  -3   0   12.50    1.40
   1  -3   0   13.50    1.90
   1  -3   0   13.10    1.50
   1  -3   0   13.00    1.00
  -1   3   0   14.20    1.50
  -1   3   0   13.30    1.60
  -1   3   0   14.90    1.90
  -1   3   0   15.20    1.10
  -1   3   0   13.60    1.80
  -1   3   0   16.30    1.60
  -1   3   0   14.40    1.50
   0  -3   0   32.30    1.60
   0  -3   0   32.90    1.70
   0  -3   0   36.60    1.70
   0  -3   0   35.50    2.70
   0  -3   0   36.00    2.30
   0  -3   0   33.10    1.60
   0   3   0   39.00    1.70
   0   3   0   37.40    2.40
   0   3   0   36.00    2.40
   0   3   0   36.60    1.60
  -1  -3   0   10.30    1.30
  -1  -3   0   10.10    1.60
  -1  -3   0    9.40    1.40
  -1  -3   0    8.30    1.40
   1   3   0    6.00    1.10
   1   3   0   10.60    1.60
  -2  -3   0   12.60    1.90
  -2  -3   0   12.00    1.30
  -3  -3   0   64.29    3.10
  -3  -3   0   62.29    3.10
  -3  -3   0   59.79    3.80
  -3  -3   0   58.29    3.10
  -3  -3   0   60.29    2.20
  -3  -3   0   65.99    2.60
  -3  -3   0   60.99    3.30
  -3  -3   0   62.99    2.70
   3   3   0   64.79    3.00
   3   3   0   56.49    3.40
   3   3   0   64.89    3.20
   3   3   0   69.09    3.80
   3   3   0   59.79    3.10
  -4  -3   0  169.98    5.40
  -4  -3   0  158.68    7.40
  -4  -3   0  166.78    7.00
  -4  -3   0  177.48    6.80
  -4  -3   0  157.48    6.60
   4   3   0  178.98    6.50
   4   3   0  161.28    6.60
   4   3   0  176.88    6.80
  -5  -3   0  242.48   10.30
  -5  -3   0  240.18    9.40
  -5  -3   0  247.38    9.40
  -5  -3   0  245.48    9.40
  -5  -3   0  226.38    9.70
   5   3   0  243.18    9.30
   5   3   0  236.98   10.50
   5   3   0  250.07    8.10
   5   3   0  242.48    8.90
  -6  -3   0   97.49    6.20
  -6  -3   0   94.09    5.50
  -6  -3   0   88.59    5.70
  -6  -3   0   95.79    6.70
   6   3   0   92.79    6.50
   6   3   0   98.09    4.80
   6   3   0   97.69    4.40
   6   3   0   89.89    5.70
  -7  -3   0    6.60    2.10
  -7  -3   0    6.60    2.40
  -7  -3   0    9.00    3.40
  -7  -3   0    8.30    2.90
   7   3   0    7.10    2.50
   7   3   0    8.40    3.30
  -8  -3   0   29.80    3.70
  -8  -3   0   44.00    6.10
  -8  -3   0   44.10    5.40
  -8  -3   0   33.70    5.70
   8   3   0   41.00    5.60
   8   3   0   38.90    6.10
  -9  -3   0    8.50    4.40
  -9  -3   0   30.10    5.80
   9   3   0   13.10    4.10
   6  -4   0    4.30    2.80
   6  -4   0    6.90    3.20
   6  -4   0    6.10    3.80
   6  -4   0    6.40    2.80
   6  -4   0   14.40    4.80
  -6   4   0    1.50    2.50
  -6   4   0    7.40    3.30
  -6   4   0    5.60    3.10
   5  -4   0   12.80    3.20
   5  -4   0   15.80    3.20
   5  -4   0   11.00    4.00
   5  -4   0   14.00    3.10
   5  -4   0   10.00    3.80
  -5   4   0   16.80    3.50
  -5   4   0   14.80    3.20
  -5   4   0   14.60    3.50
   4  -4   0   13.50    2.70
   4  -4   0   10.30    2.60
   4  -4   0   13.80    2.70
   4  -4   0   12.90    3.40
   4  -4   0    9.50    3.20
  -4   4   0    8.90    2.60
  -4   4   0    5.90    2.20
  -4   4   0   11.60    2.70
   3  -4   0   77.19    6.00
   3  -4   0   78.99    4.60
   3  -4   0   66.49    4.60
   3  -4   0   67.39    4.20
   3  -4   0   78.49    5.50
   3  -4   0   82.79    4.70
  -3   4   0   66.49    4.70
  -3   4   0   65.69    4.30
  -3   4   0   71.19    4.60
   2  -4   0    0.20    1.00
   2  -4   0    0.10    1.00
   2  -4   0   -0.10    1.10
   2  -4   0    1.50    1.60
   2  -4   0    0.20    0.70
   2  -4   0   -0.60    1.00
   2  -4   0    2.80    2.10
  -2   4   0    0.00    0.60
  -2   4   0   -2.10    0.80
  -2   4   0   -0.20    1.10
  -2   4   0   -0.10    1.00
  -2   4   0    0.60    1.10
   1  -4   0  154.98    6.60
   1  -4   0  152.28    5.50
   1  -4   0  143.69    5.30
   1  -4   0  151.38    5.30
   1  -4   0  147.79    7.40
   1  -4   0  147.39    5.40
   1  -4   0  154.48    5.60
   1  -4   0  141.19    5.50
  -1   4   0  137.49    6.10
  -1   4   0  154.98    5.40
  -1   4   0  142.89    5.50
  -1   4   0  150.58    5.40
  -1   4   0  151.28    6.50
   0  -4   0    8.70    1.00
   0  -4   0    7.10    1.80
   0  -4   0    6.00    0.90
   0  -4   0    7.50    1.00
   0  -4   0    9.20    1.60
   0  -4   0    8.80    1.10
   0   4   0    8.80    1.00
   0   4   0    9.80    1.00
   0   4   0   10.40    1.80
   0   4   0    6.40    1.60
  -1  -4   0  104.69    3.50
  -1  -4   0  103.89    3.50
  -1  -4   0  102.89    3.50
  -1  -4   0  109.89    3.30
  -1  -4   0   97.49    4.80
  -1  -4   0  101.89    3.40
   1   4   0  105.79    3.30
   1   4   0  104.69    5.10
   1   4   0   99.09    5.00
   1   4   0  105.79    3.30
   1   4   0  103.49    3.30
   1   4   0   99.79    4.40
  -2  -4   0   31.30    1.80
  -2  -4   0   29.70    2.10
  -2  -4   0   28.70    1.70
  -2  -4   0   30.50    1.80
  -2  -4   0   28.90    1.70
  -2  -4   0   29.60    1.70
  -2  -4   0   32.80    3.30
  -2  -4   0   28.70    1.70
   2   4   0   28.90    1.70
   2   4   0   41.50    2.90
   2   4   0   30.00    1.70
   2   4   0   28.60    1.60
   2   4   0   28.40    2.90
   2   4   0   30.60    2.10
   2   4   0   32.20    1.70
  -3  -4   0   -0.80    0.80
  -3  -4   0    0.90    0.80
  -3  -4   0    2.50    0.90
  -3  -4   0    0.20    0.50
  -3  -4   0    0.60    1.10
  -3  -4   0    2.00    0.90
  -3  -4   0   -0.20    0.80
  -3  -4   0   -1.40    0.50
   3   4   0    0.60    0.70
   3   4   0   -0.40    1.20
   3   4   0    1.70    1.40
   3   4   0    0.10    0.50
   3   4   0    0.40    0.80
  -4  -4   0   23.00    1.70
  -4  -4   0   15.70    2.80
  -4  -4   0   19.80    2.40
  -4  -4   0   22.00    1.70
  -4  -4   0   23.20    2.50
  -4  -4   0   18.30    2.20
   4   4   0   19.70    2.00
   4   4   0   18.70    2.60
   4   4   0   22.30    3.00
   4   4   0   23.30    2.50
  -5  -4   0    1.20    0.80
  -5  -4   0    0.70    1.30
  -5  -4   0   -0.20    2.00
  -5  -4   0   -1.40    1.10
  -5  -4   0    0.20    1.20
  -5  -4   0    1.40    1.30
   5   4   0   -0.80    1.20
   5   4   0   -0.20    0.90
   5   4   0    1.10    1.50
  -6  -4   0  102.19    5.90
  -6  -4   0   94.79    5.80
  -6  -4   0   96.69    6.00
  -6  -4   0   93.09    6.60
   6   4   0   92.09    5.60
   6   4   0   86.39    5.10
  -7  -4   0   47.30    5.10
  -7  -4   0   33.20    5.30
  -7  -4   0   35.60    4.20
  -7  -4   0   48.00    5.60
   7   4   0   35.50    4.60
   7   4   0   42.80    3.50
  -8  -4   0    0.50    2.00
  -8  -4   0    1.60    2.60
  -8  -4   0    2.00    3.40
  -8  -4   0    0.20    1.70
   8   4   0   -1.30    2.00
  -9  -4   0   12.50    4.80
  -9  -4   0    9.00    3.40
  -9  -4   0   10.50    4.10
   9   4   0   13.80    4.20
   6  -5   0   -0.90    2.30
   6  -5   0   -4.70    3.90
   6  -5   0   -1.10    3.70
   6  -5   0   -4.80    1.90
   6  -5   0   -2.10    2.10
  -6   5   0   -0.90    2.30
  -6   5   0   -3.80    2.30
  -6   5   0    0.10    2.60
   5  -5   0   -2.50    2.90
   5  -5   0   -6.10    2.90
   5  -5   0    0.30    1.90
   5  -5   0   -2.40    1.70
   5  -5   0   -0.30    1.90
  -5   5   0    0.00    1.70
  -5   5   0   -4.70    1.60
  -5   5   0    0.50    2.20
   4  -5   0   26.70    3.90
   4  -5   0   29.60    5.00
   4  -5   0   36.50    4.10
   4  -5   0   32.40    4.10
   4  -5   0   37.60    5.80
  -4   5   0   29.50    3.90
  -4   5   0   31.00    4.00
  -4   5   0   31.60    4.50
   3  -5   0   21.10    2.80
   3  -5   0   22.70    3.10
   3  -5   0   17.60    2.90
   3  -5   0   18.90    3.60
   3  -5   0   12.70    3.70
  -3   5   0   19.00    3.50
  -3   5   0   17.40    2.70
  -3   5   0   22.40    3.00
   2  -5   0   32.90    3.20
   2  -5   0   31.60    4.70
   2  -5   0   32.20    3.90
   2  -5   0   30.30    2.10
   2  -5   0   26.00    2.80
   2  -5   0   31.30    3.10
   2  -5   0   33.10    3.00
   2  -5   0   31.00    1.80
  -2   5   0   30.80    3.00
  -2   5   0   24.90    3.00
  -2   5   0   23.60    3.40
  -2   5   0   24.10    2.80
   1  -5   0    0.50    1.10
   1  -5   0    3.60    1.20
   1  -5   0    3.30    1.80
   1  -5   0    2.30    1.00
   1  -5   0    3.90    2.30
   1  -5   0    0.30    0.90
   1  -5   0    3.10    1.00
  -1   5   0    3.60    1.00
  -1   5   0    3.20    1.80
  -1   5   0    2.10    1.50
  -1   5   0    1.40    0.90
   0  -5   0   91.09    5.50
   0  -5   0   86.29    3.40
   0  -5   0   83.99    4.60
   0  -5   0   86.69    3.30
   0  -5   0   89.39    3.70
   0  -5   0   82.29    3.60
   0   5   0   89.99    3.30
   0   5   0   88.49    5.00
   0   5   0   90.89    4.90
   0   5   0   94.79    3.40
  -1  -5   0   95.09    4.70
  -1  -5   0   96.49    3.20
  -1  -5   0   93.09    3.10
  -1  -5   0   90.39    3.50
  -1  -5   0   91.89    5.20
  -1  -5   0   99.69    3.50
   1   5   0   95.89    4.70
   1   5   0   95.99    3.10
   1   5   0   92.79    3.00
   1   5   0   83.49    5.10
  -2  -5   0  118.89    6.40
  -2  -5   0  119.59    4.30
  -2  -5   0  122.09    4.10
  -2  -5   0  124.99    5.60
  -2  -5   0  122.79    4.20
  -2  -5   0  115.19    4.30
  -2  -5   0  122.29    4.20
   2   5   0  121.29    4.00
   2   5   0  125.59    5.20
   2   5   0  122.49    4.00
   2   5   0  123.49    6.20
   2   5   0  130.89    4.10
   2   5   0  121.99    6.20
  -3  -5   0  228.08    8.20
  -3  -5   0  236.08    7.50
  -3  -5   0  230.68    7.90
  -3  -5   0  240.68    7.50
  -3  -5   0  232.48    7.80
  -3  -5   0  230.68    7.80
  -3  -5   0  226.28    9.80
   3   5   0  226.28    9.60
   3   5   0  239.28    7.80
   3   5   0  234.88    7.50
   3   5   0  246.18    7.50
   3   5   0  214.78    9.40
  -4  -5   0   40.50    3.00
  -4  -5   0   43.50    3.00
  -4  -5   0   45.30    1.70
  -4  -5   0   36.70    4.30
  -4  -5   0   40.30    3.00
  -4  -5   0   41.70    1.70
   4   5   0   49.70    3.00
   4   5   0   44.00    4.20
   4   5   0   44.50    3.80
  -5  -5   0   36.00    3.60
  -5  -5   0   33.60    4.50
  -5  -5   0   39.40    3.70
  -5  -5   0   42.40    4.00
   5   5   0   42.90    3.70
   5   5   0   43.60    4.20
   5   5   0   39.80    4.50
  -6  -5   0  155.38    9.00
  -6  -5   0  160.58    7.70
  -6  -5   0  176.08    8.50
  -6  -5   0  168.98    8.20
   6   5   0  156.98    8.60
   6   5   0  156.48    7.70
   6   5   0  153.78    7.30
  -7  -5   0   18.90    4.40
  -7  -5   0   25.90    3.90
  -7  -5   0   24.10    3.90
  -7  -5   0   20.40    3.80
   7   5   0   23.80    3.30
   7   5   0   27.70    3.80
   7   5   0   27.00    4.60
  -8  -5   0   25.60    5.40
  -8  -5   0   24.30    4.40
  -8  -5   0   23.00    4.00
   8   5   0   22.50    4.10
  -9  -5   0    2.10    2.60
  -9  -5   0    0.40    3.70
  -9  -5   0    2.30    2.40
   9   5   0    2.10    2.60
   5  -6   0    4.40    4.00
   5  -6   0    8.10    3.10
   5  -6   0   10.20    5.10
  -5   6   0   12.80    3.90
   4  -6   0   12.70    4.50
   4  -6   0   13.10    4.00
   4  -6   0    8.10    2.70
  -4   6   0   12.20    3.50
   3  -6   0    4.90    3.40
   3  -6   0    1.00    1.60
   3  -6   0    4.50    2.10
   3  -6   0    3.00    2.60
  -3   6   0    1.80    1.60
  -3   6   0    5.00    2.30
   2  -6   0    0.90    2.50
   2  -6   0    1.10    1.20
   2  -6   0   -1.30    1.90
   2  -6   0   -0.40    1.30
  -2   6   0    2.60    1.50
  -2   6   0    0.60    1.30
  -2   6   0    1.10    1.90
   1  -6   0    1.30    1.10
   1  -6   0   -0.50    0.90
   1  -6   0   -0.50    2.00
   1  -6   0    1.00    1.00
   1  -6   0   -2.50    1.50
  -1   6   0    0.30    0.90
  -1   6   0   -1.80    1.30
  -1   6   0    0.90    1.50
   0  -6   0  139.59    4.80
   0  -6   0  139.79    4.90
   0  -6   0  148.79    5.50
   0  -6   0  151.38    6.80
   0  -6   0  156.18    8.10
   0  -6   0  140.49    5.40
   0   6   0  147.99    4.80
   0   6   0  134.39    6.80
   0   6   0  139.59    4.70
   0   6   0  132.89    7.00
  -1  -6   0   74.19    3.20
  -1  -6   0   73.89    4.30
  -1  -6   0   72.09    2.30
  -1  -6   0   77.29    5.30
  -1  -6   0   73.59    2.40
  -1  -6   0   72.39    3.20
   1   6   0   73.79    2.30
   1   6   0   72.59    2.40
   1   6   0   73.09    4.50
   1   6   0   76.79    5.10
  -2  -6   0    9.00    1.30
  -2  -6   0    6.70    0.70
  -2  -6   0    7.70    1.90
  -2  -6   0    8.00    0.70
  -2  -6   0    8.60    1.20
  -2  -6   0    7.30    0.80
  -2  -6   0    7.70    2.60
   2   6   0    7.90    1.80
   2   6   0    7.80    0.70
   2   6   0    5.60    0.70
   2   6   0    6.10    0.70
   2   6   0    9.70    2.40
   2   6   0    6.30    2.20
  -3  -6   0   40.70    2.60
  -3  -6   0   41.20    4.80
  -3  -6   0   44.30    2.60
  -3  -6   0   38.90    2.30
  -3  -6   0   44.40    3.10
   3   6   0   40.40    4.30
   3   6   0   40.20    2.20
   3   6   0   42.80    2.20
   3   6   0   38.00    4.10
  -4  -6   0    6.50    1.50
  -4  -6   0    7.80    1.30
  -4  -6   0    5.70    1.40
  -4  -6   0    6.50    1.50
  -4  -6   0    9.00    2.80
   4   6   0    6.90    2.00
   4   6   0    5.80    1.30
   4   6   0    8.30    2.30
  -5  -6   0   37.40    3.60
  -5  -6   0   43.90    5.20
  -5  -6   0   34.10    3.50
   5   6   0   33.40    4.20
   5   6   0   42.20    4.90
   5   6   0   38.40    3.40
  -6  -6   0   36.30    4.10
  -6  -6   0   36.50    5.30
  -6  -6   0   39.40    4.60
  -6  -6   0   36.80    4.10
   6   6   0   36.40    3.90
   6   6   0   33.50    4.70
   6   6   0   35.60    4.40
  -7  -6   0    5.90    2.50
  -7  -6   0   -1.30    2.80
  -7  -6   0    3.70    2.40
   7   6   0    3.50    2.10
   7   6   0    7.00    2.20
   7   6   0    4.80    2.60
  -8  -6   0   -0.60    3.40
  -8  -6   0   -0.50    2.00
  -8  -6   0    2.30    2.30
   8   6   0   -2.40    1.80
   8   6   0   -0.80    2.50
   4  -7   0    3.10    2.20
   4  -7   0    4.10    4.00
  -4   7   0    3.60    2.80
   3  -7   0   -4.00    2.80
   3  -7   0    6.00    2.40
  -3   7   0    5.10    2.70
   2  -7   0   -0.90    2.40
   2  -7   0   -1.80    1.40
   2  -7   0    0.70    2.70
  -2   7   0    2.80    1.90
  -2   7   0    2.10    2.30
   1  -7   0    1.70    1.40
   1  -7   0   -2.20    2.20
   1  -7   0   -1.20    1.90
  -1   7   0    0.10    1.60
  -1   7   0    2.70    2.00
   0  -7   0   52.39    4.20
   0  -7   0   54.69    6.10
   0  -7   0   51.69    3.30
   0  -7   0   61.69    3.80
   0  -7   0   57.09    3.30
   0   7   0   60.99    4.70
   0   7   0   54.59    5.40
  -1  -7   0    1.10    2.10
  -1  -7   0   -0.10    0.70
  -1  -7   0   -1.00    1.20
  -1  -7   0   -1.90    0.70
   1   7   0   -0.40    1.60
   1   7   0    3.70    1.80
  -2  -7   0   42.00    4.50
  -2  -7   0   52.39    5.70
  -2  -7   0   41.60    3.40
  -2  -7   0   39.30    2.50
  -2  -7   0   43.70    2.50
   2   7   0   36.40    3.80
   2   7   0   45.70    5.00
  -3  -7   0    5.10    1.20
  -3  -7   0    6.20    1.30
  -3  -7   0    7.10    2.00
  -3  -7   0    7.50    2.70
   3   7   0    4.90    2.10
   3   7   0    4.90    2.30
  -4  -7   0   24.00    2.60
  -4  -7   0   28.10    2.80
  -4  -7   0   27.80    4.40
   4   7   0   28.50    4.10
   4   7   0   26.40    3.80
  -5  -7   0   21.50    3.60
  -5  -7   0   18.60    2.70
  -5  -7   0   22.90    4.10
   5   7   0   23.40    3.90
   5   7   0   16.00    3.40
  -6  -7   0    6.40    3.30
  -6  -7   0    0.70    1.70
   6   7   0    0.60    2.00
   6   7   0    2.10    1.50
   6   7   0    3.40    2.30
  -7  -7   0    3.90    3.30
  -7  -7   0    5.10    2.20
   7   7   0    7.30    2.90
   7   7   0    2.50    2.70
  -8  -7   0    1.50    2.30
  -8  -7   0    0.10    3.90
   8   7   0    0.60    2.30
   8   7   0    5.70    3.00
   2  -8   0    2.90    2.00
   2  -8   0    4.10    3.60
  -2   8   0    3.20    2.90
   1  -8   0    8.10    2.20
   1  -8   0   14.80    4.40
  -1   8   0    9.90    3.00
  -1   8   0    8.60    2.90
   0  -8   0   10.40    3.60
   0  -8   0    8.30    1.80
   0   8   0    8.30    2.80
   0   8   0    8.90    3.00
  -1  -8   0   -0.10    1.00
  -1  -8   0   -1.30    0.80
  -1  -8   0   -0.20    1.10
  -1  -8   0   -0.70    2.10
   1   8   0   -1.10    1.70
   1   8   0   -0.30    1.60
  -2  -8   0    4.50    2.50
  -2  -8   0    2.40    1.00
  -2  -8   0    2.30    1.00
  -2  -8   0    2.40    2.30
   2   8   0    4.30    2.60
   2   8   0    3.00    1.90
  -3  -8   0    2.70    1.10
  -3  -8   0   -2.30    2.00
  -3  -8   0    0.60    1.00
   3   8   0   -1.20    1.40
   3   8   0    1.60    2.30
  -4  -8   0   32.80    3.10
  -4  -8   0   32.30    5.10
   4   8   0   29.20    4.50
   4   8   0   32.10    4.80
  -5  -8   0    2.40    1.60
  -5  -8   0    4.10    3.20
   5   8   0    0.90    2.40
   5   8   0    5.10    2.40
  -6  -8   0   11.40    3.90
  -6  -8   0   14.70    2.80
   6   8   0    8.40    3.30
   6   8   0   13.30    3.30
  -7  -8   0   -1.70    3.20
  -7  -8   0    1.10    2.10
   7   8   0   -1.00    2.30
   7   8   0   -1.90    2.00
   1  -9   0   -1.20    2.70
   1  -9   0   -0.70    1.50
  -1   9   0    0.70    2.50
  -1   9   0   -1.70    2.10
   0  -9   0   24.20    2.90
   0  -9   0   24.50    5.30
   0   9   0   19.20    4.10
   0   9   0   21.80    4.20
  -1  -9   0    1.90    1.30
  -1  -9   0   -0.10    2.40
   1   9   0   -1.80    1.60
   1   9   0    1.70    2.40
  -2  -9   0    3.60    2.70
  -2  -9   0   -0.40    1.00
  -2  -9   0   -1.70    2.30
   2   9   0    0.80    2.10
   2   9   0   -2.20    1.60
  -3  -9   0   14.00    1.90
  -3  -9   0   12.00    3.80
   3   9   0   15.50    4.00
  -4  -9   0    1.60    1.30
  -4  -9   0   -1.00    2.40
   4   9   0   -0.10    2.20
   4   9   0    0.50    2.50
  -5  -9   0    7.80    3.70
  -5  -9   0   11.20    2.30
   5   9   0    8.30    3.60
   5   9   0    2.40    2.50
  -6  -9   0    1.80    1.80
  -6  -9   0    2.30    3.60
   6   9   0    4.50    2.50
   6   9   0   -2.80    2.40
  -2 -10   0    8.40    1.50
  -2 -10   0    9.00    3.30
   2  10   0    6.30    2.80
   2  10   0    4.70    3.20
  -3 -10   0   -0.20    0.90
  -3 -10   0    4.50    3.10
   3  10   0    0.40    2.70
  -4 -10   0    4.10    3.30
  -4 -10   0    1.00    1.40
   4  10   0    4.30    3.00
   4  10  -1    2.70    3.00
  -4 -10   1    6.30    3.60
  -4 -10   1   -0.90    1.30
   3  10  -1    3.50    3.00
  -3 -10   1    5.70    1.60
  -3 -10   1   12.20    4.20
   2  10  -1    3.20    3.10
  -2 -10   1   11.50    3.50
  -2 -10   1    6.30    1.70
   6   9  -1   14.40    3.90
   6   9  -1   11.00    3.50
  -6  -9   1   11.80    4.80
  -6  -9   1   11.60    2.80
   5   9  -1    2.80    2.90
   5   9  -1    3.00    2.40
  -5  -9   1    2.80    3.40
  -5  -9   1    1.70    1.60
   4   9  -1    7.20    3.10
  -4  -9   1    1.20    1.40
  -4  -9   1    4.70    3.30
   3   9  -1   39.70    5.90
  -3  -9   1   39.30    3.20
  -3  -9   1   36.00    5.70
   2   9  -1   -1.90    2.00
   2   9  -1    2.20    2.00
  -2  -9   1    4.00    2.70
  -2  -9   1    1.50    1.30
   1   9  -1   -0.90    1.90
   1   9  -1    1.30    2.30
  -1  -9   1   -0.80    2.50
  -1  -9   1   -0.90    1.20
   0   9  -1    4.20    2.60
   0   9  -1    5.00    2.70
   0  -9   1    3.80    3.70
   0  -9   1    1.80    1.70
  -1   9  -1   -0.40    2.10
  -1   9  -1    6.00    3.10
   1  -9   1   -3.50    2.90
   1  -9   1    1.60    1.80
   7   8  -1   -0.60    1.90
   7   8  -1   -2.50    2.30
  -7  -8   1   -3.20    3.20
  -7  -8   1   -0.50    1.50
   6   8  -1   -0.50    2.30
   6   8  -1    2.90    2.30
  -6  -8   1    0.10    3.00
  -6  -8   1   -2.40    1.40
   5   8  -1    0.90    1.80
   5   8  -1    4.00    2.60
  -5  -8   1    0.70    2.70
  -5  -8   1    1.10    1.60
   4   8  -1   28.00    4.60
   4   8  -1   21.20    3.70
  -4  -8   1   34.00    5.40
  -4  -8   1   24.50    2.90
   3   8  -1   32.30    4.90
   3   8  -1   37.30    4.00
  -3  -8   1   30.80    3.00
  -3  -8   1   40.10    5.70
   2   8  -1    3.50    1.70
   2   8  -1    4.70    2.60
  -2  -8   1    2.00    1.30
  -2  -8   1    7.10    3.00
  -2  -8   1    2.20    2.40
   1   8  -1    0.90    1.70
   1   8  -1   -0.30    1.80
  -1  -8   1   -1.10    1.10
  -1  -8   1   -3.90    1.60
   0   8  -1   20.70    3.70
   0   8  -1   21.40    3.90
   0  -8   1   16.20    2.50
   0  -8   1   25.10    4.90
  -1   8  -1   28.40    4.30
  -1   8  -1   21.30    4.00
   1  -8   1   23.60    3.20
   1  -8   1   22.70    5.10
  -2   8  -1   -0.40    2.30
   2  -8   1   -0.50    1.80
   2  -8   1    2.60    3.80
   8   7  -1   -0.50    2.40
   8   7  -1   -1.50    2.20
  -8  -7   1   -8.50    2.90
  -8  -7   1   -1.80    1.90
   7   7  -1    5.80    2.80
   7   7  -1    0.70    1.70
   7   7  -1    3.10    2.40
  -7  -7   1    2.70    2.30
  -7  -7   1    4.10    3.70
   6   7  -1    7.40    2.70
   6   7  -1    4.10    1.80
   6   7  -1    6.90    2.70
  -6  -7   1    4.90    2.20
  -6  -7   1    8.80    3.70
  -6  -7   1    8.10    2.30
   5   7  -1   20.10    2.50
   5   7  -1   24.80    3.90
   5   7  -1   17.40    3.60
  -5  -7   1   15.20    2.70
  -5  -7   1   12.50    3.80
   4   7  -1   37.60    4.50
   4   7  -1   36.00    4.70
  -4  -7   1   34.70    3.20
  -4  -7   1   42.80    5.40
   3   7  -1    3.80    1.80
   3   7  -1    2.50    1.50
   3   7  -1    3.10    2.20
  -3  -7   1    4.00    1.90
  -3  -7   1    4.00    1.30
  -3  -7   1    3.40    1.40
  -3  -7   1    2.20    2.10
   2   7  -1    6.30    1.80
   2   7  -1    5.10    2.10
  -2  -7   1    6.30    1.40
  -2  -7   1    5.30    1.40
  -2  -7   1    3.50    1.40
  -2  -7   1    7.00    2.70
  -2  -7   1    6.20    2.20
   1   7  -1   13.70    2.60
   1   7  -1   11.70    2.90
  -1  -7   1   14.10    1.80
  -1  -7   1   14.60    1.90
  -1  -7   1   15.00    3.30
  -1  -7   1   16.80    2.40
   0   7  -1   17.40    3.20
   0   7  -1   21.20    3.40
   0  -7   1   17.20    2.80
   0  -7   1   21.00    2.40
   0  -7   1   19.00    2.30
   0  -7   1   19.90    4.00
  -1   7  -1    7.00    2.30
  -1   7  -1    8.60    2.80
   1  -7   1    7.80    1.90
   1  -7   1    7.70    3.20
  -2   7  -1   24.50    3.60
  -2   7  -1   27.30    4.30
   2  -7   1   30.40    5.50
   2  -7   1   34.70    3.90
  -3   7  -1   -0.20    2.10
   3  -7   1    0.00    1.90
   3  -7   1   -3.00    3.00
  -4   7  -1   -0.50    2.50
   4  -7   1   -0.10    2.20
   4  -7   1   -1.30    3.70
   8   6  -1   -1.80    2.00
   8   6  -1    1.40    2.00
  -8  -6   1   -3.70    3.40
  -8  -6   1   -0.10    2.30
  -8  -6   1   -4.00    2.00
   7   6  -1    5.00    2.20
   7   6  -1    3.50    2.30
   7   6  -1    4.60    2.20
  -7  -6   1   -3.60    2.60
  -7  -6   1    4.70    2.30
  -7  -6   1    4.60    2.10
   6   6  -1    4.80    2.20
   6   6  -1    2.90    1.70
   6   6  -1    5.80    2.60
  -6  -6   1    6.00    3.20
  -6  -6   1    6.80    2.30
  -6  -6   1    7.00    2.40
   5   6  -1   42.70    4.70
   5   6  -1   41.30    3.30
   5   6  -1   50.09    5.10
  -5  -6   1   46.00    5.50
  -5  -6   1   42.60    3.60
  -5  -6   1   38.00    3.80
   4   6  -1   31.30    2.80
   4   6  -1   30.60    3.80
   4   6  -1   30.30    4.00
  -4  -6   1   38.70    2.90
  -4  -6   1   30.30    3.00
  -4  -6   1   42.00    4.70
  -4  -6   1   38.80    3.10
   3   6  -1   19.60    1.90
   3   6  -1   17.10    2.80
   3   6  -1   16.30    1.80
   3   6  -1   11.80    2.70
  -3  -6   1   17.10    2.20
  -3  -6   1   15.70    2.00
  -3  -6   1   16.00    2.00
  -3  -6   1   17.80    1.90
  -3  -6   1   16.60    3.20
  -3  -6   1   16.10    1.90
   2   6  -1   25.30    2.70
  -2  -6   1   35.60    4.40
   1   6  -1    3.90    0.80
   1   6  -1    2.70    0.80
   1   6  -1    1.90    1.50
   1   6  -1   -0.60    1.40
  -1  -6   1    1.90    1.00
  -1  -6   1    3.10    1.10
  -1  -6   1    2.50    0.80
  -1  -6   1    3.90    1.90
  -1  -6   1    3.70    1.40
   0   6  -1    2.40    0.90
   0   6  -1    0.90    1.50
   0   6  -1    1.30    1.50
   0   6  -1    2.50    0.90
   0  -6   1    1.60    2.10
   0  -6   1    2.30    1.00
   0  -6   1    0.70    0.80
   0  -6   1    2.10    1.10
   0  -6   1    1.70    1.30
   0  -6   1    1.10    0.80
  -1   6  -1   23.10    3.30
  -1   6  -1   31.90    2.70
  -1   6  -1   28.50    3.70
   1  -6   1   27.00    4.40
   1  -6   1   21.50    2.60
   1  -6   1   27.20    2.80
   1  -6   1   29.20    2.70
   1  -6   1   28.10    3.30
   1  -6   1   22.50    2.60
  -2   6  -1   71.09    4.00
  -2   6  -1   62.29    4.60
  -2   6  -1   74.59    5.50
   2  -6   1   70.39    4.20
   2  -6   1   71.49    7.40
   2  -6   1   60.69    5.00
   2  -6   1   74.99    4.70
  -3   6  -1    8.00    2.20
  -3   6  -1    3.30    2.50
   3  -6   1    9.40    3.20
   3  -6   1    5.50    2.10
   3  -6   1   13.70    2.90
   3  -6   1   13.30    4.10
  -4   6  -1    5.40    2.80
   4  -6   1    1.70    3.20
   4  -6   1    6.80    2.70
   4  -6   1    5.50    3.90
  -5   6  -1    2.00    2.80
   5  -6   1    4.80    4.60
   5  -6   1    3.40    2.60
   9   5  -1    8.60    3.40
  -9  -5   1   11.80    4.00
  -9  -5   1   11.40    5.10
  -9  -5   1   10.70    3.60
   8   5  -1    4.50    2.70
  -8  -5   1    0.30    2.00
  -8  -5   1    0.70    2.30
  -8  -5   1    0.20    3.40
   7   5  -1    1.90    2.00
   7   5  -1   -0.40    2.10
   7   5  -1    0.80    1.70
  -7  -5   1   -1.80    2.50
  -7  -5   1    1.00    1.60
  -7  -5   1   -1.90    1.50
  -7  -5   1    0.30    1.90
   6   5  -1   60.49    5.00
   6   5  -1   56.79    4.50
   6   5  -1   53.69    4.20
  -6  -5   1   59.49    6.40
  -6  -5   1   48.60    5.00
  -6  -5   1   56.19    5.30
  -6  -5   1   55.19    4.40
   5   5  -1    1.10    1.60
   5   5  -1    1.30    1.50
   5   5  -1   -0.90    1.40
  -5  -5   1    1.70    1.40
  -5  -5   1    0.60    2.20
  -5  -5   1    2.40    1.60
   4   5  -1  108.39    6.10
   4   5  -1  123.59    6.50
   4   5  -1  126.59    5.40
   4   5  -1  115.49    5.20
  -4  -5   1  117.39    5.50
  -4  -5   1  118.29    5.40
  -4  -5   1  119.99    6.90
  -4  -5   1  117.39    5.60
  -4  -5   1  128.49    4.50
  -4  -5   1  114.29    5.40
   3   5  -1   -0.60    1.40
   3   5  -1    1.00    0.90
   3   5  -1    1.10    1.30
   3   5  -1    0.30    0.80
  -3  -5   1   -0.80    0.80
  -3  -5   1   -0.30    0.90
  -3  -5   1    0.80    0.90
  -3  -5   1    1.50    1.00
  -3  -5   1    0.50    0.80
  -3  -5   1   -1.10    0.70
  -3  -5   1   -1.90    1.60
  -3  -5   1    1.40    1.00
   2   5  -1   83.69    4.70
   2   5  -1   75.39    4.70
   2   5  -1   86.89    3.40
   2   5  -1   83.69    3.30
   2   5  -1   82.29    3.90
  -2  -5   1   86.29    5.40
  -2  -5   1   83.19    3.50
  -2  -5   1   83.29    3.60
  -2  -5   1   87.49    3.40
  -2  -5   1   82.19    4.30
  -2  -5   1   74.29    3.50
   1   5  -1  163.48    5.20
   1   5  -1  164.08    5.20
   1   5  -1  143.99    7.10
   1   5  -1  158.38    6.40
   1   5  -1  153.78    5.10
  -1  -5   1  156.38    5.20
  -1  -5   1  151.98    5.50
  -1  -5   1  161.28    5.40
  -1  -5   1  154.08    5.30
  -1  -5   1  157.88    5.50
  -1  -5   1  161.08    7.20
  -1  -5   1  158.68    6.30
   0   5  -1   27.40    3.00
   0   5  -1   22.10    2.90
   0   5  -1   22.60    1.80
   0   5  -1   26.80    1.80
   0  -5   1   21.90    3.30
   0  -5   1   25.30    1.80
   0  -5   1   28.30    2.10
   0  -5   1   23.30    1.80
   0  -5   1   26.00    1.90
   0  -5   1   24.50    2.50
   0  -5   1   24.00    1.90
  -1   5  -1  125.59    5.10
  -1   5  -1  126.89    6.20
  -1   5  -1  120.09    6.30
   1  -5   1  121.99    5.10
   1  -5   1  125.19    6.10
   1  -5   1  133.29    5.50
   1  -5   1  127.69    4.80
   1  -5   1  138.79    4.90
   1  -5   1  122.99    5.30
   1  -5   1  120.59    5.40
   1  -5   1  127.29    7.30
  -2   5  -1   26.40    2.80
  -2   5  -1   22.50    3.40
  -2   5  -1   23.10    2.80
   2  -5   1   32.50    3.10
   2  -5   1   23.70    2.70
   2  -5   1   35.30    4.80
   2  -5   1   27.00    2.30
   2  -5   1   31.10    3.20
   2  -5   1   29.50    3.60
  -3   5  -1   56.19    4.20
  -3   5  -1   48.00    3.80
  -3   5  -1   51.59    5.20
  -3   5  -1   47.40    3.40
   3  -5   1   49.80    6.00
   3  -5   1   49.99    3.90
   3  -5   1   47.90    3.70
   3  -5   1   43.40    4.80
   3  -5   1   52.19    4.70
  -4   5  -1   20.30    3.40
  -4   5  -1   30.70    4.50
  -4   5  -1   28.30    3.90
   4  -5   1   25.40    5.10
   4  -5   1   30.90    3.90
   4  -5   1   27.00    4.60
   4  -5   1   27.90    3.90
   4  -5   1   27.90    3.70
  -5   5  -1    9.10    2.80
  -5   5  -1   14.70    3.70
  -5   5  -1   15.50    3.60
   5  -5   1   19.10    3.60
   5  -5   1   10.30    2.80
   5  -5   1   13.40    4.60
   5  -5   1   14.10    3.40
   5  -5   1   11.30    4.20
  -6   5  -1   21.00    4.30
  -6   5  -1   27.80    5.20
  -6   5  -1   30.50    5.00
   6  -5   1   23.20    4.10
   6  -5   1   27.90    5.00
   6  -5   1   37.50    6.70
   6  -5   1   21.40    6.10
   6  -5   1   22.00    4.60
   9   4  -1    1.20    3.00
  -9  -4   1    3.00    3.80
  -9  -4   1   -2.10    2.80
   8   4  -1    2.70    2.40
  -8  -4   1    2.90    3.50
  -8  -4   1    4.60    2.50
  -8  -4   1    4.90    2.20
  -8  -4   1    1.40    2.60
   7   4  -1   42.60    4.90
   7   4  -1   40.50    3.90
  -7  -4   1   42.30    5.20
  -7  -4   1   36.40    4.60
  -7  -4   1   40.40    5.70
  -7  -4   1   35.70    4.20
   6   4  -1   16.10    2.70
   6   4  -1   16.40    2.90
  -6  -4   1   11.30    3.40
  -6  -4   1   18.70    3.00
  -6  -4   1   14.20    3.10
  -6  -4   1   17.00    2.90
   5   4  -1   48.70    3.40
   5   4  -1   43.30    3.60
   5   4  -1   41.10    3.80
  -5  -4   1   43.90    4.80
  -5  -4   1   42.30    3.40
  -5  -4   1   44.90    3.50
  -5  -4   1   42.10    4.20
   4   4  -1   91.29    4.50
   4   4  -1   84.09    5.00
   4   4  -1   88.09    4.10
   4   4  -1   85.29    4.40
   4   4  -1   88.39    5.00
  -4  -4   1   84.59    5.40
  -4  -4   1   84.79    4.60
  -4  -4   1   74.79    4.30
  -4  -4   1   89.99    3.20
  -4  -4   1   82.79    4.60
  -4  -4   1   90.89    3.70
  -4  -4   1   93.69    4.50
   3   4  -1  331.27   10.50
   3   4  -1  333.17   12.00
   3   4  -1  332.37   12.10
   3   4  -1  338.17   10.50
   3   4  -1  357.76   10.20
  -3  -4   1  353.06   11.10
  -3  -4   1  327.17   10.70
  -3  -4   1  345.27   10.80
  -3  -4   1  332.67   10.80
  -3  -4   1  321.77   11.00
  -3  -4   1  351.46    9.90
  -3  -4   1  332.57   10.20
  -3  -4   1  338.47   12.40
   2   4  -1  379.76   11.00
   2   4  -1  371.26   11.20
   2   4  -1  385.96   11.30
   2   4  -1  375.66   12.90
   2   4  -1  342.47   12.70
   2   4  -1  382.16   10.90
  -2  -4   1  371.26   11.30
  -2  -4   1  385.66   11.20
  -2  -4   1  360.06   11.20
  -2  -4   1  364.66   13.20
  -2  -4   1  359.76   11.20
  -2  -4   1  395.96   12.50
  -2  -4   1  377.96   12.30
  -2  -4   1  393.26   11.10
  -2  -4   1  387.66   11.00
   1   4  -1   53.99    2.30
   1   4  -1   48.90    2.20
   1   4  -1   55.69    3.40
   1   4  -1   50.49    3.50
   1   4  -1   49.70    2.80
  -1  -4   1   45.20    3.10
  -1  -4   1   51.29    2.30
  -1  -4   1   50.29    2.40
  -1  -4   1   47.10    2.30
   0   4  -1  430.26   11.70
   0   4  -1  408.36   13.60
   0   4  -1  404.26   11.70
   0   4  -1  413.96   11.60
   0   4  -1  386.16   12.70
   0  -4   1  379.96   11.90
   0  -4   1  424.36   12.40
   0  -4   1  398.26   11.90
   0  -4   1  417.16   13.20
   0  -4   1  400.76   11.60
   0  -4   1  406.76   14.50
  -1   4  -1   33.40    3.30
  -1   4  -1   39.30    2.40
  -1   4  -1   36.60    2.30
  -1   4  -1   31.50    2.70
   1  -4   1   37.50    2.50
   1  -4   1   35.80    2.40
   1  -4   1   35.70    4.00
   1  -4   1   37.40    2.00
   1  -4   1   33.20    1.80
   1  -4   1   31.90    2.70
   1  -4   1   36.30    2.50
   1  -4   1   32.40    2.30
  -2   4  -1   46.40    3.10
  -2   4  -1   50.29    2.70
  -2   4  -1   44.30    3.10
  -2   4  -1   49.70    3.90
  -2   4  -1   44.90    3.30
   2  -4   1   48.60    3.20
   2  -4   1   49.90    2.60
   2  -4   1   42.60    3.10
   2  -4   1   51.39    3.20
   2  -4   1   49.00    3.90
   2  -4   1   50.99    3.30
   2  -4   1   53.99    4.40
  -3   4  -1  170.28    7.50
  -3   4  -1  173.28    8.20
  -3   4  -1  173.78    7.70
  -3   4  -1  188.48    6.90
   3  -4   1  184.38    9.60
   3  -4   1  175.28    7.70
   3  -4   1  176.48    5.00
   3  -4   1  179.28    7.50
   3  -4   1  166.88    8.50
   3  -4   1  159.78    7.20
  -4   4  -1   50.29    5.00
  -4   4  -1   53.69    5.00
  -4   4  -1   45.20    4.90
   4  -4   1   53.19    4.90
   4  -4   1   45.20    4.70
   4  -4   1   47.00    4.70
   4  -4   1   51.19    5.50
   4  -4   1   42.90    5.70
  -5   4  -1   19.60    3.70
  -5   4  -1   26.00    4.00
  -5   4  -1   24.20    4.10
   5  -4   1   22.60    4.60
   5  -4   1   26.60    4.20
   5  -4   1   15.90    4.30
   5  -4   1   22.30    3.90
   5  -4   1   24.70    3.80
  -6   4  -1    0.40    2.20
  -6   4  -1   -3.30    2.00
  -6   4  -1    1.40    2.40
   6  -4   1   -2.50    1.90
   6  -4   1   -3.00    2.80
   6  -4   1   -0.50    2.30
   6  -4   1    0.60    2.30
   6  -4   1   -1.50    3.00
   9   3  -1    2.70    3.10
  -9  -3   1   -0.60    3.00
  -9  -3   1    1.00    3.50
   8   3  -1   52.69    6.90
   8   3  -1   49.40    5.90
  -8  -3   1   43.60    5.40
  -8  -3   1   48.50    6.30
  -8  -3   1   41.30    6.30
   7   3  -1   62.79    6.70
   7   3  -1   75.29    5.70
  -7  -3   1   73.59    7.00
  -7  -3   1   67.59    5.50
  -7  -3   1   72.19    5.00
  -7  -3   1   76.29    7.50
   6   3  -1   46.40    5.20
   6   3  -1   44.80    4.70
   6   3  -1   46.00    2.50
   6   3  -1   46.90    3.30
  -6  -3   1   48.30    5.30
  -6  -3   1   44.50    2.80
  -6  -3   1   49.80    4.00
  -6  -3   1   45.50    5.00
  -6  -3   1   43.30    4.50
   5   3  -1    4.10    1.60
   5   3  -1    4.30    1.50
   5   3  -1    8.90    2.10
   5   3  -1    4.30    2.10
  -5  -3   1    9.20    2.70
  -5  -3   1    8.80    2.20
  -5  -3   1    8.20    1.90
  -5  -3   1    6.20    1.80
   4   3  -1   14.30    2.00
   4   3  -1   15.10    2.60
   4   3  -1   16.40    2.30
   4   3  -1   19.10    2.20
  -4  -3   1   16.10    2.20
  -4  -3   1   20.70    2.60
  -4  -3   1   14.70    2.30
  -4  -3   1   18.50    2.30
  -4  -3   1   17.10    1.00
  -4  -3   1   15.80    2.70
   3   3  -1  910.71   25.40
   3   3  -1  943.41   25.50
   3   3  -1  864.81   27.30
   3   3  -1  951.90   25.70
   3   3  -1  904.81   28.50
  -3  -3   1  890.61   26.80
  -3  -3   1  914.31   25.90
  -3  -3   1  939.91   26.00
  -3  -3   1  927.61   26.00
  -3  -3   1  942.41   24.30
  -3  -3   1  909.31   27.90
  -3  -3   1  921.81   26.20
   2   3  -1  535.15   15.20
   2   3  -1  547.15   17.20
   2   3  -1  538.15   14.80
   2   3  -1  552.14   15.20
   2   3  -1  560.84   15.70
   2   3  -1  532.45   16.90
  -2  -3   1  550.04   16.10
  -2  -3   1  551.64   14.80
  -2  -3   1  545.65   15.50
  -2  -3   1  537.45   15.50
  -2  -3   1  542.85   15.20
  -2  -3   1  523.55   15.60
  -2  -3   1  526.55   17.20
  -2  -3   1  529.15   16.40
  -2  -3   1  555.84   16.90
  -2  -3   1  534.05   16.10
   1   3  -1   10.70    1.50
   1   3  -1    9.30    1.20
  -1  -3   1   11.10    1.60
  -1  -3   1   11.50    1.50
  -1  -3   1   12.70    1.40
  -1  -3   1    8.70    1.00
   0   3  -1   30.60    2.30
   0   3  -1   34.40    1.40
   0  -3   1   35.70    1.80
   0  -3   1   32.20    1.80
   0  -3   1   30.10    1.70
   0  -3   1   29.20    1.70
   0  -3   1   34.10    2.60
   0  -3   1   33.40    1.80
   0  -3   1   31.90    1.90
   0  -3   1   35.50    2.40
  -1   3  -1    0.50    0.80
  -1   3  -1    1.50    1.10
  -1   3  -1    0.70    0.80
  -1   3  -1    1.30    0.60
  -1   3  -1    0.30    0.70
  -1   3  -1    1.00    0.90
  -1   3  -1    2.80    0.90
   1  -3   1    2.50    0.90
   1  -3   1    2.00    0.60
   1  -3   1    1.30    0.80
   1  -3   1    1.70    0.90
   1  -3   1    1.40    0.90
   1  -3   1    1.40    0.80
   1  -3   1    1.50    0.80
   1  -3   1    3.00    1.10
   1  -3   1    0.70    1.40
  -2   3  -1  391.06   11.60
  -2   3  -1  374.66   11.90
  -2   3  -1  381.06   12.00
  -2   3  -1  377.56   12.50
  -2   3  -1  369.76   12.50
   2  -3   1  364.46   14.20
   2  -3   1  399.76   12.20
   2  -3   1  360.36   11.80
   2  -3   1  390.46   11.90
   2  -3   1  389.46   10.80
   2  -3   1  355.66   12.00
   2  -3   1  372.96   13.10
  -3   3  -1  222.78    7.80
  -3   3  -1  199.38    8.50
  -3   3  -1  217.28    8.70
  -3   3  -1  202.58    8.10
   3  -3   1  207.28    9.80
   3  -3   1  200.68    9.00
   3  -3   1  203.28    8.30
   3  -3   1  207.18    5.90
   3  -3   1  215.48    8.30
   3  -3   1  208.28    8.10
   3  -3   1  214.58    8.30
  -4   3  -1   22.30    3.30
  -4   3  -1   22.20    3.30
  -4   3  -1   27.20    3.40
   4  -3   1   23.70    3.80
   4  -3   1   23.30    3.20
   4  -3   1   28.00    3.50
   4  -3   1   21.20    3.90
   4  -3   1   22.10    3.20
  -5   3  -1    1.80    1.90
  -5   3  -1   -0.60    1.60
  -5   3  -1    2.20    2.00
   5  -3   1    2.20    2.70
   5  -3   1    2.20    2.00
   5  -3   1    4.50    2.10
   5  -3   1    0.00    1.70
   5  -3   1    2.10    2.70
  -6   3  -1    0.80    2.00
  -6   3  -1    2.40    2.50
  -6   3  -1   -2.00    1.90
   6  -3   1   -1.60    2.90
   6  -3   1    0.00    2.80
   6  -3   1    0.40    2.10
   6  -3   1   -0.90    2.10
   6  -3   1   -0.40    2.10
  -7   3  -1    5.40    3.00
  -7   3  -1    9.50    3.30
  -7   3  -1    8.00    3.50
   7  -3   1    9.70    4.60
   7  -3   1    3.70    2.90
   7  -3   1   12.70    4.10
   7  -3   1    3.00    3.00
   7  -3   1    9.20    4.50
   9   2  -1   13.00    4.70
   9   2  -1    6.40    3.50
  -9  -2   1    9.40    4.50
  -9  -2   1   10.40    4.00
   8   2  -1   32.70    5.50
   8   2  -1   27.20    5.50
  -8  -2   1   38.00    6.00
  -8  -2   1   36.10    5.70
   7   2  -1   17.50    4.10
   7   2  -1   15.50    3.50
  -7  -2   1   13.20    2.30
  -7  -2   1   15.30    3.80
  -7  -2   1   14.40    3.10
  -7  -2   1    9.00    3.40
  -7  -2   1   18.80    2.60
   6   2  -1   22.40    2.70
   6   2  -1   23.10    4.10
   6   2  -1   21.20    2.10
   6   2  -1   23.00    3.50
   6   2  -1   22.60    3.30
  -6  -2   1   15.80    3.60
  -6  -2   1   22.20    2.40
  -6  -2   1   22.50    2.80
  -6  -2   1   21.90    3.20
  -6  -2   1   21.60    3.70
   5   2  -1   88.99    4.20
   5   2  -1   95.19    5.10
   5   2  -1   93.09    5.30
   5   2  -1   85.49    4.20
   5   2  -1   85.49    5.90
  -5  -2   1   95.99    5.30
  -5  -2   1  100.09    4.10
  -5  -2   1   78.59    5.70
  -5  -2   1   87.69    4.60
  -5  -2   1   93.39    5.70
  -5  -2   1   86.19    5.10
   4   2  -1    2.70    0.90
   4   2  -1    1.60    1.60
   4   2  -1    1.90    1.30
   4   2  -1    2.30    1.20
   4   2  -1    3.60    1.10
  -4  -2   1    3.70    1.30
  -4  -2   1    2.50    1.40
  -4  -2   1    0.40    1.50
  -4  -2   1    2.00    1.20
   3   2  -1  183.08    6.50
   3   2  -1  179.78    6.50
   3   2  -1  179.18    5.50
   3   2  -1  174.28    7.10
   3   2  -1  177.08    6.40
  -3  -2   1  174.98    5.10
  -3  -2   1  181.48    6.50
  -3  -2   1  170.58    6.60
  -3  -2   1  176.68    7.00
  -3  -2   1  170.98    6.40
  -3  -2   1  168.28    6.80
   2   2  -1   42.00    2.30
   2   2  -1   41.30    2.10
   2   2  -1   41.70    2.30
   2   2  -1   45.50    2.30
   2   2  -1   43.00    2.20
   2   2  -1   40.00    2.40
   2   2  -1   41.70    2.50
   2   2  -1   43.10    2.70
  -2  -2   1   41.50    1.50
  -2  -2   1   41.20    2.30
  -2  -2   1   43.30    2.50
  -2  -2   1   42.40    2.20
  -2  -2   1   39.10    2.20
  -2  -2   1   42.70    2.70
  -2  -2   1   41.60    1.90
  -2  -2   1   36.40    2.30
  -2  -2   1   44.40    2.40
   1   2  -1    4.10    1.20
   1   2  -1    8.10    0.90
   1   2  -1    5.40    0.80
   1   2  -1    7.60    0.80
   1   2  -1    6.50    1.00
   1   2  -1    6.00    0.80
   1   2  -1    6.70    0.90
   1   2  -1    6.00    0.80
   1   2  -1    8.20    0.80
  -1  -2   1    8.10    0.90
  -1  -2   1    6.80    0.90
  -1  -2   1    5.60    0.80
  -1  -2   1    5.90    0.80
  -1  -2   1    6.00    1.10
  -1  -2   1    6.00    0.90
  -1  -2   1    6.50    1.40
  -1  -2   1    6.40    0.90
  -1  -2   1    6.60    0.80
   0   2  -1    3.80    0.80
   0   2  -1    3.60    1.10
   0   2  -1    5.70    1.20
   0   2  -1    5.90    0.70
   0   2  -1    5.30    1.00
   0   2  -1    4.70    0.80
   0   2  -1    6.50    0.70
   0  -2   1    6.00    0.90
   0  -2   1    5.40    1.10
   0  -2   1    4.20    0.80
   0  -2   1    4.70    1.20
   0  -2   1    6.70    1.10
   0  -2   1    4.20    0.80
   0  -2   1    4.90    0.80
   0  -2   1    6.30    0.80
  -1   2  -1  128.89    4.50
  -1   2  -1  124.89    4.80
  -1   2  -1  126.69    4.90
  -1   2  -1  128.39    4.60
  -1   2  -1  128.39    4.50
  -1   2  -1  132.99    5.50
  -1   2  -1  127.29    4.70
  -1   2  -1  133.09    4.40
  -1   2  -1  129.19    4.40
   1  -2   1  128.89    4.50
   1  -2   1  125.49    3.80
   1  -2   1  118.99    5.50
   1  -2   1  125.89    4.70
   1  -2   1  125.09    4.50
   1  -2   1  121.89    4.80
   1  -2   1  125.59    4.50
   1  -2   1  126.09    4.20
   1  -2   1  121.89    4.50
  -2   2  -1   72.99    3.00
  -2   2  -1   69.59    3.30
  -2   2  -1   78.19    3.70
  -2   2  -1   67.89    3.70
  -2   2  -1   75.09    4.20
  -2   2  -1   69.99    3.80
   2  -2   1   63.79    3.40
   2  -2   1   72.19    4.30
   2  -2   1   70.69    3.90
   2  -2   1   68.59    3.50
   2  -2   1   72.79    2.60
   2  -2   1   66.99    3.40
   2  -2   1   70.29    3.40
  -3   2  -1   16.50    2.40
  -3   2  -1   18.80    2.50
   3  -2   1   16.20    2.20
   3  -2   1   18.00    2.80
   3  -2   1   14.60    2.20
   3  -2   1   17.30    1.00
   3  -2   1   20.20    3.00
   3  -2   1   19.00    2.50
   3  -2   1   18.50    2.40
  -4   2  -1   27.30    1.30
  -4   2  -1   27.00    3.50
  -4   2  -1   27.80    3.40
  -4   2  -1   35.00    3.30
   4  -2   1   27.50    3.80
   4  -2   1   29.80    4.20
   4  -2   1   20.50    3.00
   4  -2   1   33.60    3.60
   4  -2   1   25.60    3.30
  -5   2  -1   94.29    5.80
  -5   2  -1   97.29    6.30
   5  -2   1   98.99    6.10
   5  -2   1   90.39    5.70
   5  -2   1  104.19    7.00
   5  -2   1  108.09    6.10
   5  -2   1   91.99    6.80
  -6   2  -1    7.30    2.60
  -6   2  -1    3.20    2.40
  -6   2  -1    1.30    2.20
   6  -2   1    2.50    2.40
   6  -2   1    2.30    2.40
   6  -2   1    1.60    2.50
   6  -2   1    6.90    3.50
   6  -2   1    0.80    2.80
  -7   2  -1    0.30    2.20
  -7   2  -1   -3.30    2.10
  -7   2  -1   -0.20    2.50
   7  -2   1    0.50    2.40
   7  -2   1   -0.20    2.40
   7  -2   1   -3.40    2.80
   7  -2   1   -0.70    3.40
   7  -2   1   -4.20    2.00
  -8   2  -1   19.20    4.60
  -8   2  -1   23.60    4.50
  -8   2  -1   18.90    4.60
   8  -2   1   17.40    4.40
   8  -2   1   18.00    5.20
   8  -2   1   12.90    5.10
   8  -2   1   18.20    4.60
   8   1  -1   -1.70    2.50
   8   1  -1    1.90    3.40
  -8  -1   1    1.40    3.00
  -8  -1   1    4.80    3.40
   7   1  -1    5.30    2.90
   7   1  -1    5.80    2.50
   7   1  -1    6.40    3.40
  -7  -1   1    8.90    3.20
  -7  -1   1    2.50    2.10
  -7  -1   1    7.40    3.40
  -7  -1   1    9.30    2.20
   6   1  -1    0.40    2.50
   6   1  -1    3.70    2.00
   6   1  -1    2.60    1.70
   6   1  -1    5.00    2.00
  -6  -1   1    3.60    2.70
  -6  -1   1    6.40    1.70
  -6  -1   1    6.60    2.20
  -6  -1   1    2.70    1.20
  -6  -1   1    7.70    2.60
   5   1  -1  215.98    7.10
   5   1  -1  210.48    8.60
   5   1  -1  213.28    8.90
   5   1  -1  218.18   10.10
   5   1  -1  224.88    9.00
  -5  -1   1  213.28    7.70
  -5  -1   1  216.18    9.50
  -5  -1   1  209.38    8.80
  -5  -1   1  214.78    7.70
  -5  -1   1  207.78    9.40
   4   1  -1   95.39    5.60
   4   1  -1   96.39    5.00
   4   1  -1   96.59    4.80
   4   1  -1   95.09    3.80
   4   1  -1   95.99    4.50
  -4  -1   1  105.69    4.20
  -4  -1   1  100.29    5.30
  -4  -1   1   95.29    4.80
  -4  -1   1   98.69    4.90
  -4  -1   1   96.09    5.40
   3   1  -1   48.40    2.90
   3   1  -1   47.60    2.80
   3   1  -1   48.20    3.00
   3   1  -1   45.20    3.20
   3   1  -1   46.40    2.90
   3   1  -1   44.30    2.40
  -3  -1   1   47.00    2.90
  -3  -1   1   48.20    3.30
  -3  -1   1   45.80    2.80
  -3  -1   1   50.89    3.20
  -3  -1   1   43.50    3.00
   2   1  -1  350.36   10.60
   2   1  -1  351.56   10.60
   2   1  -1  364.56   10.70
   2   1  -1  380.76   11.00
   2   1  -1  355.86   10.90
   2   1  -1  345.87   10.70
   2   1  -1  341.77   11.60
   2   1  -1  368.76   11.50
  -2  -1   1  348.87   11.20
  -2  -1   1  371.86   11.70
  -2  -1   1  384.06   11.80
  -2  -1   1  349.96   10.70
  -2  -1   1  343.07   10.90
  -2  -1   1  367.26   10.70
  -2  -1   1  368.96   11.50
  -2  -1   1  350.26   10.70
   1   1  -1  483.65   13.40
   1   1  -1  487.45   13.30
   1   1  -1  487.65   14.40
   1   1  -1  503.45   13.70
   1   1  -1  488.65   14.50
  -1  -1   1  479.05   14.30
  -1  -1   1  469.95   13.60
  -1  -1   1  477.15   13.40
  -1  -1   1  501.15   14.60
  -1  -1   1  489.65   13.30
  -1  -1   1  492.65   14.80
  -1  -1   1  481.75   13.50
   0   1  -1    0.20    0.30
   0   1  -1   -0.10    0.50
   0   1  -1   -0.30    0.30
   0   1  -1    0.40    0.40
   0   1  -1    0.30    0.40
   0  -1   1    0.00    0.20
   0  -1   1    0.60    0.40
   0  -1   1   -0.10    0.40
   0  -1   1    0.30    0.50
   0  -1   1    0.50    0.40
   0  -1   1    0.20    0.40
   0  -1   1    0.30    0.30
  -1   1  -1  191.68    5.90
  -1   1  -1  192.48    6.80
  -1   1  -1  192.08    5.90
  -1   1  -1  195.68    5.90
  -1   1  -1  188.38    5.40
  -1   1  -1  190.38    5.80
  -1   1  -1  192.58    6.20
  -1   1  -1  192.08    6.30
   1  -1   1  183.18    6.10
   1  -1   1  182.68    5.80
   1  -1   1  185.88    5.40
   1  -1   1  179.38    6.30
   1  -1   1  189.88    6.80
   1  -1   1  175.68    5.80
   1  -1   1  185.28    5.90
   1  -1   1  183.58    5.80
  -2   1  -1 1133.99   33.60
  -2   1  -1 1225.58   33.70
  -2   1  -1 1205.68   32.40
  -2   1  -1 1178.68   32.60
  -2   1  -1 1230.58   32.40
  -2   1  -1 1189.18   36.20
  -2   1  -1 1228.08   35.40
  -2   1  -1 1212.58   31.90
  -2   1  -1 1159.08   31.10
   2  -1   1 1213.58   34.40
   2  -1   1 1154.28   36.20
   2  -1   1 1140.49   35.30
   2  -1   1 1130.49   31.80
   2  -1   1 1190.58   33.70
   2  -1   1 1139.69   32.40
   2  -1   1 1140.29   31.00
   2  -1   1 1188.78   32.40
  -3   1  -1  650.23   19.00
  -3   1  -1  624.94   19.80
  -3   1  -1  634.44   18.70
  -3   1  -1  633.34   17.30
  -3   1  -1  614.24   20.20
  -3   1  -1  653.33   18.90
   3  -1   1  636.24   17.30
   3  -1   1  627.34   18.80
   3  -1   1  676.93   19.10
   3  -1   1  632.44   21.20
   3  -1   1  645.84   19.10
   3  -1   1  607.64   20.70
   3  -1   1  666.93   19.20
  -4   1  -1   14.50    2.30
  -4   1  -1   14.60    1.60
  -4   1  -1   18.00    3.00
  -4   1  -1   15.60    2.70
  -4   1  -1   11.70    2.00
  -4   1  -1   15.50    1.40
   4  -1   1   16.80    2.50
   4  -1   1   15.10    2.50
   4  -1   1   10.20    2.60
   4  -1   1   15.70    2.40
   4  -1   1   12.30    2.70
  -5   1  -1   -0.70    1.40
  -5   1  -1   -1.10    1.20
  -5   1  -1    1.40    2.30
  -5   1  -1    1.50    1.90
  -5   1  -1    1.70    1.10
  -5   1  -1    0.40    0.80
   5  -1   1    0.70    1.80
   5  -1   1   -0.30    1.80
   5  -1   1    1.40    2.20
   5  -1   1   -0.70    1.50
  -6   1  -1   -1.00    1.80
  -6   1  -1   -2.50    1.40
  -6   1  -1    2.40    2.10
   6  -1   1   -3.50    1.90
   6  -1   1    0.80    2.70
   6  -1   1    1.90    2.00
   6  -1   1    2.00    1.80
  -7   1  -1   38.40    4.80
  -7   1  -1   34.80    5.40
   7  -1   1   45.30    6.50
   7  -1   1   44.70    6.20
   7  -1   1   45.70    5.80
   7  -1   1   43.50    5.30
  -8   1  -1   42.40    5.50
  -8   1  -1   46.40    6.70
  -8   1  -1   33.10    5.50
   8  -1   1   48.50    6.40
   8  -1   1   40.30    6.50
   8  -1   1   53.69    6.80
   8  -1   1   38.30    6.90
   8   0  -1    7.00    3.50
   8   0  -1    5.90    4.30
  -8   0   1    2.80    3.30
  -8   0   1    4.20    3.40
   7   0  -1   -1.00    2.80
   7   0  -1   -4.30    1.80
   7   0  -1   -1.70    1.90
   7   0  -1   -2.90    2.10
  -7   0   1   -0.90    2.50
  -7   0   1    2.70    2.70
  -7   0   1   -0.60    1.70
   6   0  -1    3.00    2.30
   6   0  -1    8.20    2.50
   6   0  -1    2.50    2.20
   6   0  -1    2.60    2.00
  -6   0   1    4.50    1.80
  -6   0   1    6.10    2.90
  -6   0   1    2.50    1.80
  -6   0   1   -0.60    1.80
  -6   0   1    5.90    1.20
   5   0  -1  170.58    8.00
   5   0  -1  170.28    7.80
   5   0  -1  179.98    5.90
   5   0  -1  162.28    7.80
   5   0  -1  164.28    8.60
  -5   0   1  175.78    7.10
  -5   0   1  171.88    8.60
  -5   0   1  164.28    6.00
  -5   0   1  175.78    7.70
  -5   0   1  174.28    8.40
   4   0  -1   -2.00    1.60
   4   0  -1   -0.50    1.10
   4   0  -1    0.70    0.50
   4   0  -1    0.00    1.20
   4   0  -1   -0.80    1.00
   4   0  -1    0.80    1.30
   4   0  -1    0.60    0.60
  -4   0   1   -1.90    1.10
  -4   0   1   -1.30    0.90
  -4   0   1    1.90    1.20
  -4   0   1    1.10    1.70
  -4   0   1    0.20    0.60
   3   0  -1  336.47   11.20
   3   0  -1  337.37   12.40
   3   0  -1  347.77   12.00
   3   0  -1  346.17   11.30
   3   0  -1  347.37   11.40
   3   0  -1  365.76   10.40
  -3   0   1  355.56   11.30
  -3   0   1  366.66   11.70
  -3   0   1  356.96   10.60
  -3   0   1  347.67   12.00
  -3   0   1  339.67   11.20
  -3   0   1  362.26   11.90
   2   0  -1  447.86   12.60
   2   0  -1  436.66   13.10
   2   0  -1  425.96   14.10
   2   0  -1  423.06   12.90
   2   0  -1  459.45   14.40
   2   0  -1  445.46   13.80
   2   0  -1  437.26   13.60
   2   0  -1  428.86   13.00
   2   0  -1  430.56   12.90
   2   0  -1  444.56   13.30
  -2   0   1  460.85   14.40
  -2   0   1  476.35   13.00
  -2   0   1  421.16   12.60
  -2   0   1  453.15   13.10
  -2   0   1  458.45   13.90
  -2   0   1  445.96   13.00
  -2   0   1  434.56   13.60
  -2   0   1  452.55   12.90
  -2   0   1  450.85   13.30
  -2   0   1  422.36   12.40
  -2   0   1  458.35   13.80
   1   0  -1   91.79    3.10
   1   0  -1   87.29    3.20
   1   0  -1   88.99    3.30
   1   0  -1   85.29    3.10
   1   0  -1   85.09    3.10
   1   0  -1   88.49    2.80
   1   0  -1   86.39    3.20
   1   0  -1   83.79    3.20
   1   0  -1   86.39    3.10
   1   0  -1   90.99    3.40
  -1   0   1   82.59    2.80
  -1   0   1   92.29    3.10
  -1   0   1   95.29    3.50
  -1   0   1   90.79    3.30
  -1   0   1   88.29    3.20
  -1   0   1   89.89    3.10
  -1   0   1   89.19    2.80
  -1   0   1   92.49    3.10
  -1   0   1   91.19    3.30
  -1   0   1   89.29    3.30
  -1   0   1   88.79    3.10
   0   0  -1   -0.50    0.20
   0   0  -1   -0.50    0.20
   0   0  -1   -0.40    0.20
   0   0  -1   -0.70    0.20
   0   0  -1   -0.40    0.20
   0   0  -1   -0.60    0.10
   0   0  -1   -0.60    0.20
   0   0  -1   -0.70    0.10
   0   0  -1   -0.50    0.10
   0   0  -1   -0.70    0.10
   0   0   1   -0.40    0.20
   0   0   1   -0.60    0.20
   0   0   1   -0.70    0.10
   0   0   1   -0.50    0.10
   0   0   1   -0.70    0.10
   0   0   1   -0.50    0.10
   0   0   1   -0.70    0.10
   0   0   1   -0.60    0.10
   0   0   1   -0.50    0.20
   0   0   1   -0.50    0.20
  -1   0  -1 1393.16   36.30
  -1   0  -1 1440.46   40.30
  -1   0  -1 1363.56   38.80
  -1   0  -1 1410.06   36.20
  -1   0  -1 1372.26   41.00
  -1   0  -1 1388.56   38.30
  -1   0  -1 1367.86   36.90
  -1   0  -1 1382.46   36.90
   1   0   1 1436.36   38.80
   1   0   1 1362.36   41.00
   1   0   1 1365.76   36.90
   1   0   1 1409.86   36.90
   1   0   1 1363.46   36.20
   1   0   1 1354.26   36.30
   1   0   1 1378.76   40.20
   1   0   1 1436.56   38.30
  -2   0  -1 1499.05   44.10
  -2   0  -1 1553.94   41.90
  -2   0  -1 1572.64   46.50
  -2   0  -1 1499.95   41.90
  -2   0  -1 1495.65   40.90
  -2   0  -1 1484.45   43.40
  -2   0  -1 1657.03   45.90
  -2   0  -1 1563.34   41.20
   2   0   1 1536.25   40.90
   2   0   1 1628.14   44.20
   2   0   1 1516.25   45.80
   2   0   1 1590.04   42.00
   2   0   1 1562.54   46.50
   2   0   1 1551.64   42.00
   2   0   1 1549.24   41.20
   2   0   1 1637.44   43.70
  -3   0  -1  225.38    7.90
  -3   0  -1  227.88    8.50
  -3   0  -1  222.18    8.30
  -3   0  -1  235.48    7.90
  -3   0  -1  218.28    8.40
  -3   0  -1  213.98    6.90
   3   0   1  230.48    8.00
   3   0   1  219.28    7.80
   3   0   1  225.18    8.50
   3   0   1  221.98    8.70
   3   0   1  226.78    7.90
  -4   0  -1   18.50    1.70
  -4   0  -1   26.70    3.30
  -4   0  -1   16.40    2.30
  -4   0  -1   24.00    2.40
  -4   0  -1   17.90    2.60
   4   0   1   24.60    3.30
   4   0   1   22.10    2.80
   4   0   1   19.60    1.60
   4   0   1   21.20    2.70
   4   0   1   18.50    2.40
   4   0   1   20.50    2.90
  -5   0  -1   73.59    4.40
  -5   0  -1   63.19    4.40
  -5   0  -1   70.99    5.00
  -5   0  -1   66.69    5.20
  -5   0  -1   67.99    3.40
   5   0   1   70.09    5.60
   5   0   1   65.39    4.70
   5   0   1   70.29    4.90
   5   0   1   72.39    3.30
   5   0   1   72.09    5.20
  -6   0  -1   86.79    6.20
  -6   0  -1   85.39    4.00
  -6   0  -1   84.59    5.30
  -6   0  -1   87.59    6.40
  -6   0  -1   75.89    5.30
   6   0   1   87.49    5.90
   6   0   1   91.99    6.10
   6   0   1   82.19    6.60
   6   0   1   86.69    5.80
  -7   0  -1  146.79    9.30
  -7   0  -1  151.38    7.80
  -7   0  -1  156.78    9.40
   7   0   1  146.79    9.70
   7   0   1  146.99    8.50
   7   0   1  144.49    8.80
   7   0   1  159.48    8.90
  -8   0  -1   36.80    6.20
  -8   0  -1   31.80    5.80
  -8   0  -1   25.90    4.10
   8   0   1   28.20    5.40
   8   0   1   31.80    5.30
   8   0   1   31.10    6.10
   8  -1  -1   14.50    4.40
   8  -1  -1   16.30    4.40
   8  -1  -1   20.70    5.60
  -8   1   1   21.20    4.00
  -8   1   1    3.20    3.30
   7  -1  -1   -1.50    2.00
   7  -1  -1    1.20    2.40
   7  -1  -1   -4.10    2.30
   7  -1  -1   -2.60    3.10
  -7   1   1    1.40    2.40
  -7   1   1    2.80    2.30
  -7   1   1    0.30    2.50
   6  -1  -1    5.90    2.30
   6  -1  -1    7.20    2.50
   6  -1  -1    3.00    3.00
   6  -1  -1    9.90    3.10
  -6   1   1    8.20    2.40
  -6   1   1    7.10    3.00
  -6   1   1    7.60    3.00
   5  -1  -1    0.50    1.50
   5  -1  -1    4.50    2.30
   5  -1  -1   -1.70    1.60
   5  -1  -1    1.10    1.90
  -5   1   1    2.70    1.50
  -5   1   1   -0.90    1.60
  -5   1   1   -0.50    1.30
  -5   1   1    0.40    0.60
  -5   1   1    0.30    1.90
   4  -1  -1   47.20    3.70
   4  -1  -1   48.60    4.80
   4  -1  -1   49.60    3.70
   4  -1  -1   50.89    4.00
   4  -1  -1   57.39    3.70
   4  -1  -1   50.49    1.70
  -4   1   1   52.39    3.50
  -4   1   1   48.50    2.00
  -4   1   1   44.70    3.80
  -4   1   1   49.40    3.00
  -4   1   1   49.00    3.90
  -4   1   1   48.10    3.40
   3  -1  -1  550.94   17.00
   3  -1  -1  570.14   16.00
   3  -1  -1  572.74   17.00
   3  -1  -1  607.04   16.90
   3  -1  -1  556.34   18.80
   3  -1  -1  549.15   16.80
   3  -1  -1  559.14   18.80
  -3   1   1  540.75   17.70
  -3   1   1  551.14   18.00
  -3   1   1  580.04   17.30
  -3   1   1  547.85   16.50
  -3   1   1  549.85   16.80
  -3   1   1  553.44   15.00
   2  -1  -1   -1.30    0.90
   2  -1  -1    0.80    0.70
   2  -1  -1   -0.70    0.70
   2  -1  -1    1.10    0.90
   2  -1  -1   -1.50    0.80
   2  -1  -1   -0.60    0.90
   2  -1  -1   -1.10    0.70
   2  -1  -1   -1.90    1.00
   2  -1  -1   -0.40    0.80
   2  -1  -1   -0.30    0.80
   2  -1  -1    0.00    0.40
  -2   1   1    0.10    0.90
  -2   1   1    0.60    0.90
  -2   1   1    0.90    1.00
  -2   1   1    0.00    0.70
  -2   1   1    0.10    0.80
  -2   1   1   -0.30    0.20
  -2   1   1    0.50    0.80
  -2   1   1    0.40    0.60
  -2   1   1   -0.50    0.80
  -2   1   1   -1.30    0.60
  -2   1   1   -0.20    1.00
   1  -1  -1  532.45   14.80
   1  -1  -1  482.55   14.10
   1  -1  -1  498.35   15.00
   1  -1  -1  492.95   14.20
   1  -1  -1  519.25   14.40
   1  -1  -1  497.45   14.60
   1  -1  -1  494.75   16.10
   1  -1  -1  520.05   15.10
   1  -1  -1  518.85   14.20
   1  -1  -1  487.05   13.90
   1  -1  -1  512.75   15.80
   1  -1  -1  515.65   14.80
  -1   1   1  524.15   14.00
  -1   1   1  500.05   14.10
  -1   1   1  507.35   15.10
  -1   1   1  508.45   14.80
  -1   1   1  492.75   14.70
  -1   1   1  537.35   14.00
  -1   1   1  507.45   15.00
  -1   1   1  542.25   15.80
  -1   1   1  501.25   14.10
   0  -1  -1  191.28    6.00
   0  -1  -1  199.28    6.40
   0  -1  -1  185.38    5.50
   0  -1  -1  189.28    5.30
   0  -1  -1  185.58    5.30
   0  -1  -1  201.38    6.40
   0  -1  -1  200.08    6.10
   0  -1  -1  193.28    5.30
   0  -1  -1  193.28    5.40
   0  -1  -1  189.58    5.70
   0  -1  -1  188.98    6.10
   0  -1  -1  187.48    5.30
   0   1   1  190.58    5.70
   0   1   1  189.48    5.50
   0   1   1  188.58    6.00
   0   1   1  180.58    6.40
   0   1   1  191.48    5.40
   0   1   1  193.48    5.30
   0   1   1  191.18    6.00
  -1  -1  -1   34.20    1.50
  -1  -1  -1   29.70    1.40
  -1  -1  -1   29.00    1.30
  -1  -1  -1   29.10    1.40
  -1  -1  -1   31.30    1.30
  -1  -1  -1   29.10    1.50
  -1  -1  -1   27.30    1.20
  -1  -1  -1   29.60    1.50
   1   1   1   33.10    1.50
   1   1   1   31.30    1.50
   1   1   1   28.00    1.40
   1   1   1   30.50    1.30
   1   1   1   31.20    1.30
   1   1   1   30.50    1.30
   1   1   1   27.60    1.20
   1   1   1   31.50    1.40
  -2  -1  -1 1255.57   33.30
  -2  -1  -1 1131.19   33.40
  -2  -1  -1 1151.18   32.20
  -2  -1  -1 1182.28   35.40
  -2  -1  -1 1128.79   31.80
  -2  -1  -1 1184.18   34.00
  -2  -1  -1 1153.88   32.20
  -2  -1  -1 1239.48   31.70
  -2  -1  -1 1204.18   35.30
   2   1   1 1171.18   35.30
   2   1   1 1205.28   33.50
   2   1   1 1205.98   35.40
   2   1   1 1218.58   32.20
   2   1   1 1198.68   32.20
   2   1   1 1192.18   31.60
   2   1   1 1268.57   34.10
   2   1   1 1149.29   33.20
  -3  -1  -1   12.60    1.50
  -3  -1  -1   13.50    2.00
  -3  -1  -1    9.50    1.60
  -3  -1  -1   16.00    1.80
  -3  -1  -1   15.00    1.90
  -3  -1  -1   13.40    1.90
   3   1   1    9.90    1.90
   3   1   1   13.10    1.70
   3   1   1   12.10    1.10
   3   1   1   12.30    1.60
   3   1   1   12.90    1.80
   3   1   1   13.10    1.70
  -4  -1  -1  413.86   12.70
  -4  -1  -1  353.16   13.00
  -4  -1  -1  367.76   13.00
  -4  -1  -1  370.36   12.30
  -4  -1  -1  365.06   11.50
  -4  -1  -1  380.46   13.00
   4   1   1  357.16   13.60
   4   1   1  374.86   13.00
   4   1   1  387.26   12.50
   4   1   1  367.96   11.00
   4   1   1  373.56   12.40
   4   1   1  381.86   10.70
  -5  -1  -1    0.80    2.10
  -5  -1  -1   -1.50    1.40
  -5  -1  -1    1.00    1.00
  -5  -1  -1    1.90    1.50
   5   1   1    1.90    0.60
   5   1   1    2.00    1.60
   5   1   1    1.50    1.70
   5   1   1    2.20    2.30
   5   1   1    1.00    1.70
  -6  -1  -1   44.80    3.20
  -6  -1  -1   45.50    5.30
  -6  -1  -1   48.10    5.10
  -6  -1  -1   45.90    4.70
   6   1   1   52.79    5.80
   6   1   1   41.30    4.50
   6   1   1   39.20    4.30
   6   1   1   44.50    4.70
  -7  -1  -1    9.10    1.80
  -7  -1  -1    6.30    2.40
  -7  -1  -1   11.60    3.50
  -7  -1  -1    9.90    2.70
  -7  -1  -1   10.00    3.60
   7   1   1    7.50    2.80
   7   1   1   10.60    3.60
   7   1   1    6.60    2.60
  -8  -1  -1   -2.90    2.70
  -8  -1  -1    1.20    2.70
  -8  -1  -1   -0.90    1.80
   8   1   1   -2.10    2.40
   8   1   1    3.40    2.90
   8   1   1    1.60    3.10
  -9  -1  -1   13.50    5.10
  -9  -1  -1   10.60    4.40
   9   1   1   14.10    4.70
   9   1   1   14.30    4.10
   7  -2  -1   35.90    6.30
   7  -2  -1   44.30    5.80
   7  -2  -1   36.30    5.20
   7  -2  -1   34.00    5.80
  -7   2   1   35.90    4.90
  -7   2   1   34.10    5.50
   6  -2  -1  100.09    7.70
   6  -2  -1  112.29    8.40
   6  -2  -1  126.89    7.60
   6  -2  -1  118.09    7.40
  -6   2   1  113.89    7.60
  -6   2   1  120.09    7.00
   5  -2  -1    1.00    1.60
   5  -2  -1   -2.80    1.70
   5  -2  -1    0.60    1.70
   5  -2  -1    0.40    2.50
  -5   2   1    0.20    1.80
  -5   2   1    3.10    2.00
   4  -2  -1  163.58    7.40
   4  -2  -1  169.38    5.20
   4  -2  -1  167.38    7.30
   4  -2  -1  160.78    8.40
   4  -2  -1  158.08    8.30
   4  -2  -1  165.88    7.50
  -4   2   1  167.78    7.80
  -4   2   1  168.58    6.10
  -4   2   1  158.88    7.20
  -4   2   1  143.99    6.70
   3  -2  -1   30.00    3.40
   3  -2  -1   28.00    1.70
   3  -2  -1   29.10    2.80
   3  -2  -1   27.20    2.80
   3  -2  -1   29.00    3.50
   3  -2  -1   30.40    3.00
  -3   2   1   25.90    1.70
  -3   2   1   28.80    2.90
  -3   2   1   27.80    3.10
   2  -2  -1  251.97    7.80
   2  -2  -1  228.88    8.00
   2  -2  -1  244.78    7.70
   2  -2  -1  241.28    8.50
   2  -2  -1  250.07    8.70
   2  -2  -1  240.68    9.60
   2  -2  -1  235.98    8.10
   2  -2  -1  235.98    9.20
   2  -2  -1  236.78    8.20
  -2   2   1  246.68    8.40
  -2   2   1  248.68    7.90
  -2   2   1  254.07    8.60
  -2   2   1  243.28    7.70
   1  -2  -1  488.45   13.90
   1  -2  -1  449.16   13.70
   1  -2  -1  459.35   13.30
   1  -2  -1  470.25   13.60
   1  -2  -1  477.65   14.20
   1  -2  -1  433.06   13.10
   1  -2  -1  450.65   15.30
   1  -2  -1  453.85   12.30
   1  -2  -1  450.35   14.80
   1  -2  -1  460.15   12.90
   1  -2  -1  460.75   13.10
  -1   2   1  430.26   14.00
  -1   2   1  477.55   12.90
  -1   2   1  466.35   12.90
  -1   2   1  458.95   13.50
  -1   2   1  480.85   14.80
  -1   2   1  450.85   13.60
  -1   2   1  468.45   12.90
  -1   2   1  451.55   13.70
  -1   2   1  471.65   12.90
   0  -2  -1 2903.21   78.49
   0  -2  -1 3153.38   82.49
   0  -2  -1 2961.00   79.29
   0  -2  -1 2890.31   81.39
   0  -2  -1 2933.91   86.49
   0  -2  -1 2922.31   78.19
   0  -2  -1 3057.19   77.39
   0  -2  -1 3137.69   81.79
   0  -2  -1 2908.71   76.89
   0   2   1 3004.50   76.89
   0   2   1 3061.19   77.29
   0   2   1 2919.81   81.49
   0   2   1 2872.91   81.59
   0   2   1 2975.40   77.29
   0   2   1 2956.20   82.39
  -1  -2  -1 2527.65   65.59
  -1  -2  -1 2361.46   61.09
  -1  -2  -1 2372.06   68.69
  -1  -2  -1 2288.57   65.59
  -1  -2  -1 2446.36   64.69
  -1  -2  -1 2321.97   61.29
  -1  -2  -1 2301.27   64.09
  -1  -2  -1 2312.97   61.99
  -1  -2  -1 2296.37   62.09
   1   2   1 2224.78   65.39
   1   2   1 2398.86   64.19
   1   2   1 2305.87   61.09
   1   2   1 2358.76   60.39
   1   2   1 2383.36   64.59
   1   2   1 2382.96   68.69
   1   2   1 2368.36   62.79
  -2  -2  -1    8.90    1.10
  -2  -2  -1   11.80    1.10
  -2  -2  -1    8.40    1.30
  -2  -2  -1   10.50    1.50
  -2  -2  -1   11.00    1.60
  -2  -2  -1    9.40    1.20
  -2  -2  -1   10.70    1.10
  -2  -2  -1   12.50    1.40
  -2  -2  -1    9.80    1.10
  -2  -2  -1   12.50    1.30
  -2  -2  -1   11.30    1.20
   2   2   1   10.70    1.00
   2   2   1    9.10    1.10
   2   2   1   10.70    1.10
   2   2   1   10.20    1.20
   2   2   1   13.00    1.50
   2   2   1    9.70    1.20
   2   2   1    9.00    1.30
   2   2   1   12.10    1.10
  -3  -2  -1  571.14   18.00
  -3  -2  -1  581.34   17.30
  -3  -2  -1  608.64   17.40
  -3  -2  -1  609.74   17.10
  -3  -2  -1  577.04   17.30
  -3  -2  -1  597.24   18.30
  -3  -2  -1  584.44   18.50
  -3  -2  -1  610.34   17.10
  -3  -2  -1  629.94   17.80
   3   2   1  595.34   16.60
   3   2   1  580.24   17.00
   3   2   1  576.64   17.70
   3   2   1  595.34   18.40
   3   2   1  618.94   18.10
   3   2   1  616.24   17.60
  -4  -2  -1  180.48    7.60
  -4  -2  -1  173.88    7.30
  -4  -2  -1  177.48    6.90
  -4  -2  -1  180.88    6.60
  -4  -2  -1  171.08    6.70
  -4  -2  -1  182.68    7.00
   4   2   1  171.38    6.80
   4   2   1  168.68    6.20
   4   2   1  184.08    6.90
   4   2   1  176.38    6.70
   4   2   1  158.88    7.60
  -5  -2  -1   50.79    3.50
  -5  -2  -1   56.49    3.70
  -5  -2  -1   53.89    4.30
  -5  -2  -1   47.90    3.70
  -5  -2  -1   52.09    3.80
  -5  -2  -1   46.30    4.00
   5   2   1   53.09    4.70
   5   2   1   53.09    3.70
   5   2   1   52.89    4.00
   5   2   1   48.10    2.70
   5   2   1   49.00    3.40
  -6  -2  -1   98.99    5.20
  -6  -2  -1  108.19    6.10
  -6  -2  -1  111.09    6.70
  -6  -2  -1  102.99    6.80
   6   2   1  109.49    6.30
   6   2   1  101.29    5.90
   6   2   1  103.99    7.00
   6   2   1   92.49    5.30
  -7  -2  -1    8.60    3.40
  -7  -2  -1    1.90    1.50
  -7  -2  -1    6.30    2.40
  -7  -2  -1    0.50    1.70
  -7  -2  -1    9.90    3.10
   7   2   1    7.00    2.40
   7   2   1    6.60    3.30
   7   2   1    4.40    2.60
  -8  -2  -1   -0.90    2.00
  -8  -2  -1    6.70    3.20
   8   2   1    1.10    2.30
   8   2   1    2.80    3.10
  -9  -2  -1    6.00    3.50
  -9  -2  -1   -2.40    2.80
   9   2   1    1.00    3.00
   9   2   1    6.60    3.70
   7  -3  -1   50.19    6.40
   7  -3  -1   49.99    6.40
   7  -3  -1   55.89    8.20
   7  -3  -1   45.60    6.90
   7  -3  -1   61.99    6.90
  -7   3   1   74.99    7.90
  -7   3   1   42.00    6.00
  -7   3   1   56.79    6.50
   6  -3  -1    1.30    2.40
   6  -3  -1    2.90    2.40
   6  -3  -1    2.20    3.30
   6  -3  -1    0.90    3.40
  -6   3   1    2.90    2.30
  -6   3   1    2.50    2.50
   5  -3  -1   10.20    2.80
   5  -3  -1    6.60    2.50
   5  -3  -1   10.60    3.50
   5  -3  -1    7.90    3.50
  -5   3   1   11.60    2.90
  -5   3   1   11.10    2.80
   4  -3  -1   11.40    3.20
   4  -3  -1   12.90    2.60
   4  -3  -1   13.80    2.60
   4  -3  -1   16.10    3.50
  -4   3   1    9.90    2.50
  -4   3   1   11.70    2.60
   3  -3  -1    1.90    1.90
   3  -3  -1    0.50    1.10
   3  -3  -1    2.90    2.00
   3  -3  -1    0.90    0.90
   3  -3  -1    2.00    1.30
   3  -3  -1    0.30    1.20
  -3   3   1   -1.60    1.00
  -3   3   1    0.90    1.40
  -3   3   1    1.00    0.90
   2  -3  -1  826.12   26.50
   2  -3  -1  809.52   23.30
   2  -3  -1  882.21   24.70
   2  -3  -1  825.92   27.60
   2  -3  -1  808.02   23.80
   2  -3  -1  848.22   23.90
   2  -3  -1  847.72   24.20
  -2   3   1  818.72   24.20
  -2   3   1  827.52   23.30
  -2   3   1  819.12   24.60
   1  -3  -1  156.98    5.40
   1  -3  -1  153.88    5.40
   1  -3  -1  150.28    5.40
   1  -3  -1  158.28    7.00
   1  -3  -1  156.38    4.90
   1  -3  -1  155.68    5.30
   1  -3  -1  158.38    5.60
   1  -3  -1  151.18    6.50
   1  -3  -1  162.28    5.50
  -1   3   1  153.58    5.90
  -1   3   1  150.28    6.10
  -1   3   1  157.98    5.60
  -1   3   1  156.88    6.40
  -1   3   1  162.58    4.90
  -1   3   1  158.18    5.30
  -1   3   1  161.18    5.30
   0  -3  -1    3.30    0.60
   0  -3  -1    4.30    0.60
   0  -3  -1    4.80    0.60
   0  -3  -1    2.90    1.30
   0  -3  -1    3.90    1.10
   0  -3  -1    4.10    0.60
   0  -3  -1    4.30    0.60
   0  -3  -1    4.50    0.60
   0   3   1    4.90    1.20
   0   3   1    6.80    1.50
   0   3   1    5.10    1.20
   0   3   1    4.30    0.60
   0   3   1    5.40    0.60
   0   3   1    4.10    0.60
  -1  -3  -1    3.30    1.10
  -1  -3  -1    1.10    0.90
   1   3   1    1.00    0.80
   1   3   1    0.90    0.90
   1   3   1    0.10    1.00
   1   3   1    0.50    1.00
  -2  -3  -1    6.30    0.90
  -2  -3  -1    7.80    1.30
  -2  -3  -1    9.20    1.60
  -2  -3  -1    7.90    0.90
  -2  -3  -1    6.20    0.90
  -2  -3  -1    9.70    1.30
  -2  -3  -1    7.40    1.00
   2   3   1    6.90    0.50
   2   3   1    9.90    1.70
   2   3   1    4.60    1.30
   2   3   1    6.50    0.80
   2   3   1    7.00    0.60
   2   3   1    6.50    1.10
   2   3   1    9.00    1.00
  -3  -3  -1  376.36   10.80
  -3  -3  -1  369.56   10.80
  -3  -3  -1  340.57   10.90
  -3  -3  -1  342.87   11.50
  -3  -3  -1  350.96   10.90
  -3  -3  -1  322.57   11.20
  -3  -3  -1  367.76   11.30
  -3  -3  -1  361.66   10.70
  -3  -3  -1  339.07   12.00
   3   3   1  367.46   10.60
   3   3   1  352.66   10.70
   3   3   1  347.77   10.70
   3   3   1  345.77   11.70
   3   3   1  366.46   11.10
   3   3   1  347.77   12.50
   3   3   1  377.36   11.40
  -4  -3  -1   97.39    5.40
  -4  -3  -1   98.39    4.90
  -4  -3  -1  104.19    4.80
  -4  -3  -1  103.89    4.70
  -4  -3  -1  101.09    4.00
  -4  -3  -1  105.39    5.00
   4   3   1  103.09    4.70
   4   3   1   94.59    4.40
   4   3   1  100.49    4.70
  -5  -3  -1   47.30    3.70
  -5  -3  -1   47.30    2.60
  -5  -3  -1   42.10    4.10
  -5  -3  -1   45.90    3.50
  -5  -3  -1   37.60    4.30
  -5  -3  -1   39.70    3.70
   5   3   1   45.70    2.70
   5   3   1   36.40    2.90
   5   3   1   45.90    3.60
  -6  -3  -1  100.69    5.50
  -6  -3  -1   91.19    5.60
  -6  -3  -1   95.59    6.50
  -6  -3  -1   92.29    6.10
   6   3   1   93.49    4.60
   6   3   1   90.19    4.50
   6   3   1  100.29    5.60
   6   3   1   96.79    5.80
  -7  -3  -1    1.50    1.60
  -7  -3  -1    2.70    2.80
  -7  -3  -1    5.40    2.60
  -7  -3  -1    1.30    1.80
   7   3   1   -3.00    1.60
  -8  -3  -1   10.40    3.40
  -8  -3  -1    2.60    2.30
  -8  -3  -1    7.10    2.20
  -8  -3  -1    4.50    3.50
   8   3   1    5.60    2.80
  -9  -3  -1    1.70    3.20
  -9  -3  -1    2.10    3.90
   9   3   1    5.60    3.20
   6  -4  -1   19.10    3.90
   6  -4  -1   14.60    4.80
   6  -4  -1   19.60    3.90
   6  -4  -1   16.80    3.70
   6  -4  -1   11.20    4.60
  -6   4   1   12.00    3.60
  -6   4   1   15.20    3.90
  -6   4   1   17.90    3.90
   5  -4  -1    0.50    3.00
   5  -4  -1   -0.20    1.90
   5  -4  -1    2.40    2.70
   5  -4  -1    0.80    1.90
   5  -4  -1    2.50    2.40
  -5   4   1   -0.10    1.80
  -5   4   1    1.00    2.00
  -5   4   1   -0.10    1.90
   4  -4  -1   35.10    4.00
   4  -4  -1   39.40    5.50
   4  -4  -1   38.90    4.30
   4  -4  -1   32.30    4.10
   4  -4  -1   27.70    4.60
  -4   4   1   29.50    3.70
  -4   4   1   42.40    4.60
  -4   4   1   35.20    4.30
   3  -4  -1   88.49    4.90
   3  -4  -1   78.49    6.10
   3  -4  -1   82.29    4.70
   3  -4  -1   74.99    4.80
   3  -4  -1   83.09    5.80
   3  -4  -1   76.89    4.40
  -3   4   1   76.29    4.80
  -3   4   1   80.49    4.60
  -3   4   1   66.09    4.70
   2  -4  -1    1.40    1.20
   2  -4  -1    1.60    1.10
   2  -4  -1    1.50    1.00
   2  -4  -1    1.90    0.70
   2  -4  -1    5.40    2.00
   2  -4  -1    2.30    0.50
   2  -4  -1    2.10    0.40
   2  -4  -1    1.30    1.20
   2  -4  -1    2.80    2.10
  -2   4   1    1.70    1.20
  -2   4   1    1.60    1.10
  -2   4   1    4.30    1.80
   1  -4  -1   75.89    3.40
   1  -4  -1   77.39    4.90
   1  -4  -1   68.99    3.30
   1  -4  -1   75.39    3.30
   1  -4  -1   73.39    3.30
   1  -4  -1   70.39    4.30
   1  -4  -1   71.29    3.30
   1  -4  -1   66.69    3.00
   1  -4  -1   68.49    3.20
   1  -4  -1   68.99    3.20
  -1   4   1   71.49    4.00
  -1   4   1   74.69    3.20
  -1   4   1   73.79    4.20
  -1   4   1   73.59    3.20
  -1   4   1   70.19    3.30
  -1   4   1   72.19    3.20
   0  -4  -1    2.40    1.50
   0  -4  -1    2.30    0.60
   0  -4  -1    2.20    0.60
   0  -4  -1    2.10    0.60
   0  -4  -1    1.90    0.60
   0  -4  -1    1.90    0.60
   0  -4  -1    2.50    1.30
   0   4   1    0.80    1.20
   0   4   1    2.30    0.50
   0   4   1    1.60    1.20
   0   4   1    3.30    0.60
   0   4   1    2.60    0.60
  -1  -4  -1    5.40    0.50
  -1  -4  -1    5.20    1.50
  -1  -4  -1    5.30    0.50
   1   4   1    6.10    1.60
   1   4   1    6.10    1.70
   1   4   1    6.60    1.40
   1   4   1    4.00    1.50
  -2  -4  -1  149.29    4.70
  -2  -4  -1  153.98    6.50
  -2  -4  -1  148.69    4.40
  -2  -4  -1  139.19    4.60
  -2  -4  -1  142.59    4.60
   2   4   1  145.09    5.90
   2   4   1  140.29    5.40
   2   4   1  137.39    6.20
   2   4   1  152.58    4.60
   2   4   1  142.39    6.40
   2   4   1  142.89    4.40
   2   4   1  147.59    4.40
  -3  -4  -1  113.69    4.20
  -3  -4  -1  111.09    5.50
  -3  -4  -1  105.29    4.40
  -3  -4  -1  109.19    4.30
  -3  -4  -1  106.29    4.30
   3   4   1  109.09    5.60
   3   4   1  112.99    5.40
   3   4   1  118.69    4.40
   3   4   1  112.59    4.20
  -4  -4  -1   14.10    2.30
  -4  -4  -1   21.00    1.60
  -4  -4  -1   25.70    2.60
  -4  -4  -1   17.50    2.90
  -4  -4  -1   17.50    2.30
  -4  -4  -1   15.80    2.10
  -4  -4  -1   22.60    1.80
   4   4   1   20.50    2.20
   4   4   1   24.30    2.20
   4   4   1   23.20    3.20
   4   4   1   21.50    2.60
  -5  -4  -1   52.49    4.00
  -5  -4  -1   54.59    3.70
  -5  -4  -1   49.50    3.60
  -5  -4  -1   52.59    4.00
  -5  -4  -1   54.49    2.30
  -5  -4  -1   58.99    4.80
   5   4   1   52.19    3.30
   5   4   1   49.70    3.60
   5   4   1   45.50    3.60
  -6  -4  -1   59.19    5.00
  -6  -4  -1   60.59    4.60
  -6  -4  -1   65.69    5.60
  -6  -4  -1   56.99    4.50
   6   4   1   60.99    4.10
   6   4   1   69.59    4.70
  -7  -4  -1    6.60    2.40
  -7  -4  -1    4.70    2.70
  -7  -4  -1    5.60    2.10
  -7  -4  -1    8.60    2.70
   7   4   1    4.70    2.50
   7   4   1    5.90    1.80
  -8  -4  -1   17.90    4.60
  -8  -4  -1   29.40    4.00
  -8  -4  -1   20.30    4.00
  -8  -4  -1   30.20    4.80
   8   4   1   24.40    4.40
  -9  -4  -1   13.30    3.80
  -9  -4  -1   16.30    4.30
  -9  -4  -1    7.40    4.40
   9   4   1    4.40    3.10
   6  -5  -1    5.50    3.30
   6  -5  -1    3.40    4.30
   6  -5  -1   -2.20    3.80
   6  -5  -1    5.90    3.20
   6  -5  -1    2.10    2.60
  -6   5   1    1.20    2.60
  -6   5   1    0.40    2.70
  -6   5   1   -0.20    2.50
   5  -5  -1   -1.10    2.00
   5  -5  -1    3.10    2.00
   5  -5  -1    5.70    4.00
   5  -5  -1    0.80    2.40
   5  -5  -1    0.10    3.20
  -5   5   1   -0.20    2.10
  -5   5   1    1.30    2.30
  -5   5   1   -2.50    1.40
   4  -5  -1    1.90    1.80
   4  -5  -1    2.00    2.90
   4  -5  -1    1.80    1.80
   4  -5  -1    0.20    2.30
   4  -5  -1    2.10    1.90
  -4   5   1    3.10    1.90
  -4   5   1    2.40    1.70
  -4   5   1    1.00    1.90
   3  -5  -1    4.90    1.80
   3  -5  -1    3.00    2.80
   3  -5  -1    5.80    1.90
   3  -5  -1    2.60    2.50
   3  -5  -1    3.90    1.70
  -3   5   1    0.80    1.30
  -3   5   1    7.20    1.90
  -3   5   1    7.70    2.50
   2  -5  -1  262.17    7.70
   2  -5  -1  277.77    9.20
   2  -5  -1  268.17    9.60
   2  -5  -1  242.48    9.30
   2  -5  -1  257.27   11.10
   2  -5  -1  265.17    7.60
   2  -5  -1  244.38    8.90
   2  -5  -1  261.07   12.20
  -2   5   1  264.27   10.60
  -2   5   1  254.37    9.40
  -2   5   1  257.57    9.10
   1  -5  -1   27.90    2.10
   1  -5  -1   25.60    2.00
   1  -5  -1   29.60    2.10
   1  -5  -1   27.40    2.40
   1  -5  -1   26.30    3.20
   1  -5  -1   30.50    2.20
   1  -5  -1   31.50    2.10
   1  -5  -1   27.30    4.10
   1  -5  -1   23.40    2.30
  -1   5   1   25.00    2.00
  -1   5   1   25.00    3.10
  -1   5   1   26.00    3.20
  -1   5   1   27.30    2.00
  -1   5   1   27.00    2.00
   0  -5  -1   -2.00    1.40
   0  -5  -1    0.30    0.50
   0  -5  -1    0.30    0.60
   0  -5  -1    0.30    0.70
   0  -5  -1    0.60    0.50
   0  -5  -1    2.80    1.50
   0  -5  -1    0.00    0.40
   0   5   1    0.60    1.20
   0   5   1    2.60    1.50
   0   5   1    1.50    0.50
   0   5   1    0.50    0.50
   0   5   1    0.60    0.50
  -1  -5  -1    1.80    1.30
  -1  -5  -1    4.50    0.70
  -1  -5  -1    4.70    1.70
  -1  -5  -1    2.90    0.60
   1   5   1    1.10    1.40
   1   5   1    4.40    1.50
   1   5   1    4.50    1.80
  -2  -5  -1    6.30    2.00
  -2  -5  -1    7.80    1.70
  -2  -5  -1    6.80    0.90
  -2  -5  -1    7.80    0.90
  -2  -5  -1    7.30    0.60
  -2  -5  -1    6.80    0.50
   2   5   1    7.80    0.60
   2   5   1    6.80    0.50
   2   5   1    6.30    1.50
   2   5   1    8.20    1.90
   2   5   1    5.80    1.80
  -3  -5  -1  287.07    9.00
  -3  -5  -1  270.77    8.90
  -3  -5  -1  288.67   10.00
  -3  -5  -1  279.37    9.10
  -3  -5  -1  298.37    8.60
  -3  -5  -1  297.27   11.30
   3   5   1  281.07   11.30
   3   5   1  282.37    8.50
   3   5   1  280.87   11.00
   3   5   1  294.97    8.90
  -4  -5  -1   98.79    5.60
  -4  -5  -1   93.99    5.90
  -4  -5  -1   95.49    4.50
  -4  -5  -1   96.29    4.70
  -4  -5  -1  102.89    4.60
  -4  -5  -1  105.49    4.20
   4   5   1   95.19    5.80
   4   5   1   96.79    5.60
   4   5   1  101.29    4.40
  -5  -5  -1   10.90    2.90
  -5  -5  -1    7.40    1.80
  -5  -5  -1    6.90    2.00
  -5  -5  -1    9.00    1.90
  -5  -5  -1   14.20    2.60
   5   5   1    9.90    2.70
   5   5   1    6.60    2.10
   5   5   1   13.60    2.20
  -6  -5  -1    7.90    2.40
  -6  -5  -1    8.10    3.10
  -6  -5  -1    9.20    2.60
  -6  -5  -1    6.40    2.10
   6   5   1    5.20    2.00
   6   5   1    7.20    2.30
   6   5   1    7.10    2.70
  -7  -5  -1   -0.10    1.50
  -7  -5  -1    2.50    2.10
  -7  -5  -1    0.00    2.70
  -7  -5  -1   -1.50    1.60
   7   5   1    2.30    1.70
   7   5   1    2.30    2.00
   7   5   1    2.80    2.50
  -8  -5  -1   55.59    6.20
  -8  -5  -1   47.50    5.60
  -8  -5  -1   50.89    6.90
   8   5   1   47.60    5.50
  -9  -5  -1    2.80    3.20
  -9  -5  -1    0.80    3.80
  -9  -5  -1    3.60    3.00
   9   5   1    1.50    2.90
   5  -6  -1   -0.20    2.10
   5  -6  -1    2.50    4.10
   5  -6  -1   -0.90    3.50
  -5   6   1    5.40    3.00
   4  -6  -1   -5.60    2.90
   4  -6  -1    0.10    1.70
   4  -6  -1    1.90    3.30
  -4   6   1    1.10    2.30
   3  -6  -1   61.29    6.30
   3  -6  -1   74.49    5.10
   3  -6  -1   81.89    7.30
   3  -6  -1   62.39    4.90
  -3   6   1   66.59    6.50
  -3   6   1   62.69    4.40
  -3   6   1   67.99    4.40
   2  -6  -1   47.30    3.70
   2  -6  -1   46.20    3.30
   2  -6  -1   40.60    5.80
   2  -6  -1   46.30    5.20
  -2   6   1   44.70    3.20
  -2   6   1   44.40    4.90
   1  -6  -1    4.90    1.20
   1  -6  -1    3.70    1.40
   1  -6  -1    4.10    1.30
   1  -6  -1    3.60    2.20
   1  -6  -1    4.50    1.30
   1  -6  -1    5.60    1.30
   1  -6  -1    4.60    2.60
  -1   6   1    5.00    1.10
  -1   6   1    3.90    1.90
  -1   6   1    2.70    2.00
   0  -6  -1   11.40    0.90
   0  -6  -1   10.10    1.80
   0  -6  -1    9.60    1.50
   0  -6  -1    9.90    1.70
   0  -6  -1    9.70    2.30
   0  -6  -1   11.70    1.00
   0  -6  -1    8.00    2.70
   0  -6  -1    9.70    1.40
   0   6   1    9.20    2.20
   0   6   1    8.50    0.90
   0   6   1    8.50    2.20
   0   6   1   11.50    0.90
  -1  -6  -1   38.40    1.90
  -1  -6  -1   48.50    4.80
  -1  -6  -1   39.60    3.40
  -1  -6  -1   37.70    2.00
   1   6   1   36.00    4.00
   1   6   1   48.50    3.60
  -2  -6  -1  132.79    6.60
  -2  -6  -1  142.29    7.30
  -2  -6  -1  124.29    4.30
  -2  -6  -1  122.79    4.30
   2   6   1  128.69    6.80
   2   6   1  125.79    6.80
   2   6   1  133.29    6.00
  -3  -6  -1   77.09    5.30
  -3  -6  -1   63.19    3.90
  -3  -6  -1   61.89    3.00
  -3  -6  -1   67.59    2.70
  -3  -6  -1   68.19    2.60
  -3  -6  -1   60.09    3.00
   3   6   1   59.79    4.50
   3   6   1   65.79    2.50
   3   6   1   61.49    2.50
   3   6   1   55.79    4.60
  -4  -6  -1   79.39    3.90
  -4  -6  -1   82.49    3.90
  -4  -6  -1   87.29    5.90
  -4  -6  -1   72.19    3.70
  -4  -6  -1   67.99    3.80
  -4  -6  -1   77.09    5.10
   4   6   1   75.69    3.50
   4   6   1   66.39    5.10
   4   6   1   70.69    5.20
  -5  -6  -1    5.90    1.70
  -5  -6  -1    6.00    1.80
  -5  -6  -1    4.70    2.00
  -5  -6  -1    5.80    2.50
   5   6   1    3.10    1.90
   5   6   1    6.10    2.30
   5   6   1    7.30    1.60
  -6  -6  -1    1.20    1.50
  -6  -6  -1   -0.30    1.50
  -6  -6  -1    3.20    2.80
  -6  -6  -1   -0.20    1.50
   6   6   1    1.10    2.10
   6   6   1   -0.80    1.50
   6   6   1    2.00    1.60
  -7  -6  -1   41.90    5.80
  -7  -6  -1   41.50    4.80
  -7  -6  -1   52.39    5.40
   7   6   1   44.60    4.80
   7   6   1   36.80    5.30
   7   6   1   32.90    4.00
  -8  -6  -1    8.00    2.80
  -8  -6  -1    5.00    3.90
  -8  -6  -1    2.10    2.20
   8   6   1    8.00    2.70
   8   6   1    2.90    3.00
  -9  -6  -1    2.10    4.10
  -9  -6  -1   -0.40    2.40
  -9  -6  -1   -2.90    2.20
   9   6   1   -1.00    2.30
   9   6   1   -2.20    3.10
   4  -7  -1   -2.30    2.00
   4  -7  -1    7.20    4.10
   4  -7  -1   -1.30    3.50
  -4   7   1   -2.00    2.20
   3  -7  -1   17.20    4.40
   3  -7  -1   15.00    5.00
   3  -7  -1   22.30    3.50
  -3   7   1   17.90    4.00
   2  -7  -1    5.80    3.10
   2  -7  -1    5.50    3.30
   2  -7  -1    9.90    2.30
  -2   7   1    8.00    2.70
   1  -7  -1   12.50    3.10
   1  -7  -1   20.60    2.60
   1  -7  -1   16.10    4.00
  -1   7   1   18.70    3.60
  -1   7   1   12.90    2.90
   0  -7  -1   10.00    2.00
   0  -7  -1   10.30    1.90
   0  -7  -1    6.70    1.40
   0  -7  -1    7.60    1.50
   0  -7  -1    9.10    3.10
   0  -7  -1   12.00    2.70
   0   7   1   11.00    2.70
   0   7   1   14.00    2.80
  -1  -7  -1    0.90    1.50
  -1  -7  -1    2.50    0.80
  -1  -7  -1    0.70    1.80
  -1  -7  -1    1.90    1.40
  -1  -7  -1    0.50    0.80
   1   7   1    0.50    1.70
   1   7   1    2.90    1.70
  -2  -7  -1   88.29    5.30
  -2  -7  -1   97.39    6.00
  -2  -7  -1   90.39    3.50
  -2  -7  -1   96.09    5.50
  -2  -7  -1   88.09    6.20
  -2  -7  -1   91.29    3.60
   2   7   1   88.99    6.10
   2   7   1   85.09    6.10
   2   7   1   93.49    5.40
  -3  -7  -1    2.10    2.20
  -3  -7  -1    3.20    1.60
  -3  -7  -1    4.00    1.00
  -3  -7  -1    1.80    0.90
  -3  -7  -1    2.50    1.70
   3   7   1    3.30    2.00
   3   7   1    0.50    1.80
  -4  -7  -1    1.00    2.10
  -4  -7  -1   -1.70    1.30
  -4  -7  -1   -0.80    0.90
  -4  -7  -1    0.50    1.00
   4   7   1   -2.20    1.60
   4   7   1    2.10    2.00
  -5  -7  -1   16.30    3.20
  -5  -7  -1    8.30    1.90
  -5  -7  -1    8.10    3.20
   5   7   1   10.20    2.90
   5   7   1   12.80    3.20
  -6  -7  -1   27.00    5.20
  -6  -7  -1   19.30    3.00
   6   7   1   27.30    4.50
   6   7   1   26.90    4.20
  -7  -7  -1   22.10    5.10
  -7  -7  -1   25.20    3.90
   7   7   1   19.60    4.30
   7   7   1   27.80    4.30
  -8  -7  -1    0.30    2.00
  -8  -7  -1    2.60    3.60
   8   7   1   -1.60    2.50
   8   7   1    3.50    2.20
   3  -8  -1    3.60    2.40
   2  -8  -1    6.70    2.20
   2  -8  -1    8.40    4.20
  -2   8   1    6.60    2.90
   1  -8  -1   12.60    2.30
   1  -8  -1   13.60    4.20
  -1   8   1   15.80    3.40
  -1   8   1   11.80    3.20
   0  -8  -1    0.40    1.10
   0  -8  -1    3.60    2.90
   0  -8  -1   -0.10    2.00
   0   8   1   -1.00    1.70
   0   8   1   -0.60    1.80
  -1  -8  -1    8.90    1.40
  -1  -8  -1    7.20    1.30
  -1  -8  -1    0.80    2.50
  -1  -8  -1    4.20    1.70
  -1  -8  -1    9.30    2.50
  -1  -8  -1    5.80    1.90
   1   8   1    7.00    2.40
   1   8   1    4.40    2.50
  -2  -8  -1    1.10    0.70
  -2  -8  -1    1.20    1.60
  -2  -8  -1    2.40    2.20
  -2  -8  -1    1.80    0.90
  -2  -8  -1    2.00    2.30
  -2  -8  -1    3.80    1.80
   2   8   1   -0.20    1.70
   2   8   1   -0.50    2.00
  -3  -8  -1   -0.10    1.40
  -3  -8  -1    0.30    1.70
  -3  -8  -1    0.90    0.90
  -3  -8  -1    1.00    2.50
   3   8   1   -0.10    2.30
   3   8   1   -3.30    1.70
  -4  -8  -1    3.00    2.50
  -4  -8  -1    2.40    1.20
  -4  -8  -1    3.90    1.40
  -4  -8  -1    2.00    1.80
   4   8   1    3.80    2.40
   4   8   1    1.90    2.00
  -5  -8  -1    0.60    2.70
  -5  -8  -1    0.20    1.30
   5   8   1   -1.30    2.00
   5   8   1    4.40    2.50
  -6  -8  -1   38.00    5.80
  -6  -8  -1   28.40    3.60
   6   8   1   22.80    4.20
   6   8   1   43.60    5.70
  -7  -8  -1    3.90    3.80
  -7  -8  -1    0.60    2.00
   7   8   1    0.90    2.30
   7   8   1   -0.60    2.40
  -8  -8  -1   -5.50    3.60
  -8  -8  -1   -1.40    2.10
   8   8   1   -3.00    2.30
   8   8   1   -0.70    2.10
   1  -9  -1   -0.70    3.40
   1  -9  -1    3.40    1.80
  -1   9   1    7.90    3.10
   0  -9  -1    5.30    3.90
   0  -9  -1    8.50    1.90
   0   9   1    7.90    3.00
   0   9   1    6.40    3.00
  -1  -9  -1    5.50    3.50
  -1  -9  -1    5.10    1.30
   1   9   1    4.30    2.60
   1   9   1    6.90    2.70
  -2  -9  -1    9.00    2.50
  -2  -9  -1    7.90    1.20
  -2  -9  -1    8.90    1.30
  -2  -9  -1    4.10    2.80
  -2  -9  -1    8.40    3.20
   2   9   1    6.50    3.00
   2   9   1    9.60    2.80
  -3  -9  -1    0.90    0.90
  -3  -9  -1    1.80    2.30
  -3  -9  -1    0.70    0.90
   3   9   1   -0.10    2.20
  -4  -9  -1    0.00    1.10
  -4  -9  -1    2.10    2.90
   4   9   1    2.10    2.60
   4   9   1   -0.90    2.30
  -5  -9  -1    9.80    2.10
  -5  -9  -1   14.90    4.40
   5   9   1   13.80    3.80
   5   9   1   16.20    4.10
  -6  -9  -1    0.70    1.70
  -6  -9  -1   -2.50    3.10
   6   9   1    4.60    2.60
   6   9   1    1.30    2.60
  -7  -9  -1    0.40    3.60
  -7  -9  -1   -2.00    1.80
   7   9   1    1.50    2.80
   7   9   1    4.30    2.60
  -2 -10  -1    6.00    2.90
  -2 -10  -1   -0.40    0.70
   2  10   1    1.60    2.20
   2  10   1    0.80    2.80
  -3 -10  -1    0.40    0.80
  -3 -10  -1   -0.40    2.70
   3  10   1   -4.50    2.20
  -4 -10  -1   13.10    4.10
  -4 -10  -1   12.20    1.80
   4  10   1   10.90    3.90
  -5 -10  -1    4.70    1.60
  -5 -10  -1    8.80    3.90
   5  10   1    3.90    3.10
   5  10   1   -2.80    2.20
   6   9  -2   13.10    4.00
  -6  -9   2    9.50    2.80
  -6  -9   2   10.50    4.90
   5   9  -2   17.70    4.30
  -5  -9   2   16.90    3.00
  -5  -9   2   20.50    5.30
   4   9  -2    0.30    2.70
  -4  -9   2    4.10    3.30
  -4  -9   2    3.30    1.60
   3   9  -2   -0.20    2.20
  -3  -9   2   -0.50    2.60
  -3  -9   2    2.80    1.80
   2   9  -2    2.30    2.60
   2   9  -2    1.30    1.90
  -2  -9   2    0.30    1.40
  -2  -9   2    6.40    3.00
   1   9  -2   28.70    4.90
   1   9  -2   24.40    4.10
  -1  -9   2   18.90    4.60
  -1  -9   2   27.50    3.20
   0   9  -2   -2.00    1.70
   0   9  -2   -0.60    2.40
   0  -9   2    0.40    1.50
   0  -9   2   -1.20    3.50
   7   8  -2   -0.40    2.60
  -7  -8   2    8.10    2.70
  -7  -8   2    2.80    3.90
   6   8  -2   15.50    3.90
   6   8  -2   10.90    3.10
  -6  -8   2   10.90    2.80
  -6  -8   2    9.70    4.20
   5   8  -2   13.50    3.00
   5   8  -2   16.50    3.90
  -5  -8   2   16.40    2.90
  -5  -8   2   11.60    3.90
   4   8  -2   11.50    3.40
   4   8  -2   17.00    3.30
  -4  -8   2   13.50    2.40
  -4  -8   2   17.60    4.20
   3   8  -2    0.20    1.40
   3   8  -2    2.70    2.30
  -3  -8   2   -0.30    2.30
  -3  -8   2   -1.60    1.20
   2   8  -2   20.80    4.10
   2   8  -2   27.40    3.60
  -2  -8   2   21.50    3.90
  -2  -8   2   24.30    4.60
  -2  -8   2   22.40    2.70
   1   8  -2   25.30    3.70
   1   8  -2   27.00    4.40
  -1  -8   2   19.20    2.60
  -1  -8   2   18.60    4.10
   0   8  -2    1.80    2.00
   0   8  -2    3.30    2.20
   0  -8   2    4.50    3.20
   0  -8   2    2.80    1.70
  -1   8  -2   28.80    4.20
  -1   8  -2   18.80    4.00
   1  -8   2   28.30    3.50
   1  -8   2   32.10    6.00
  -2   8  -2    2.60    2.70
   2  -8   2   -1.30    1.80
   2  -8   2    0.90    3.30
   8   7  -2   -0.50    2.00
  -8  -7   2   -4.70    3.60
  -8  -7   2   -3.50    1.80
   7   7  -2    7.50    2.90
   7   7  -2    3.30    2.10
   7   7  -2    3.40    2.60
  -7  -7   2    8.10    4.20
  -7  -7   2    2.20    1.80
   6   7  -2   -0.10    1.90
   6   7  -2   -1.30    1.30
   6   7  -2    5.60    2.70
  -6  -7   2    5.70    3.50
  -6  -7   2    2.60    1.90
  -6  -7   2    0.20    1.80
   5   7  -2    3.10    2.50
   5   7  -2    0.30    1.60
   5   7  -2   -0.70    1.10
  -5  -7   2   -0.50    1.40
  -5  -7   2   -6.10    2.00
  -5  -7   2   -0.10    1.30
   4   7  -2   26.00    2.70
   4   7  -2   29.40    2.80
   4   7  -2   30.80    3.90
   4   7  -2   33.80    4.60
  -4  -7   2   28.20    3.10
  -4  -7   2   23.40    4.40
   3   7  -2   51.39    3.60
   3   7  -2   58.79    5.90
   3   7  -2   59.29    4.70
  -3  -7   2   57.89    3.70
  -3  -7   2   50.29    6.00
  -3  -7   2   51.89    4.00
   2   7  -2   39.40    3.80
   2   7  -2   38.30    4.80
  -2  -7   2   38.70    3.00
  -2  -7   2   42.80    3.00
  -2  -7   2   37.70    5.20
  -2  -7   2   38.70    4.40
   1   7  -2    0.70    1.40
   1   7  -2   -1.00    1.50
  -1  -7   2    1.30    1.10
  -1  -7   2   -0.70    1.90
  -1  -7   2    1.10    1.10
   0   7  -2   32.90    4.00
   0   7  -2   25.70    3.90
   0  -7   2   21.20    2.70
   0  -7   2   30.10    5.00
  -1   7  -2   53.49    5.60
  -1   7  -2   53.19    5.30
   1  -7   2   54.99    6.60
   1  -7   2   60.89    4.20
  -2   7  -2    9.90    2.60
  -2   7  -2    8.30    3.10
   2  -7   2    6.80    2.20
   2  -7   2   11.40    4.20
  -3   7  -2    2.20    2.50
   3  -7   2    4.10    2.40
   3  -7   2   -0.40    3.50
  -4   7  -2    3.00    2.70
   4  -7   2    0.20    2.10
   4  -7   2    0.50    4.20
   8   6  -2   -2.10    2.30
   8   6  -2    2.80    2.40
  -8  -6   2   -0.40    2.20
  -8  -6   2   -2.20    3.20
  -8  -6   2    0.70    2.30
   7   6  -2    3.20    2.10
   7   6  -2    9.80    2.60
   7   6  -2    7.20    2.70
  -7  -6   2    4.30    2.50
  -7  -6   2   -1.80    3.30
  -7  -6   2    5.60    2.50
   6   6  -2   -1.80    1.40
   6   6  -2   -1.40    1.40
   6   6  -2    1.00    1.90
  -6  -6   2    0.10    1.60
  -6  -6   2    4.50    2.40
  -6  -6   2   -0.30    1.50
   5   6  -2   73.79    5.10
   5   6  -2   73.89    5.50
   5   6  -2   67.49    4.40
  -5  -6   2   62.29    4.60
  -5  -6   2   69.19    4.70
  -5  -6   2   72.59    7.00
   4   6  -2    4.70    1.90
   4   6  -2    7.10    1.70
   4   6  -2    7.00    2.40
   4   6  -2    9.10    1.70
  -4  -6   2    8.60    1.90
  -4  -6   2    8.80    2.80
  -4  -6   2    6.00    1.70
  -4  -6   2    8.20    1.90
   3   6  -2   75.29    5.50
   3   6  -2   80.69    3.90
   3   6  -2   74.89    3.70
   3   6  -2   72.89    3.70
   3   6  -2   77.29    4.80
  -3  -6   2   74.79    4.00
  -3  -6   2   72.79    4.00
  -3  -6   2   68.59    3.80
  -3  -6   2   75.59    3.90
  -3  -6   2   74.69    5.70
  -3  -6   2   79.29    4.10
   2   6  -2    1.30    1.70
  -2  -6   2   12.20    3.10
  -2  -6   2    6.30    2.00
   1   6  -2    3.80    2.10
   1   6  -2    7.60    1.30
   1   6  -2    5.70    1.70
  -1  -6   2    8.30    1.50
  -1  -6   2    5.00    1.20
  -1  -6   2    7.10    1.40
  -1  -6   2    5.90    2.10
  -1  -6   2    7.80    1.50
   0   6  -2    4.50    1.70
   0   6  -2    1.40    1.50
   0   6  -2    0.00    0.80
   0   6  -2    1.20    0.90
   0  -6   2    2.60    1.10
   0  -6   2    1.70    2.00
   0  -6   2    2.30    1.20
   0  -6   2    1.10    0.90
   0  -6   2   -0.40    0.80
   0  -6   2    0.30    1.20
  -1   6  -2   62.99    3.60
  -1   6  -2   73.59    5.00
  -1   6  -2   58.99    4.60
   1  -6   2   65.09    5.80
   1  -6   2   57.09    3.90
   1  -6   2   67.49    3.80
   1  -6   2   58.89    3.90
   1  -6   2   58.89    4.20
  -2   6  -2    2.80    1.60
  -2   6  -2    8.10    2.00
  -2   6  -2    5.00    2.40
   2  -6   2    7.70    2.00
   2  -6   2    3.90    2.30
   2  -6   2    1.90    2.90
   2  -6   2    5.40    2.10
  -3   6  -2    1.60    2.30
  -3   6  -2    1.00    1.70
  -3   6  -2    0.20    1.50
   3  -6   2    0.60    1.60
   3  -6   2    0.90    3.00
   3  -6   2   -2.90    2.20
   3  -6   2    0.90    1.70
  -4   6  -2    3.00    2.60
  -4   6  -2   -0.50    1.90
   4  -6   2    5.00    2.50
   4  -6   2   -1.70    3.30
  -5   6  -2    3.80    3.10
   5  -6   2   -1.60    3.80
   5  -6   2    2.80    2.70
   8   5  -2    0.80    2.00
  -8  -5   2    4.20    4.00
  -8  -5   2    0.20    2.30
  -8  -5   2    2.60    2.70
   7   5  -2   -1.40    1.70
   7   5  -2   -0.90    2.10
   7   5  -2   -2.10    1.40
  -7  -5   2    1.20    2.40
  -7  -5   2   -4.60    2.50
  -7  -5   2   -0.20    1.60
   6   5  -2   13.10    3.20
   6   5  -2   14.60    2.90
   6   5  -2   17.80    3.20
  -6  -5   2   12.80    2.70
  -6  -5   2   11.10    2.70
  -6  -5   2   12.80    3.70
   5   5  -2    0.70    1.20
   5   5  -2    0.80    1.60
   5   5  -2    0.40    1.30
  -5  -5   2   -0.40    1.40
  -5  -5   2   -1.20    1.20
  -5  -5   2    0.30    2.10
   4   5  -2  106.39    5.10
   4   5  -2  102.69    5.70
   4   5  -2  104.59    6.20
   4   5  -2  103.09    5.00
  -4  -5   2  111.49    5.40
  -4  -5   2  111.39    6.80
  -4  -5   2  104.49    5.40
  -4  -5   2  106.39    5.30
  -4  -5   2  115.29    5.40
   3   5  -2   -0.60    0.90
   3   5  -2    1.60    1.70
   3   5  -2    0.50    0.80
   3   5  -2   -1.30    1.10
  -3  -5   2   -0.60    1.00
  -3  -5   2    0.00    0.80
  -3  -5   2    1.20    1.00
  -3  -5   2   -1.10    0.80
  -3  -5   2   -2.20    1.50
  -3  -5   2    0.30    1.00
  -3  -5   2   -0.20    0.90
   2   5  -2    0.50    0.80
   2   5  -2    2.20    0.90
   2   5  -2    1.10    1.00
   2   5  -2    3.30    1.40
   2   5  -2    0.10    1.20
  -2  -5   2    1.20    1.30
  -2  -5   2    0.30    0.80
  -2  -5   2    0.00    0.90
  -2  -5   2    1.30    1.10
  -2  -5   2    0.20    0.80
  -2  -5   2    1.40    1.80
  -2  -5   2    0.50    0.90
   1   5  -2   76.89    3.40
   1   5  -2   79.19    3.50
   1   5  -2   78.79    5.00
   1   5  -2   73.39    4.00
  -1  -5   2   81.99    3.60
  -1  -5   2   81.19    3.70
  -1  -5   2   91.29    4.90
  -1  -5   2   80.39    3.70
  -1  -5   2   78.39    3.50
  -1  -5   2   86.89    3.80
   0   5  -2   31.90    2.10
   0   5  -2   30.90    3.20
   0   5  -2   28.90    2.20
   0   5  -2   28.10    2.00
   0   5  -2   26.00    2.10
   0   5  -2   22.70    3.10
   0  -5   2   27.80    2.20
   0  -5   2   27.30    2.10
   0  -5   2   30.10    2.20
   0  -5   2   27.00    2.40
   0  -5   2   29.10    2.20
   0  -5   2   26.00    3.60
   0  -5   2   27.90    2.30
  -1   5  -2   65.39    4.40
  -1   5  -2   70.89    3.80
  -1   5  -2   67.59    4.60
   1  -5   2   71.79    3.80
   1  -5   2   83.99    4.20
   1  -5   2   73.79    3.90
   1  -5   2   71.39    5.50
   1  -5   2   71.49    3.30
   1  -5   2   65.89    3.90
   1  -5   2   71.89    4.20
  -2   5  -2   13.50    2.70
  -2   5  -2    8.70    2.00
  -2   5  -2   14.00    2.30
   2  -5   2   16.80    2.50
   2  -5   2   13.70    2.30
   2  -5   2   15.70    2.00
   2  -5   2   11.70    3.30
   2  -5   2   15.90    2.70
  -3   5  -2   10.40    2.00
  -3   5  -2   10.80    2.40
  -3   5  -2    8.30    2.60
   3  -5   2   12.10    2.70
   3  -5   2    7.50    3.30
   3  -5   2    7.20    2.70
   3  -5   2    8.10    2.20
  -4   5  -2   -2.10    1.30
  -4   5  -2   -0.60    1.90
   4  -5   2   -2.50    2.10
   4  -5   2   -5.50    2.30
   4  -5   2   -1.40    1.20
   4  -5   2   -0.70    1.80
   4  -5   2    0.50    1.60
  -5   5  -2   37.40    4.90
  -5   5  -2   31.10    4.90
  -5   5  -2   26.90    4.40
   5  -5   2   38.10    5.70
   5  -5   2   34.80    4.50
   5  -5   2   28.90    4.80
   5  -5   2   25.30    4.20
   5  -5   2   27.10    5.80
  -6   5  -2   42.20    6.10
  -6   5  -2   40.30    5.70
  -6   5  -2   39.00    5.40
   6  -5   2   41.80    5.60
   6  -5   2   40.30    6.50
   6  -5   2   35.10    5.10
   6  -5   2   35.60    5.50
   6  -5   2   31.20    6.70
   9   4  -2    6.40    3.10
  -9  -4   2   12.00    4.80
  -9  -4   2    8.50    3.60
   8   4  -2   -1.80    2.20
  -8  -4   2   -3.40    1.70
  -8  -4   2   -3.10    3.30
  -8  -4   2    6.10    3.20
   7   4  -2    0.60    1.40
   7   4  -2    2.30    1.90
  -7  -4   2   -1.70    1.80
  -7  -4   2    0.70    1.50
  -7  -4   2    0.60    1.80
  -7  -4   2    1.70    2.90
   6   4  -2    0.60    1.40
   6   4  -2   -1.40    1.50
  -6  -4   2   -0.40    1.50
  -6  -4   2   -1.60    2.10
  -6  -4   2   -2.40    1.50
   5   4  -2  193.78    8.50
   5   4  -2  208.08    8.00
   5   4  -2  188.38    8.30
  -5  -4   2  187.58    8.30
  -5  -4   2  197.68    9.60
  -5  -4   2  209.98    8.90
   4   4  -2    0.70    1.30
   4   4  -2   -0.30    1.10
   4   4  -2    1.20    1.50
   4   4  -2   -0.70    1.30
   4   4  -2   -0.10    1.00
  -4  -4   2   -0.40    0.90
  -4  -4   2    0.40    0.40
  -4  -4   2   -0.40    0.70
  -4  -4   2    1.60    1.30
  -4  -4   2   -1.20    1.70
  -4  -4   2    0.40    1.00
  -4  -4   2    0.60    1.40
   3   4  -2    6.60    1.20
   3   4  -2    6.10    1.40
   3   4  -2    4.10    1.30
   3   4  -2    5.30    1.60
   3   4  -2    4.20    1.20
  -3  -4   2    5.50    1.40
  -3  -4   2    7.80    1.00
  -3  -4   2    4.70    1.30
  -3  -4   2    7.70    1.60
  -3  -4   2    4.50    1.80
  -3  -4   2    5.70    1.40
   2   4  -2    1.20    0.90
   2   4  -2    0.50    0.80
   2   4  -2   -1.10    0.80
   2   4  -2    1.70    0.60
   2   4  -2    0.80    0.70
   2   4  -2    0.60    0.80
   2   4  -2    1.20    1.00
  -2  -4   2   -0.70    1.20
  -2  -4   2    0.50    0.90
  -2  -4   2    0.30    0.80
  -2  -4   2    0.40    1.00
  -2  -4   2    2.10    0.90
  -2  -4   2    0.10    0.60
  -2  -4   2    2.60    1.00
  -2  -4   2    0.90    1.00
  -2  -4   2    2.10    0.80
   1   4  -2   -0.60    0.70
   1   4  -2    1.80    0.80
   1   4  -2    0.20    0.70
   1   4  -2    1.40    1.30
  -1  -4   2    1.90    1.20
  -1  -4   2   -0.30    0.70
  -1  -4   2    0.00    0.60
  -1  -4   2    0.30    0.70
  -1  -4   2   -0.90    0.70
   0   4  -2  384.46   11.50
   0   4  -2  370.96   12.10
   0   4  -2  372.06   13.00
   0   4  -2  389.16   11.30
   0   4  -2  388.46   11.40
   0  -4   2  375.76   11.40
   0  -4   2  401.66   12.60
   0  -4   2  396.36   12.00
   0  -4   2  379.66   11.40
   0  -4   2  358.06   13.70
   0  -4   2  396.26   11.70
   0  -4   2  372.46   11.60
   0  -4   2  388.16   12.20
  -1   4  -2   86.89    4.00
  -1   4  -2   84.39    4.50
  -1   4  -2   88.79    4.70
   1  -4   2   84.29    4.10
   1  -4   2   84.89    4.00
   1  -4   2   86.99    5.40
   1  -4   2   84.59    4.20
   1  -4   2   86.89    3.50
   1  -4   2   85.09    4.10
   1  -4   2   85.79    4.00
  -2   4  -2    7.10    1.70
  -2   4  -2    8.70    1.40
  -2   4  -2    7.70    1.80
  -2   4  -2    8.70    2.20
   2  -4   2    7.10    1.40
   2  -4   2    8.50    1.80
   2  -4   2    9.50    1.90
   2  -4   2    8.40    2.80
   2  -4   2    6.10    1.60
   2  -4   2    7.20    2.10
  -3   4  -2   30.90    3.80
  -3   4  -2   35.20    3.80
  -3   4  -2   31.80    2.60
  -3   4  -2   33.90    3.60
   3  -4   2   32.80    4.60
   3  -4   2   37.10    3.70
   3  -4   2   28.30    3.30
   3  -4   2   31.60    1.90
   3  -4   2   26.60    3.70
   3  -4   2   35.20    3.60
  -4   4  -2    6.10    2.10
  -4   4  -2    3.60    1.90
  -4   4  -2    1.70    1.90
   4  -4   2    4.10    1.90
   4  -4   2    1.40    2.70
   4  -4   2    0.70    1.70
   4  -4   2    6.20    2.70
   4  -4   2    7.70    2.30
  -5   4  -2   55.29    5.70
  -5   4  -2   67.89    6.50
  -5   4  -2   71.69    6.80
   5  -4   2   59.59    6.00
   5  -4   2   60.89    5.90
   5  -4   2   57.49    6.60
   5  -4   2   58.49    7.30
   5  -4   2   67.79    6.10
  -6   4  -2    4.60    3.10
  -6   4  -2    3.30    2.60
  -6   4  -2    8.30    3.20
   6  -4   2   -0.40    3.30
   6  -4   2    2.30    2.50
   6  -4   2    2.50    2.80
   6  -4   2    1.30    2.30
   6  -4   2    5.30    3.70
   9   3  -2    6.10    3.60
   9   3  -2    8.40    3.80
  -9  -3   2    5.00    4.30
  -9  -3   2    6.10    3.70
   8   3  -2    0.60    2.50
   8   3  -2   -0.60    2.60
  -8  -3   2    5.40    3.80
  -8  -3   2   -1.10    2.40
  -8  -3   2    0.00    1.80
   7   3  -2   15.10    3.40
   7   3  -2    7.30    3.20
  -7  -3   2   15.40    3.30
  -7  -3   2   11.80    3.60
  -7  -3   2   13.60    2.60
  -7  -3   2   11.70    3.50
   6   3  -2  153.18    7.80
   6   3  -2  161.08    8.70
   6   3  -2  156.78    7.00
  -6  -3   2  155.28    8.80
  -6  -3   2  160.48    7.90
  -6  -3   2  172.28    8.70
   5   3  -2  330.77   11.60
   5   3  -2  327.87   11.80
   5   3  -2  302.67   12.60
   5   3  -2  312.97   11.40
  -5  -3   2  325.67   12.40
  -5  -3   2  315.17    9.00
  -5  -3   2  320.87   11.70
  -5  -3   2  331.47   11.80
  -5  -3   2  305.57   12.80
   4   3  -2    6.00    1.70
   4   3  -2    5.30    1.60
   4   3  -2    6.80    2.00
   4   3  -2    4.10    1.50
  -4  -3   2    8.80    2.30
  -4  -3   2    4.90    1.70
  -4  -3   2    4.30    1.50
  -4  -3   2    5.90    0.60
  -4  -3   2    5.10    0.50
  -4  -3   2    4.60    1.50
  -4  -3   2    5.60    0.70
  -4  -3   2    6.30    1.80
   3   3  -2  114.49    4.60
   3   3  -2  111.59    5.00
   3   3  -2  107.19    4.70
   3   3  -2  109.79    5.10
   3   3  -2  107.49    4.70
  -3  -3   2  107.59    4.70
  -3  -3   2  104.89    5.50
  -3  -3   2  106.69    5.00
  -3  -3   2  102.19    4.60
  -3  -3   2  107.29    4.10
  -3  -3   2  103.79    4.80
  -3  -3   2  108.19    3.10
   2   3  -2   24.20    1.70
   2   3  -2   24.90    1.90
   2   3  -2   24.60    1.30
   2   3  -2   20.10    1.90
   2   3  -2   20.10    2.00
   2   3  -2   22.50    2.00
   2   3  -2   21.90    2.40
  -2  -3   2   18.40    1.80
  -2  -3   2   21.50    1.40
  -2  -3   2   22.40    2.20
  -2  -3   2   21.80    1.30
  -2  -3   2   21.60    2.60
  -2  -3   2   25.00    1.90
  -2  -3   2   24.00    1.90
  -2  -3   2   24.50    1.90
  -2  -3   2   22.10    1.80
   1   3  -2  640.74   19.90
   1   3  -2  680.63   17.90
   1   3  -2  652.83   17.90
   1   3  -2  668.63   20.30
   1   3  -2  653.03   18.00
   1   3  -2  625.24   17.90
   1   3  -2  657.43   20.10
  -1  -3   2  626.74   18.30
  -1  -3   2  627.54   18.50
  -1  -3   2  677.33   20.40
  -1  -3   2  684.53   20.30
  -1  -3   2  625.94   20.30
  -1  -3   2  622.64   18.30
  -1  -3   2  684.53   18.20
   0   3  -2  334.97   11.50
   0   3  -2  369.66   10.40
   0   3  -2  341.07   10.70
   0   3  -2  329.97   10.30
   0   3  -2  360.26   10.10
   0   3  -2  368.66   10.30
   0   3  -2  354.56   12.20
   0  -3   2  339.47   10.50
   0  -3   2  365.96   10.40
   0  -3   2  351.76   11.70
   0  -3   2  340.57   10.80
   0  -3   2  355.56   10.90
   0  -3   2  337.67   10.50
   0  -3   2  341.57   10.20
   0  -3   2  357.76   11.30
   0  -3   2  349.17   12.20
  -1   3  -2   95.59    4.30
  -1   3  -2   95.59    4.40
  -1   3  -2  100.59    4.10
  -1   3  -2  103.39    4.20
  -1   3  -2   97.29    4.10
  -1   3  -2   97.39    3.80
   1  -3   2   94.49    4.20
   1  -3   2   94.19    4.10
   1  -3   2   97.69    4.20
   1  -3   2   88.99    3.90
   1  -3   2   92.99    4.20
   1  -3   2   97.59    4.00
   1  -3   2   96.49    5.20
   1  -3   2   97.19    3.50
  -2   3  -2   25.90    2.90
  -2   3  -2   32.20    2.30
  -2   3  -2   31.50    3.00
  -2   3  -2   27.10    2.20
   2  -3   2   38.10    2.90
   2  -3   2   34.80    2.70
   2  -3   2   35.60    2.20
   2  -3   2   32.60    2.90
   2  -3   2   35.20    3.00
   2  -3   2   37.30    2.70
   2  -3   2   32.40    3.80
  -3   3  -2    3.40    1.80
  -3   3  -2    3.30    1.60
  -3   3  -2    2.40    1.10
  -3   3  -2    0.80    1.30
  -3   3  -2    0.70    0.80
   3  -3   2    1.10    1.40
   3  -3   2    2.00    0.80
   3  -3   2    2.40    2.40
   3  -3   2    2.90    1.60
   3  -3   2    1.90    1.20
   3  -3   2    1.70    1.50
   3  -3   2    3.00    2.10
  -4   3  -2  152.68    7.40
  -4   3  -2  151.08    7.60
  -4   3  -2  164.88    8.00
   4  -3   2  168.88    7.60
   4  -3   2  146.09    8.50
   4  -3   2  149.88    7.20
   4  -3   2  155.18    8.30
   4  -3   2  142.69    7.30
   4  -3   2  156.58    4.70
  -5   3  -2   30.80    4.20
  -5   3  -2   26.90    4.00
  -5   3  -2   32.80    4.50
   5  -3   2   38.60    4.50
   5  -3   2   35.70    4.40
   5  -3   2   32.10    5.30
   5  -3   2   39.20    5.30
   5  -3   2   34.90    4.30
  -6   3  -2    5.40    2.50
  -6   3  -2   -0.30    2.10
  -6   3  -2    5.40    2.90
   6  -3   2    1.80    3.00
   6  -3   2    5.30    3.50
   6  -3   2   -0.20    2.00
   6  -3   2   -0.70    2.20
   6  -3   2    1.00    2.50
  -7   3  -2   -0.30    2.30
  -7   3  -2    1.70    2.60
  -7   3  -2   -1.00    2.40
   7  -3   2    3.80    2.90
   7  -3   2   -1.30    2.40
   7  -3   2    0.00    3.60
   7  -3   2   -4.00    2.10
   7  -3   2    4.60    3.90
   9   2  -2    3.80    4.00
   9   2  -2   -0.50    3.10
  -9  -2   2    0.10    3.50
  -9  -2   2    2.80    3.70
   8   2  -2   14.30    3.90
   8   2  -2   12.90    4.30
  -8  -2   2    8.50    3.90
  -8  -2   2   10.70    4.30
   7   2  -2   10.00    3.50
   7   2  -2    6.80    2.90
  -7  -2   2   11.20    3.80
  -7  -2   2   11.20    3.00
  -7  -2   2   14.80    3.70
  -7  -2   2   12.60    2.30
   6   2  -2  189.18    7.20
   6   2  -2  180.28    7.50
   6   2  -2  177.68    9.60
   6   2  -2  186.18    8.60
   6   2  -2  174.28    8.50
  -6  -2   2  193.68    8.80
  -6  -2   2  191.08    6.80
  -6  -2   2  181.98    9.60
  -6  -2   2  190.08    9.40
  -6  -2   2  177.68    7.60
   5   2  -2   90.89    5.10
   5   2  -2   78.49    5.70
   5   2  -2   93.39    4.10
   5   2  -2   87.19    5.30
   5   2  -2   88.89    4.40
  -5  -2   2   90.49    3.70
  -5  -2   2   77.59    4.90
  -5  -2   2   89.79    5.60
  -5  -2   2   77.59    5.70
  -5  -2   2   84.59    5.10
   4   2  -2    4.40    0.90
   4   2  -2    3.90    1.30
   4   2  -2    5.00    1.60
   4   2  -2    4.60    1.80
   4   2  -2    4.10    1.50
   4   2  -2    4.50    1.60
  -4  -2   2    4.50    0.80
  -4  -2   2    5.80    1.80
  -4  -2   2    5.30    1.50
  -4  -2   2    5.20    1.40
  -4  -2   2    6.30    1.80
  -4  -2   2    1.70    1.80
   3   2  -2   51.39    3.30
   3   2  -2   51.69    3.20
   3   2  -2   52.09    1.80
   3   2  -2   50.39    3.00
   3   2  -2   50.79    3.10
  -3  -2   2   52.39    1.70
  -3  -2   2   47.10    3.20
  -3  -2   2   53.09    3.10
  -3  -2   2   51.99    3.40
  -3  -2   2   49.99    3.20
  -3  -2   2   52.59    3.10
   2   2  -2   17.20    1.80
   2   2  -2   19.00    1.70
   2   2  -2   19.30    1.90
   2   2  -2   20.10    1.80
  -2  -2   2   19.40    1.80
  -2  -2   2   13.50    1.70
  -2  -2   2   19.00    1.70
  -2  -2   2   20.70    1.90
  -2  -2   2   19.50    2.20
  -2  -2   2   20.90    1.90
   1   2  -2 1006.00   26.80
   1   2  -2  996.60   26.40
   1   2  -2 1005.50   26.80
   1   2  -2 1008.10   29.40
   1   2  -2  979.20   29.10
   1   2  -2  998.80   26.20
   1   2  -2  956.30   25.90
   1   2  -2 1012.30   27.20
  -1  -2   2  987.90   28.60
  -1  -2   2  968.80   26.90
  -1  -2   2  973.20   28.90
  -1  -2   2  977.20   29.50
  -1  -2   2 1000.50   29.20
  -1  -2   2 1008.30   29.40
  -1  -2   2  980.30   26.90
  -1  -2   2  996.50   26.60
  -1  -2   2  944.11   27.10
  -1  -2   2  979.40   26.40
   0   2  -2   15.20    1.50
   0   2  -2   12.60    1.40
   0   2  -2   16.70    1.70
   0   2  -2   17.30    1.80
   0   2  -2   14.30    1.20
   0   2  -2   16.00    1.20
   0   2  -2   15.70    1.50
   0  -2   2   15.00    1.50
   0  -2   2   14.90    0.90
   0  -2   2   17.30    1.50
   0  -2   2   13.80    1.70
   0  -2   2   19.20    1.40
   0  -2   2   15.30    1.30
   0  -2   2   15.00    1.40
   0  -2   2   13.50    1.30
  -1   2  -2   81.69    3.30
  -1   2  -2   78.19    3.50
  -1   2  -2   85.99    3.50
  -1   2  -2   81.09    3.50
  -1   2  -2   86.79    4.30
  -1   2  -2   89.29    3.50
  -1   2  -2   82.59    3.80
  -1   2  -2   85.19    3.50
   1  -2   2   73.49    4.20
   1  -2   2   84.19    2.90
   1  -2   2   79.29    3.40
   1  -2   2   77.89    3.50
   1  -2   2   85.39    3.50
   1  -2   2   81.49    3.30
   1  -2   2   82.79    3.50
   1  -2   2   87.09    3.60
   1  -2   2   85.89    3.70
  -2   2  -2   80.19    3.40
  -2   2  -2   75.39    4.00
  -2   2  -2   79.79    4.00
  -2   2  -2   85.99    4.10
  -2   2  -2   81.69    4.00
   2  -2   2   83.79    4.70
   2  -2   2   79.79    3.90
   2  -2   2   87.69    3.30
   2  -2   2   81.19    3.90
   2  -2   2   87.19    4.00
   2  -2   2   83.69    4.20
   2  -2   2   91.39    4.10
  -3   2  -2   21.20    2.70
  -3   2  -2   23.10    2.90
  -3   2  -2   20.60    2.70
  -3   2  -2   21.70    1.40
  -3   2  -2   25.90    1.70
   3  -2   2   23.20    2.70
   3  -2   2   23.20    1.50
   3  -2   2   26.20    2.80
   3  -2   2   20.00    2.60
   3  -2   2   27.50    3.60
   3  -2   2   25.80    2.70
   3  -2   2   26.30    3.10
  -4   2  -2  245.58    9.80
  -4   2  -2  245.58    7.50
  -4   2  -2  243.48    9.40
  -4   2  -2  252.97   10.40
  -4   2  -2  255.67    9.90
   4  -2   2  245.48   10.70
   4  -2   2  244.98    7.50
   4  -2   2  259.97    9.80
   4  -2   2  243.88    9.90
   4  -2   2  271.07   10.00
   4  -2   2  247.88   11.30
   4  -2   2  258.07    9.90
  -5   2  -2    0.10    1.60
  -5   2  -2   -1.80    1.50
  -5   2  -2   -0.20    1.60
   5  -2   2   -1.70    2.10
   5  -2   2   -0.90    1.60
   5  -2   2    1.80    1.80
   5  -2   2    3.10    2.50
   5  -2   2    0.90    1.70
  -6   2  -2    3.30    2.20
  -6   2  -2    2.00    2.40
  -6   2  -2   -0.50    2.00
   6  -2   2    1.40    3.00
   6  -2   2    2.10    2.40
   6  -2   2    3.00    3.00
   6  -2   2    4.40    2.60
   6  -2   2    0.30    2.10
  -7   2  -2    7.40    3.50
  -7   2  -2   11.40    3.40
  -7   2  -2   10.00    3.40
   7  -2   2   10.80    3.60
   7  -2   2   15.10    4.40
   7  -2   2   12.30    3.50
   7  -2   2    3.50    2.90
   7  -2   2   12.40    4.50
  -8   2  -2    3.80    3.00
  -8   2  -2    9.60    4.10
   8  -2   2    4.50    3.10
   8  -2   2    4.30    3.70
   8  -2   2   -3.70    3.70
   8  -2   2    8.60    4.40
   8   1  -2   -4.20    2.80
   8   1  -2    0.80    2.60
  -8  -1   2    1.90    2.80
  -8  -1   2    1.50    3.00
   7   1  -2  116.69    7.60
   7   1  -2  110.59    8.30
   7   1  -2  109.19    6.50
  -7  -1   2   97.39    5.40
  -7  -1   2  100.79    7.60
  -7  -1   2  105.19    7.90
   6   1  -2    6.90    2.20
   6   1  -2    6.70    3.10
   6   1  -2    8.70    2.30
   6   1  -2    9.50    2.50
  -6  -1   2    4.80    1.90
  -6  -1   2    3.40    2.20
  -6  -1   2    5.90    2.40
  -6  -1   2    5.10    1.40
  -6  -1   2    5.00    1.70
   5   1  -2  154.58    8.40
   5   1  -2  163.38    7.60
   5   1  -2  167.28    7.50
   5   1  -2  157.98    6.00
   5   1  -2  159.38    7.00
  -5  -1   2  165.38    6.20
  -5  -1   2  163.68    6.40
  -5  -1   2  172.88    7.60
  -5  -1   2  161.48    8.00
  -5  -1   2  149.88    8.00
   4   1  -2  401.66   13.30
   4   1  -2  390.56   13.20
   4   1  -2  386.16   14.40
   4   1  -2  398.96   13.20
  -4  -1   2  402.36   14.20
  -4  -1   2  413.26   13.30
  -4  -1   2  391.66   11.70
  -4  -1   2  407.86   13.30
  -4  -1   2  391.36   13.90
   3   1  -2   35.80    2.70
   3   1  -2   35.20    2.90
   3   1  -2   30.80    2.40
   3   1  -2   34.80    2.50
   3   1  -2   33.20    2.90
   3   1  -2   30.20    1.90
  -3  -1   2   32.20    2.40
  -3  -1   2   30.70    1.30
  -3  -1   2   32.30    2.70
  -3  -1   2   30.80    2.40
  -3  -1   2   29.10    1.60
  -3  -1   2   34.90    2.90
  -3  -1   2   29.90    2.90
   2   1  -2  376.26   11.70
   2   1  -2  345.47   10.90
   2   1  -2  364.46   11.00
   2   1  -2  360.26   11.90
   2   1  -2  389.76   11.30
   2   1  -2  369.06   10.90
   2   1  -2  365.46   10.90
  -2  -1   2  367.86   11.00
  -2  -1   2  369.26   11.90
  -2  -1   2  343.37   10.90
  -2  -1   2  374.86   11.00
  -2  -1   2  353.66   11.60
  -2  -1   2  381.06   12.10
  -2  -1   2  353.76    9.60
  -2  -1   2  346.47   11.10
  -2  -1   2  333.47   11.40
   1   1  -2  169.78    6.00
   1   1  -2  171.18    6.20
   1   1  -2  184.38    5.70
   1   1  -2  174.78    5.60
   1   1  -2  177.58    5.60
   1   1  -2  182.98    5.80
   1   1  -2  170.38    5.70
   1   1  -2  176.28    5.60
  -1  -1   2  185.38    5.70
  -1  -1   2  182.58    5.80
  -1  -1   2  169.48    5.60
  -1  -1   2  171.68    6.00
  -1  -1   2  172.38    5.70
  -1  -1   2  175.28    5.60
  -1  -1   2  171.98    6.20
   0   1  -2  243.58    7.70
   0   1  -2  239.88    7.20
   0   1  -2  242.98    7.20
   0   1  -2  252.67    8.10
   0   1  -2  256.37    7.20
   0  -1   2  236.98    8.00
   0  -1   2  232.68    7.20
   0  -1   2  242.38    7.30
   0  -1   2  248.48    7.30
   0  -1   2  242.18    7.10
   0  -1   2  237.28    7.20
   0  -1   2  252.77    7.70
  -1   1  -2  143.09    4.80
  -1   1  -2  148.39    5.10
  -1   1  -2  148.79    5.30
  -1   1  -2  126.99    4.80
  -1   1  -2  156.88    5.80
  -1   1  -2  150.48    5.00
  -1   1  -2  157.38    5.10
  -1   1  -2  149.29    4.70
  -1   1  -2  155.38    5.00
  -1   1  -2  152.48    5.00
   1  -1   2  147.09    5.80
   1  -1   2  144.39    5.10
   1  -1   2  140.49    4.90
   1  -1   2  150.48    4.70
   1  -1   2  150.18    5.10
   1  -1   2  148.79    5.00
   1  -1   2  146.29    5.00
   1  -1   2  149.09    5.00
   1  -1   2  145.99    4.80
   1  -1   2  153.18    5.30
  -2   1  -2   -0.20    0.40
  -2   1  -2    0.80    0.90
  -2   1  -2   -0.50    0.80
  -2   1  -2    0.60    1.00
  -2   1  -2   -0.20    0.90
  -2   1  -2    1.00    0.40
  -2   1  -2   -0.60    0.60
  -2   1  -2    1.50    0.70
  -2   1  -2    0.60    0.80
   2  -1   2    0.50    1.00
   2  -1   2   -0.80    0.80
   2  -1   2    0.70    0.60
   2  -1   2    2.20    1.40
   2  -1   2   -0.40    0.90
   2  -1   2    1.10    1.10
   2  -1   2   -0.50    0.80
   2  -1   2    0.10    0.90
   2  -1   2   -0.10    0.70
  -3   1  -2  927.11   27.80
  -3   1  -2  910.01   26.40
  -3   1  -2  940.81   26.50
  -3   1  -2  915.11   25.00
   3  -1   2  918.11   26.60
   3  -1   2  987.20   26.70
   3  -1   2  935.81   25.00
   3  -1   2  915.51   28.90
   3  -1   2  926.01   29.70
   3  -1   2  891.81   25.90
   3  -1   2  904.41   26.20
  -4   1  -2   25.40    1.80
  -4   1  -2   24.20    1.90
  -4   1  -2   27.60    3.20
  -4   1  -2   22.80    2.70
  -4   1  -2   23.10    3.10
   4  -1   2   20.10    2.80
   4  -1   2   26.30    3.10
   4  -1   2   28.60    3.80
   4  -1   2   19.90    3.30
   4  -1   2   21.20    2.90
   4  -1   2   24.70    1.70
   4  -1   2   26.90    3.10
  -5   1  -2   16.50    1.70
  -5   1  -2   17.00    3.10
  -5   1  -2   18.00    2.80
  -5   1  -2   15.40    3.10
  -5   1  -2   21.70    3.10
   5  -1   2   13.60    2.70
   5  -1   2   17.20    3.60
   5  -1   2   16.00    3.00
   5  -1   2   17.80    2.80
   5  -1   2   16.20    3.50
  -6   1  -2    2.60    2.20
  -6   1  -2   -0.90    1.80
  -6   1  -2    0.20    2.00
   6  -1   2    6.70    2.60
   6  -1   2    1.40    1.90
   6  -1   2    3.10    2.80
   6  -1   2    1.50    2.50
   6  -1   2   -0.50    1.90
  -7   1  -2    2.60    2.30
  -7   1  -2    4.50    2.70
  -7   1  -2    4.10    2.90
   7  -1   2    7.10    3.10
   7  -1   2    9.10    3.00
   7  -1   2    3.30    3.20
   7  -1   2    0.60    2.40
   7  -1   2    0.80    2.80
  -8   1  -2    8.40    3.20
  -8   1  -2   11.20    3.90
  -8   1  -2   12.70    4.00
   8  -1   2   12.90    4.50
   8  -1   2    9.00    3.80
   8  -1   2    0.00    3.40
   8  -1   2    6.40    3.30
   8   0  -2   10.10    4.60
   8   0  -2    7.60    3.50
  -8   0   2    7.30    4.10
  -8   0   2    9.30    3.90
   7   0  -2   18.80    3.80
   7   0  -2   10.70    4.20
   7   0  -2   12.20    3.30
   7   0  -2   20.20    4.20
  -7   0   2   16.40    4.10
  -7   0   2   14.10    2.70
  -7   0   2   21.10    4.50
   6   0  -2    4.80    3.00
   6   0  -2    2.20    2.10
   6   0  -2    6.60    2.40
   6   0  -2    2.20    2.20
  -6   0   2    7.90    2.60
  -6   0   2    0.40    2.10
  -6   0   2    3.10    1.60
  -6   0   2    2.70    1.00
  -6   0   2    5.70    2.00
   5   0  -2   83.09    5.10
   5   0  -2   88.19    5.30
   5   0  -2   82.89    6.30
   5   0  -2   88.69    3.40
   5   0  -2   83.59    5.40
  -5   0   2   80.59    4.40
  -5   0   2   82.49    3.80
  -5   0   2   94.89    6.20
  -5   0   2   85.59    5.70
  -5   0   2   87.19    5.20
   4   0  -2  420.16   14.90
   4   0  -2  409.96   14.10
   4   0  -2  406.26   15.50
   4   0  -2  420.66   14.10
   4   0  -2  454.15   14.30
  -4   0   2  442.76   13.20
  -4   0   2  417.06   15.00
  -4   0   2  435.56   14.90
  -4   0   2  441.56   14.20
   3   0  -2   42.70    2.80
   3   0  -2   47.10    3.00
   3   0  -2   56.19    3.30
   3   0  -2   51.29    3.20
   3   0  -2   45.50    3.10
   3   0  -2   46.60    3.30
  -3   0   2   46.40    2.90
  -3   0   2   46.40    2.50
  -3   0   2   42.00    3.20
  -3   0   2   45.20    2.90
  -3   0   2   45.10    2.10
  -3   0   2   43.00    3.10
  -3   0   2   43.90    2.90
  -3   0   2   49.30    3.30
   2   0  -2    6.40    1.20
   2   0  -2    5.50    1.20
   2   0  -2    7.10    1.40
   2   0  -2    6.10    1.30
   2   0  -2    6.60    1.30
   2   0  -2    5.00    1.20
   2   0  -2    5.30    1.30
   2   0  -2    5.70    1.30
   2   0  -2    6.80    1.00
  -2   0   2    5.60    1.10
  -2   0   2    5.30    1.40
  -2   0   2    5.50    1.30
  -2   0   2    6.20    1.20
  -2   0   2    3.80    1.20
  -2   0   2    5.00    0.80
  -2   0   2    6.70    1.30
  -2   0   2    5.10    0.90
  -2   0   2    6.00    1.20
  -2   0   2    5.50    1.30
   1   0  -2  963.70   26.00
   1   0  -2 1013.70   28.20
   1   0  -2  970.90   29.20
   1   0  -2 1003.90   26.60
   1   0  -2  980.10   27.00
   1   0  -2  999.80   29.40
   1   0  -2 1045.40   27.30
   1   0  -2  971.30   27.00
  -1   0   2 1006.00   29.20
  -1   0   2 1025.70   26.60
  -1   0   2  986.70   27.00
  -1   0   2  984.50   29.40
  -1   0   2 1009.80   26.40
  -1   0   2  959.70   26.90
  -1   0   2  992.80   26.10
  -1   0   2 1024.60   27.30
  -1   0   2 1004.30   28.30
   0   0  -2  400.56   11.40
   0   0  -2  425.36   11.30
   0   0  -2  405.66   11.30
   0   0  -2  416.76   11.70
   0   0  -2  411.86   11.50
   0   0  -2  416.06   12.20
   0   0  -2  427.26   11.60
   0   0  -2  416.76   12.50
   0   0  -2  409.16   11.40
   0   0  -2  420.66   12.80
   0   0   2  405.96   12.80
   0   0   2  410.26   11.20
   0   0   2  412.96   11.50
   0   0   2  418.76   11.80
   0   0   2  408.66   11.40
   0   0   2  404.86   11.50
   0   0   2  423.86   11.50
   0   0   2  406.16   11.30
   0   0   2  411.06   12.50
   0   0   2  413.06   11.70
   0   0   2  419.46   12.20
  -1   0  -2  224.38    6.50
  -1   0  -2  214.68    6.40
  -1   0  -2  216.98    6.60
  -1   0  -2  220.58    6.50
  -1   0  -2  215.58    6.60
  -1   0  -2  219.28    6.80
  -1   0  -2  227.58    7.50
  -1   0  -2  227.88    7.10
  -1   0  -2  218.08    6.90
  -1   0  -2  218.28    6.60
   1   0   2  220.78    6.60
   1   0   2  222.98    6.80
   1   0   2  212.88    6.90
   1   0   2  213.38    6.50
   1   0   2  209.98    6.40
   1   0   2  207.28    6.40
   1   0   2  212.08    6.60
   1   0   2  211.08    6.60
   1   0   2  220.58    7.40
  -2   0  -2  236.88    7.80
  -2   0  -2  240.18    7.30
  -2   0  -2  241.58    7.80
  -2   0  -2  242.48    7.90
  -2   0  -2  249.48    7.80
  -2   0  -2  251.77    8.60
  -2   0  -2  226.58    8.10
  -2   0  -2  233.58    8.10
  -2   0  -2  259.97    8.50
   2   0   2  247.88    8.20
   2   0   2  229.58    8.40
   2   0   2  232.58    7.20
   2   0   2  240.48    7.70
   2   0   2  229.28    7.70
   2   0   2  241.38    7.70
   2   0   2  240.28    8.60
   2   0   2  235.88    7.70
   2   0   2  254.37    8.20
  -3   0  -2    2.00    1.00
  -3   0  -2    3.30    1.30
  -3   0  -2    2.30    1.30
  -3   0  -2    1.20    1.00
  -3   0  -2    2.70    0.80
   3   0   2    1.80    1.00
   3   0   2    2.10    1.00
   3   0   2    1.80    1.10
   3   0   2    2.00    1.40
   3   0   2    2.90    0.80
   3   0   2    1.60    1.20
  -4   0  -2  199.48    6.90
  -4   0  -2  207.58    8.60
  -4   0  -2  199.08    8.60
  -4   0  -2  217.78    8.10
   4   0   2  206.68    9.00
   4   0   2  216.08    8.20
   4   0   2  201.08    8.70
   4   0   2  212.38    8.10
   4   0   2  219.78    8.20
  -5   0  -2    3.40    2.20
  -5   0  -2    0.50    1.70
  -5   0  -2    0.80    1.40
  -5   0  -2    2.00    1.10
   5   0   2    3.50    2.30
   5   0   2   -0.50    1.50
   5   0   2   -3.10    1.40
   5   0   2    1.30    2.30
  -6   0  -2    8.50    2.40
  -6   0  -2    7.50    2.30
  -6   0  -2    9.50    3.00
  -6   0  -2    9.30    3.10
  -6   0  -2    6.10    1.50
   6   0   2    6.10    2.90
   6   0   2    6.30    2.70
   6   0   2   10.90    2.60
   6   0   2    6.30    2.10
  -7   0  -2   92.89    7.40
  -7   0  -2   84.79    8.10
  -7   0  -2   92.19    6.60
  -7   0  -2   98.99    6.30
   7   0   2   88.19    7.60
   7   0   2  100.69    6.90
   7   0   2   90.99    6.80
   7   0   2   86.89    7.10
   7   0   2   89.19    6.60
  -8   0  -2   -0.60    2.70
  -8   0  -2    3.60    3.10
  -8   0  -2    2.90    2.50
  -8   0  -2    3.30    2.90
   8   0   2   -3.20    2.20
   8   0   2    3.40    3.00
   8   0   2   -1.70    3.10
   8   0   2   -6.10    3.00
   8  -1  -2   12.10    3.80
   8  -1  -2    5.20    4.00
   8  -1  -2   12.30    5.10
  -8   1   2   10.00    4.30
   7  -1  -2    3.40    2.50
   7  -1  -2   11.40    3.60
   7  -1  -2    4.20    2.90
   7  -1  -2    6.20    3.80
  -7   1   2    1.90    2.90
  -7   1   2    6.70    3.40
  -7   1   2    2.00    2.20
   6  -1  -2   13.60    3.90
   6  -1  -2    1.50    2.10
   6  -1  -2   13.60    3.20
   6  -1  -2    9.50    2.90
  -6   1   2   11.30    2.70
  -6   1   2   13.70    3.60
  -6   1   2   14.70    3.60
   5  -1  -2   66.09    5.80
   5  -1  -2   67.99    5.00
   5  -1  -2   67.09    5.00
   5  -1  -2   74.69    5.30
  -5   1   2   70.29    2.70
  -5   1   2   68.69    5.40
  -5   1   2   65.49    4.30
  -5   1   2   70.49    4.70
  -5   1   2   68.49    2.60
  -5   1   2   79.99    5.50
   4  -1  -2   98.79    5.10
   4  -1  -2   84.89    5.30
   4  -1  -2   89.59    5.10
   4  -1  -2   93.59    6.00
   4  -1  -2   95.69    3.50
   4  -1  -2   91.79    5.10
  -4   1   2   86.69    5.30
  -4   1   2   89.29    4.80
  -4   1   2   87.89    3.10
  -4   1   2   89.19    4.60
  -4   1   2   99.59    5.70
   3  -1  -2  109.79    5.10
   3  -1  -2  107.99    4.70
   3  -1  -2  117.19    4.60
   3  -1  -2  116.09    5.10
   3  -1  -2  104.69    5.40
   3  -1  -2  107.59    5.10
   3  -1  -2  110.99    5.80
  -3   1   2  104.69    3.40
  -3   1   2  113.79    4.80
  -3   1   2  107.29    4.70
  -3   1   2  111.29    3.50
  -3   1   2  121.79    5.00
  -3   1   2  105.69    4.40
  -3   1   2   94.09    5.20
  -3   1   2  103.89    5.20
   2  -1  -2  561.14   16.80
   2  -1  -2  604.24   16.80
   2  -1  -2  575.84   17.10
   2  -1  -2  572.74   16.80
   2  -1  -2  576.14   19.00
   2  -1  -2  584.44   18.00
   2  -1  -2  565.84   17.00
   2  -1  -2  582.14   17.90
   2  -1  -2  585.94   17.80
   2  -1  -2  556.14   18.80
   2  -1  -2  628.14   17.40
   2  -1  -2  601.84   17.40
  -2   1   2  608.84   16.90
  -2   1   2  595.14   17.00
  -2   1   2  591.44   17.40
  -2   1   2  612.84   18.00
  -2   1   2  585.84   16.70
  -2   1   2  582.14   15.60
  -2   1   2  571.94   17.70
  -2   1   2  572.34   17.20
  -2   1   2  602.64   17.00
  -2   1   2  602.34   16.90
  -2   1   2  593.54   18.00
   1  -1  -2  123.09    4.30
   1  -1  -2  126.69    4.40
   1  -1  -2  121.69    4.60
   1  -1  -2  118.49    4.20
   1  -1  -2  117.99    4.90
   1  -1  -2  122.59    3.70
   1  -1  -2  129.79    4.60
   1  -1  -2  131.89    4.50
   1  -1  -2  132.89    4.40
   1  -1  -2  126.89    4.30
   1  -1  -2  124.69    4.30
  -1   1   2  116.79    4.40
  -1   1   2  124.99    4.50
  -1   1   2  120.49    4.40
  -1   1   2  124.99    4.30
  -1   1   2  121.89    4.90
  -1   1   2  124.89    4.50
  -1   1   2  126.29    3.70
  -1   1   2  122.99    4.20
  -1   1   2  126.79    4.30
  -1   1   2  127.39    4.50
   0  -1  -2  114.49    3.90
   0  -1  -2  104.69    3.40
   0  -1  -2  108.19    3.40
   0  -1  -2  110.69    3.60
   0  -1  -2  111.79    3.30
   0  -1  -2  108.79    3.40
   0  -1  -2  101.79    3.40
   0  -1  -2  109.79    3.90
   0  -1  -2  104.29    3.40
   0  -1  -2  112.29    4.00
   0   1   2  108.19    3.30
   0   1   2  106.59    3.50
   0   1   2  105.29    3.60
   0   1   2  105.59    3.80
   0   1   2  113.89    4.00
   0   1   2  109.79    3.40
   0   1   2  111.49    3.40
   0   1   2  108.79    4.00
   0   1   2  109.89    3.30
   0   1   2  105.29    3.40
  -1  -1  -2 1350.16   33.70
  -1  -1  -2 1302.87   36.30
  -1  -1  -2 1310.27   34.60
  -1  -1  -2 1271.47   34.20
  -1  -1  -2 1287.87   34.60
  -1  -1  -2 1295.87   35.90
  -1  -1  -2 1309.87   33.90
  -1  -1  -2 1261.07   34.50
  -1  -1  -2 1313.27   38.80
   1   1   2 1372.66   34.30
   1   1   2 1246.98   34.60
   1   1   2 1346.67   36.30
   1   1   2 1274.77   34.50
   1   1   2 1286.37   38.30
   1   1   2 1321.37   33.70
   1   1   2 1328.67   35.90
   1   1   2 1290.77   33.90
   1   1   2 1321.67   34.60
  -2  -1  -2   24.60    1.70
  -2  -1  -2   24.50    1.70
  -2  -1  -2   26.80    1.80
  -2  -1  -2   27.90    1.50
  -2  -1  -2   19.50    1.90
  -2  -1  -2   26.10    1.80
  -2  -1  -2   24.90    2.10
  -2  -1  -2   29.90    2.10
  -2  -1  -2   24.60    1.90
   2   1   2   25.80    1.80
   2   1   2   26.40    1.70
   2   1   2   23.80    1.80
   2   1   2   23.20    1.90
   2   1   2   26.10    1.90
   2   1   2   25.10    1.70
   2   1   2   24.40    1.60
  -3  -1  -2  646.64   19.40
  -3  -1  -2  618.04   18.50
  -3  -1  -2  598.64   17.90
  -3  -1  -2  641.34   18.60
  -3  -1  -2  669.43   18.20
  -3  -1  -2  661.33   20.20
  -3  -1  -2  629.64   19.50
   3   1   2  661.73   18.60
   3   1   2  642.84   18.50
   3   1   2  631.94   18.30
   3   1   2  610.04   20.30
   3   1   2  628.34   18.00
   3   1   2  626.04   20.10
  -4  -1  -2   29.90    3.30
  -4  -1  -2   27.90    2.80
  -4  -1  -2   28.10    2.40
  -4  -1  -2   27.00    3.00
  -4  -1  -2   34.40    2.60
   4   1   2   26.20    3.20
   4   1   2   37.20    3.30
   4   1   2   33.10    3.10
   4   1   2   28.30    3.10
  -5  -1  -2   69.99    4.60
  -5  -1  -2   78.49    5.20
  -5  -1  -2   75.69    4.00
  -5  -1  -2   82.09    5.40
   5   1   2   76.59    4.70
   5   1   2   77.29    5.00
   5   1   2   71.99    5.50
   5   1   2   84.49    3.20
   5   1   2   77.19    4.70
  -6  -1  -2  143.79    7.20
  -6  -1  -2  133.09    5.90
  -6  -1  -2  138.29    7.70
  -6  -1  -2  137.69    7.90
   6   1   2  128.69    7.10
   6   1   2  142.89    7.30
   6   1   2  139.29    8.30
   6   1   2  126.99    7.10
  -7  -1  -2    7.30    2.40
  -7  -1  -2   10.30    3.30
  -7  -1  -2   10.10    3.40
  -7  -1  -2    8.10    2.50
  -7  -1  -2    9.40    2.00
   7   1   2   10.80    3.10
   7   1   2    8.00    3.00
   7   1   2    7.90    3.30
  -8  -1  -2   44.30    4.90
  -8  -1  -2   44.60    6.50
  -8  -1  -2   32.50    5.60
   8   1   2   56.09    6.50
   8   1   2   42.70    5.60
   8   1   2   38.40    6.10
  -9  -1  -2    5.10    3.70
  -9  -1  -2    1.60    2.90
  -9  -1  -2    7.60    4.20
   9   1   2    4.30    3.30
   9   1   2    4.40    3.40
   9   1   2    3.70    3.70
   7  -2  -2   -3.50    3.30
   7  -2  -2   -1.40    2.10
   7  -2  -2    3.40    3.30
   7  -2  -2    1.00    2.70
  -7   2   2    1.60    2.00
  -7   2   2    3.50    3.00
   6  -2  -2    6.50    3.70
   6  -2  -2    3.00    2.20
   6  -2  -2    3.20    2.50
   6  -2  -2    1.50    2.40
  -6   2   2    1.20    2.50
  -6   2   2    5.40    2.40
   5  -2  -2   30.60    4.00
   5  -2  -2   32.50    4.50
   5  -2  -2   33.80    4.30
   5  -2  -2   27.10    4.60
  -5   2   2   31.30    3.80
  -5   2   2   30.40    4.20
   4  -2  -2  229.78   10.60
   4  -2  -2  231.18    9.40
   4  -2  -2  236.78    9.50
   4  -2  -2  243.08    7.60
   4  -2  -2  234.98    9.30
   4  -2  -2  225.08   10.50
  -4   2   2  229.78    9.90
  -4   2   2  235.18    9.20
  -4   2   2  234.98    8.50
   3  -2  -2   40.60    2.60
   3  -2  -2   43.40    4.20
   3  -2  -2   39.40    3.10
   3  -2  -2   44.10    3.10
   3  -2  -2   45.30    3.30
   3  -2  -2   42.30    2.30
   3  -2  -2   42.80    3.80
  -3   2   2   43.20    2.50
  -3   2   2   46.30    3.40
  -3   2   2   39.10    3.10
  -3   2   2   30.10    2.40
   2  -2  -2  131.29    6.00
   2  -2  -2  115.99    5.80
   2  -2  -2  122.39    4.80
   2  -2  -2  123.39    5.00
   2  -2  -2  129.99    4.80
   2  -2  -2  130.39    5.00
   2  -2  -2  131.59    5.20
  -2   2   2  122.39    5.20
  -2   2   2  126.49    4.80
  -2   2   2  132.69    5.40
  -2   2   2  123.19    5.30
  -2   2   2  124.69    4.80
   1  -2  -2   62.99    3.10
   1  -2  -2   58.49    2.60
   1  -2  -2   60.69    2.80
   1  -2  -2   61.19    2.10
   1  -2  -2   63.49    2.90
   1  -2  -2   61.69    3.40
   1  -2  -2   59.19    2.80
   1  -2  -2   60.29    2.80
   1  -2  -2   61.59    2.70
   1  -2  -2   61.39    2.70
   1  -2  -2   67.69    3.30
  -1   2   2   64.09    2.70
  -1   2   2   61.39    2.80
  -1   2   2   65.39    3.40
  -1   2   2   61.09    2.50
  -1   2   2   54.69    3.00
  -1   2   2   63.79    2.70
  -1   2   2   59.99    3.20
  -1   2   2   64.19    2.80
  -1   2   2   63.79    2.50
   0  -2  -2 3440.46   90.49
   0  -2  -2 3371.66   90.99
   0  -2  -2 3689.03   94.69
   0  -2  -2 3558.24   89.59
   0  -2  -2 3383.16   88.29
   0  -2  -2 3428.66   98.29
   0  -2  -2 3483.55  100.19
   0  -2  -2 3285.17   91.19
   0  -2  -2 3407.56   89.89
   0  -2  -2 3343.47   99.49
   0  -2  -2 3483.45   92.09
   0  -2  -2 3644.64   95.49
   0   2   2 3452.35   89.59
   0   2   2 3409.36   91.29
   0   2   2 3586.94   89.99
   0   2   2 3373.06  100.19
   0   2   2 3475.75   90.39
   0   2   2 3461.55   94.09
   0   2   2 3296.57   94.49
  -1  -2  -2 9999.00  255.27
  -1  -2  -2 9214.78  239.58
  -1  -2  -2 9106.49  240.98
  -1  -2  -2 9397.66  236.08
  -1  -2  -2 8886.61  256.27
  -1  -2  -2 8837.32  241.58
  -1  -2  -2 9811.82  251.07
  -1  -2  -2 8982.00  237.88
  -1  -2  -2 9301.17  267.37
  -1  -2  -2 8875.51  241.18
   1   2   2 9190.88  242.38
   1   2   2 8447.25  268.07
   1   2   2 9123.29  234.48
   1   2   2 9577.04  249.97
   1   2   2 9308.47  253.47
   1   2   2 8850.81  256.07
  -2  -2  -2    1.10    0.70
  -2  -2  -2    1.90    0.70
  -2  -2  -2    2.10    0.90
  -2  -2  -2    2.20    0.80
  -2  -2  -2    2.90    0.80
  -2  -2  -2    3.40    0.90
  -2  -2  -2    1.90    0.90
  -2  -2  -2    4.20    1.00
   2   2   2    3.10    0.70
   2   2   2    4.30    1.40
   2   2   2    3.30    0.80
   2   2   2    4.30    1.00
   2   2   2    1.90    0.60
   2   2   2    3.40    0.90
   2   2   2    3.40    1.00
   2   2   2    3.20    0.80
  -3  -2  -2    1.90    1.20
  -3  -2  -2    0.90    0.90
  -3  -2  -2    1.40    0.90
  -3  -2  -2    2.50    1.00
  -3  -2  -2    1.90    1.00
  -3  -2  -2    1.40    1.00
  -3  -2  -2    0.50    0.90
  -3  -2  -2    1.60    1.00
   3   2   2    1.50    1.00
   3   2   2    1.70    0.80
   3   2   2    1.10    1.00
   3   2   2    1.40    0.60
   3   2   2    2.40    1.10
   3   2   2    0.70    0.90
  -4  -2  -2    8.40    1.80
  -4  -2  -2   11.20    1.90
  -4  -2  -2   10.10    1.70
  -4  -2  -2   15.50    2.00
  -4  -2  -2   10.70    1.40
  -4  -2  -2   13.50    2.40
  -4  -2  -2   10.60    1.80
   4   2   2   10.60    1.40
   4   2   2   11.50    1.00
   4   2   2   13.10    1.90
   4   2   2   17.60    2.20
   4   2   2   12.60    2.00
  -5  -2  -2  155.68    7.90
  -5  -2  -2  168.68    7.40
  -5  -2  -2  171.98    6.90
  -5  -2  -2  168.58    7.80
  -5  -2  -2  180.78    7.60
   5   2   2  170.88    7.50
   5   2   2  170.58    7.30
   5   2   2  170.38    4.90
   5   2   2  183.28    7.40
   5   2   2  166.38    8.40
  -6  -2  -2  115.89    6.80
  -6  -2  -2  111.49    5.60
  -6  -2  -2  108.79    6.90
  -6  -2  -2  120.09    6.40
   6   2   2  111.49    7.30
   6   2   2  115.69    6.20
   6   2   2  102.09    6.20
   6   2   2  114.19    6.20
  -7  -2  -2   25.70    4.50
  -7  -2  -2   15.70    3.30
  -7  -2  -2   15.60    2.60
  -7  -2  -2   15.90    4.00
   7   2   2   18.70    3.30
   7   2   2   19.20    3.50
   7   2   2   15.70    4.00
  -8  -2  -2   19.10    3.80
  -8  -2  -2   13.10    3.90
  -8  -2  -2   21.50    4.70
  -8  -2  -2   21.20    3.50
   8   2   2   18.00    4.40
   8   2   2   18.60    4.10
  -9  -2  -2    6.20    4.00
  -9  -2  -2    5.50    3.50
  -9  -2  -2    7.50    4.00
   9   2   2    3.70    3.40
   9   2   2    0.70    2.80
   7  -3  -2    1.40    3.00
   7  -3  -2    6.00    3.20
   7  -3  -2    2.90    4.00
   7  -3  -2    0.10    3.20
  -7   3   2    0.50    2.80
  -7   3   2    0.80    2.30
   6  -3  -2   -2.40    3.00
   6  -3  -2    3.60    3.00
   6  -3  -2    1.40    2.30
   6  -3  -2    1.50    2.20
  -6   3   2    3.20    2.50
  -6   3   2    1.40    2.10
   5  -3  -2  101.59    7.60
   5  -3  -2   98.89    7.40
   5  -3  -2   92.49    6.20
   5  -3  -2   88.79    6.00
  -5   3   2   96.09    6.30
  -5   3   2   87.59    6.00
   4  -3  -2   47.70    4.40
   4  -3  -2   46.00    4.40
   4  -3  -2   46.40    5.40
   4  -3  -2   53.99    5.60
  -4   3   2   50.29    4.70
  -4   3   2   50.69    4.70
   3  -3  -2   12.20    2.90
   3  -3  -2   10.60    2.70
   3  -3  -2   10.90    1.90
   3  -3  -2   12.70    2.10
   3  -3  -2   13.00    1.60
   3  -3  -2   15.20    2.40
  -3   3   2   11.40    2.10
  -3   3   2   14.70    2.50
   2  -3  -2    4.80    1.40
   2  -3  -2    4.90    1.30
   2  -3  -2    5.50    1.60
   2  -3  -2    7.00    1.90
   2  -3  -2    5.20    2.10
   2  -3  -2    5.90    1.20
  -2   3   2    5.50    1.60
  -2   3   2    3.90    1.30
  -2   3   2    4.90    1.60
   1  -3  -2   57.79    3.60
   1  -3  -2   54.79    2.60
   1  -3  -2   50.59    3.70
   1  -3  -2   52.09    2.60
   1  -3  -2   54.49    2.80
   1  -3  -2   54.89    2.20
   1  -3  -2   57.39    2.70
   1  -3  -2   51.09    2.60
   1  -3  -2   59.99    2.80
  -1   3   2   56.79    2.80
  -1   3   2   57.49    2.20
  -1   3   2   62.89    2.70
  -1   3   2   52.39    3.40
  -1   3   2   54.99    3.30
  -1   3   2   58.89    2.60
   0  -3  -2  359.76   12.30
   0  -3  -2  358.26   10.10
   0  -3  -2  363.36   10.60
   0  -3  -2  372.46   11.80
   0  -3  -2  365.76    9.90
   0  -3  -2  352.76   10.10
   0  -3  -2  365.86   10.10
   0   3   2  352.96   11.90
   0   3   2  353.46   11.30
   0   3   2  372.96    9.90
   0   3   2  381.06   11.90
   0   3   2  366.26   10.40
  -1  -3  -2  164.38    5.80
   1   3   2  162.48    6.60
   1   3   2  176.78    6.30
   1   3   2  169.98    5.90
   1   3   2  163.48    6.30
  -2  -3  -2   21.50    2.10
  -2  -3  -2   26.20    1.40
  -2  -3  -2   23.40    1.40
  -2  -3  -2   26.00    1.40
  -2  -3  -2   29.40    2.10
  -2  -3  -2   26.40    1.90
  -2  -3  -2   25.40    1.50
  -2  -3  -2   24.00    2.10
  -2  -3  -2   23.20    1.50
   2   3   2   26.00    2.40
   2   3   2   25.50    1.50
   2   3   2   27.90    2.70
   2   3   2   26.00    1.40
   2   3   2   30.00    2.10
   2   3   2   25.00    1.50
  -3  -3  -2   29.10    2.10
  -3  -3  -2   32.20    2.60
  -3  -3  -2   35.70    2.70
  -3  -3  -2   33.90    2.20
  -3  -3  -2   36.50    2.20
  -3  -3  -2   32.70    2.10
  -3  -3  -2   32.70    2.20
  -3  -3  -2   27.60    2.20
   3   3   2   33.50    2.20
   3   3   2   34.00    1.90
   3   3   2   35.20    3.00
   3   3   2   32.50    2.00
   3   3   2   30.50    2.40
   3   3   2   32.90    2.20
   3   3   2   36.40    2.30
  -4  -3  -2   73.79    3.80
  -4  -3  -2   60.99    3.60
  -4  -3  -2   73.09    4.40
  -4  -3  -2   67.29    4.00
  -4  -3  -2   69.79    3.40
  -4  -3  -2   67.89    4.00
   4   3   2   72.59    3.60
   4   3   2   63.39    3.60
   4   3   2   65.49    3.60
   4   3   2   67.99    2.80
  -5  -3  -2  157.98    6.80
  -5  -3  -2  153.48    6.80
  -5  -3  -2  150.18    7.50
  -5  -3  -2  164.88    7.40
  -5  -3  -2  150.48    6.20
  -5  -3  -2  140.39    6.60
   5   3   2  141.49    6.10
   5   3   2  151.48    6.20
   5   3   2  150.88    6.70
  -6  -3  -2   16.30    2.50
  -6  -3  -2   18.00    3.50
  -6  -3  -2   13.20    3.00
  -6  -3  -2    9.50    2.30
   6   3   2   16.90    2.90
   6   3   2   14.00    1.90
   6   3   2   13.60    2.50
   6   3   2   13.80    2.20
  -7  -3  -2   11.60    3.50
  -7  -3  -2   14.00    2.70
  -7  -3  -2   14.00    3.10
  -7  -3  -2   12.50    3.30
   7   3   2   18.80    3.60
   7   3   2   18.50    2.70
  -8  -3  -2    0.50    2.70
  -8  -3  -2    4.80    3.50
  -8  -3  -2   -2.80    1.70
  -8  -3  -2   -0.50    1.60
   8   3   2    5.60    2.80
  -9  -3  -2    5.30    4.00
  -9  -3  -2    1.40    3.30
   9   3   2    6.90    3.40
   6  -4  -2   34.70    5.00
   6  -4  -2   38.20    6.90
   6  -4  -2   43.70    5.60
   6  -4  -2   32.00    6.00
   6  -4  -2   39.20    5.40
  -6   4   2   30.70    4.90
  -6   4   2   27.10    4.80
  -6   4   2   27.50    4.60
   5  -4  -2   78.99    8.20
   5  -4  -2   80.79    8.10
   5  -4  -2   72.79    5.80
   5  -4  -2   82.49    6.00
  -5   4   2   87.99    6.40
  -5   4   2   75.09    6.00
   4  -4  -2    7.20    3.40
   4  -4  -2   11.70    2.80
   4  -4  -2   11.80    2.60
   4  -4  -2   13.00    3.70
  -4   4   2   11.80    2.80
  -4   4   2    6.70    2.40
   3  -4  -2    9.50    2.90
   3  -4  -2   14.40    3.20
   3  -4  -2    9.30    2.00
   3  -4  -2   12.80    2.30
   3  -4  -2   13.70    1.40
  -3   4   2   12.40    2.40
  -3   4   2   13.50    2.70
   2  -4  -2    7.90    1.60
   2  -4  -2   10.50    1.70
   2  -4  -2    4.70    2.00
   2  -4  -2    7.10    1.30
   2  -4  -2    6.60    1.60
   2  -4  -2   10.90    2.80
  -2   4   2    5.40    1.50
  -2   4   2    5.80    2.00
   1  -4  -2  211.28    6.90
   1  -4  -2  210.58    6.50
   1  -4  -2  208.28    7.00
   1  -4  -2  189.68    8.90
   1  -4  -2  206.18    7.00
   1  -4  -2  216.98    8.70
   1  -4  -2  208.68    7.10
   1  -4  -2  205.68    6.80
   1  -4  -2  206.08    7.40
  -1   4   2  212.48    8.00
  -1   4   2  197.68    7.90
  -1   4   2  209.48    7.10
  -1   4   2  212.88    6.80
  -1   4   2  202.98    6.70
  -1   4   2  202.48    8.50
   0  -4  -2    1.00    0.40
   0  -4  -2    1.70    0.60
   0  -4  -2    1.10    0.80
   0  -4  -2    1.60    0.60
   0  -4  -2    1.50    0.50
   0  -4  -2    1.80    0.50
   0  -4  -2    1.70    1.40
   0  -4  -2    1.70    0.90
   0  -4  -2   -0.50    1.20
   0   4   2    1.50    1.10
   0   4   2    0.20    0.90
   0   4   2    1.40    1.30
   0   4   2    1.70    0.50
   0   4   2    1.50    0.50
  -1  -4  -2   43.90    2.90
   1   4   2   41.80    3.30
   1   4   2   43.50    3.20
   1   4   2   43.00    3.20
   1   4   2   47.10    3.00
  -2  -4  -2  237.48    7.10
  -2  -4  -2  244.28    7.10
  -2  -4  -2  242.68    6.90
  -2  -4  -2  246.58    8.70
  -2  -4  -2  253.57    9.10
  -2  -4  -2  247.28    7.20
  -2  -4  -2  253.47    6.80
   2   4   2  237.28    8.70
   2   4   2  248.88    9.60
   2   4   2  244.28    6.80
   2   4   2  249.68    6.70
   2   4   2  241.48    9.10
   2   4   2  255.97    7.00
  -3  -4  -2    1.40    1.10
  -3  -4  -2    1.70    0.80
  -3  -4  -2    1.80    0.80
  -3  -4  -2    1.20    1.30
  -3  -4  -2    2.40    0.80
  -3  -4  -2    2.40    0.80
   3   4   2    1.20    0.70
   3   4   2    2.80    1.40
   3   4   2   -1.00    1.20
   3   4   2    1.30    0.80
   3   4   2    1.30    1.00
   3   4   2    1.20    0.80
  -4  -4  -2   51.49    3.30
  -4  -4  -2   49.10    3.70
  -4  -4  -2   58.79    4.10
  -4  -4  -2   52.19    3.20
  -4  -4  -2   56.29    3.00
  -4  -4  -2   48.70    3.10
   4   4   2   55.99    4.20
   4   4   2   54.49    3.70
   4   4   2   52.79    3.20
   4   4   2   59.29    2.90
   4   4   2   53.09    2.80
  -5  -4  -2    3.20    2.30
  -5  -4  -2    4.60    1.20
  -5  -4  -2    4.80    1.70
  -5  -4  -2    6.60    1.70
  -5  -4  -2    3.50    1.70
  -5  -4  -2    4.10    1.60
   5   4   2    1.80    1.10
   5   4   2    4.20    1.80
   5   4   2    1.80    1.40
  -6  -4  -2  181.68    8.10
  -6  -4  -2  177.98    8.20
  -6  -4  -2  172.08    8.30
  -6  -4  -2  166.98    8.80
   6   4   2  172.38    7.50
   6   4   2  168.28    7.80
  -7  -4  -2    1.20    1.70
  -7  -4  -2    3.10    2.00
  -7  -4  -2   -3.30    2.20
  -7  -4  -2   -0.90    1.60
   7   4   2   -0.80    1.70
   7   4   2   -0.40    1.20
  -8  -4  -2    0.50    2.80
  -8  -4  -2    3.00    2.70
  -8  -4  -2   -2.60    1.80
  -8  -4  -2   -0.70    1.70
   8   4   2   -1.50    2.00
  -9  -4  -2    1.00    2.70
  -9  -4  -2    2.40    2.60
  -9  -4  -2    4.60    4.00
   9   4   2    6.70    3.20
   6  -5  -2   12.00    3.60
   6  -5  -2   16.10    3.70
   6  -5  -2   12.20    3.80
   6  -5  -2    9.40    4.90
   6  -5  -2   11.40    4.90
  -6   5   2   16.60    4.10
  -6   5   2   11.20    3.40
  -6   5   2   10.10    3.60
   5  -5  -2    2.90    2.10
   5  -5  -2   -1.30    2.10
   5  -5  -2   -0.90    3.20
   5  -5  -2    2.20    2.20
   5  -5  -2    3.60    3.60
  -5   5   2    2.20    2.30
  -5   5   2    2.60    1.90
  -5   5   2    0.70    2.20
   4  -5  -2    1.00    1.80
   4  -5  -2    1.80    1.80
   4  -5  -2    0.80    2.90
   4  -5  -2    0.80    1.80
   4  -5  -2    4.40    3.10
  -4   5   2    3.20    2.00
  -4   5   2    3.10    2.00
  -4   5   2    1.40    2.30
   3  -5  -2    6.40    1.90
   3  -5  -2    9.50    2.20
   3  -5  -2    6.70    2.80
   3  -5  -2    6.90    3.00
   3  -5  -2   10.10    2.20
  -3   5   2    7.70    2.00
  -3   5   2    9.20    2.10
  -3   5   2    8.70    2.50
   2  -5  -2   41.30    3.00
   2  -5  -2   43.40    1.60
   2  -5  -2   42.80    1.60
   2  -5  -2   40.60    3.20
   2  -5  -2   40.80    3.10
   2  -5  -2   46.50    3.20
   2  -5  -2   44.70    2.60
   2  -5  -2   38.20    4.50
   2  -5  -2   48.30    5.50
  -2   5   2   47.60    3.10
  -2   5   2   43.40    4.50
  -2   5   2   41.10    3.10
   1  -5  -2  224.38    7.70
   1  -5  -2  215.48    7.20
   1  -5  -2  229.08    7.50
   1  -5  -2  231.68    7.40
   1  -5  -2  220.28   10.50
   1  -5  -2  215.18    7.70
   1  -5  -2  229.18    8.20
   1  -5  -2  229.58    9.80
   1  -5  -2  220.08    7.30
  -1   5   2  233.08    9.30
  -1   5   2  234.08    7.40
  -1   5   2  210.18    9.00
  -1   5   2  228.38    7.40
  -1   5   2  222.28    7.60
   0  -5  -2    9.80    1.20
   0  -5  -2    8.90    0.70
   0  -5  -2    8.90    2.30
   0  -5  -2    9.00    0.80
   0  -5  -2   10.10    2.20
   0  -5  -2    8.00    1.50
   0  -5  -2    8.20    1.10
   0  -5  -2   10.50    1.80
   0   5   2    9.00    2.30
   0   5   2    8.70    2.00
   0   5   2    9.20    0.80
   0   5   2    9.20    0.80
   0   5   2    9.30    2.00
  -1  -5  -2   15.90    0.80
  -1  -5  -2   16.60    2.20
  -1  -5  -2   10.80    2.20
  -1  -5  -2   17.80    2.70
  -1  -5  -2   15.40    0.80
   1   5   2   13.30    2.20
   1   5   2   14.50    2.40
   1   5   2   14.50    2.60
   1   5   2   13.30    2.40
  -2  -5  -2    6.30    1.60
  -2  -5  -2    1.50    1.50
  -2  -5  -2    3.30    0.60
  -2  -5  -2    5.00    0.60
   2   5   2    6.70    1.90
   2   5   2    4.00    1.40
   2   5   2    2.30    1.40
   2   5   2    3.90    1.60
  -3  -5  -2    5.80    1.10
  -3  -5  -2    4.90    1.90
  -3  -5  -2    3.20    0.90
  -3  -5  -2    3.90    1.60
  -3  -5  -2    3.50    0.80
  -3  -5  -2    4.30    0.90
   3   5   2    5.40    0.90
   3   5   2    5.30    0.90
   3   5   2    4.80    1.50
   3   5   2    2.90    1.70
   3   5   2    3.10    1.70
  -4  -5  -2    3.70    1.20
  -4  -5  -2    2.30    1.10
  -4  -5  -2    5.70    1.50
  -4  -5  -2    2.70    1.60
  -4  -5  -2    2.90    1.20
  -4  -5  -2    5.50    2.20
   4   5   2    6.40    2.20
   4   5   2    2.60    1.70
   4   5   2    3.00    1.10
  -5  -5  -2   93.39    5.10
  -5  -5  -2  106.99    5.20
  -5  -5  -2   91.69    5.60
  -5  -5  -2   95.59    5.00
  -5  -5  -2   99.29    6.20
   5   5   2   95.09    4.80
   5   5   2   92.19    6.10
   5   5   2  100.19    5.60
  -6  -5  -2  111.69    6.50
  -6  -5  -2  106.09    5.90
  -6  -5  -2  111.49    6.20
  -6  -5  -2  109.59    7.10
   6   5   2  104.29    6.00
   6   5   2   99.09    5.70
   6   5   2   91.89    6.70
  -7  -5  -2   23.00    3.90
  -7  -5  -2   20.10    3.50
  -7  -5  -2   24.90    4.70
  -7  -5  -2   20.40    3.40
   7   5   2   17.80    4.20
   7   5   2   17.60    3.30
   7   5   2   22.90    3.30
  -8  -5  -2    5.80    3.00
  -8  -5  -2    3.50    3.50
  -8  -5  -2    0.80    2.10
   8   5   2    3.20    2.30
  -9  -5  -2   -0.30    2.30
  -9  -5  -2    2.60    2.80
  -9  -5  -2    3.00    3.70
   9   5   2    2.70    2.50
   5  -6  -2   -0.50    3.20
   5  -6  -2    5.50    3.00
   5  -6  -2    5.60    4.50
  -5   6   2    6.70    3.30
   4  -6  -2   10.90    3.00
   4  -6  -2   15.70    4.80
   4  -6  -2    7.90    4.20
  -4   6   2   12.00    3.40
   3  -6  -2   15.00    4.30
   3  -6  -2   12.20    3.60
   3  -6  -2   15.50    2.90
  -3   6   2   21.70    3.80
  -3   6   2   10.60    2.30
   2  -6  -2   18.30    4.10
   2  -6  -2   19.00    2.40
   2  -6  -2   19.60    3.70
   2  -6  -2   16.30    2.20
   2  -6  -2   12.40    2.20
  -2   6   2   14.90    2.10
  -2   6   2   17.50    2.30
  -2   6   2   17.10    3.30
   1  -6  -2   10.40    1.50
   1  -6  -2   10.70    2.60
   1  -6  -2   10.80    1.80
   1  -6  -2    9.80    2.90
   1  -6  -2    9.00    1.70
   1  -6  -2    8.90    1.40
   1  -6  -2    9.40    1.70
  -1   6   2    9.90    2.50
  -1   6   2    9.70    2.20
  -1   6   2    9.50    1.40
   0  -6  -2   52.99    5.50
   0  -6  -2   58.39    3.50
   0  -6  -2   53.09    2.70
   0  -6  -2   51.69    3.60
   0  -6  -2   57.89    2.80
   0  -6  -2   57.29    4.40
   0   6   2   54.49    4.40
   0   6   2   58.29    4.30
  -1  -6  -2    1.30    1.70
  -1  -6  -2    0.30    0.50
  -1  -6  -2    0.80    0.50
  -1  -6  -2   -0.30    1.30
  -1  -6  -2    0.10    1.10
   1   6   2    0.10    1.50
   1   6   2   -0.70    1.30
  -2  -6  -2   27.70    3.70
  -2  -6  -2   26.10    1.30
  -2  -6  -2   31.90    3.70
  -2  -6  -2   26.10    1.30
  -2  -6  -2   29.80    3.30
   2   6   2   31.00    3.80
   2   6   2   28.60    3.80
   2   6   2   28.40    3.30
  -3  -6  -2    5.20    2.20
  -3  -6  -2    3.40    1.50
  -3  -6  -2    4.00    1.00
  -3  -6  -2    4.40    1.00
  -3  -6  -2    1.90    1.50
   3   6   2    6.90    2.20
   3   6   2    4.60    0.50
   3   6   2    3.90    2.10
   3   6   2    4.50    0.50
  -4  -6  -2   21.40    2.20
  -4  -6  -2   25.90    3.30
  -4  -6  -2   16.90    3.20
  -4  -6  -2   24.50    2.30
  -4  -6  -2   21.80    2.10
   4   6   2   20.30    3.50
   4   6   2   20.60    1.90
   4   6   2   15.70    2.90
  -5  -6  -2    3.30    1.40
  -5  -6  -2    2.40    1.30
  -5  -6  -2    2.40    1.70
  -5  -6  -2    2.70    1.40
  -5  -6  -2    2.80    2.20
   5   6   2    1.40    1.70
   5   6   2    3.10    1.30
   5   6   2    2.40    1.90
  -6  -6  -2    3.50    2.90
  -6  -6  -2    2.30    1.60
  -6  -6  -2    1.40    1.40
  -6  -6  -2    0.30    1.50
   6   6   2   -0.50    1.90
   6   6   2    0.80    1.70
   6   6   2   -0.10    1.30
  -7  -6  -2   29.00    5.10
  -7  -6  -2   33.80    4.20
  -7  -6  -2   38.20    4.50
   7   6   2   31.90    4.30
   7   6   2   29.60    3.80
   7   6   2   27.20    4.80
  -8  -6  -2    2.30    2.30
  -8  -6  -2   -2.00    3.50
  -8  -6  -2   -0.10    1.90
   8   6   2   -0.40    1.70
   8   6   2    2.20    3.00
  -9  -6  -2    4.00    2.60
  -9  -6  -2    2.90    3.00
  -9  -6  -2    3.70    3.90
   9   6   2    4.70    2.70
   9   6   2    5.30    4.00
   4  -7  -2   -4.30    3.40
   4  -7  -2    2.10    2.40
   4  -7  -2   -0.30    3.30
  -4   7   2    1.10    2.60
   3  -7  -2   12.80    2.90
   3  -7  -2   17.80    4.80
   3  -7  -2   14.80    4.40
  -3   7   2   17.40    3.90
   2  -7  -2    2.80    1.60
   2  -7  -2    1.90    2.70
   2  -7  -2    0.10    2.60
  -2   7   2    3.80    2.40
   1  -7  -2   31.90    4.50
   1  -7  -2   22.90    4.60
   1  -7  -2   29.20    2.90
  -1   7   2   39.50    4.80
   0  -7  -2    1.30    1.90
   0  -7  -2    0.70    1.10
   0  -7  -2    0.80    0.90
   0  -7  -2    2.00    1.40
   0  -7  -2    1.90    1.00
   0  -7  -2   -0.90    2.00
   0   7   2    1.30    1.80
   0   7   2    0.40    1.60
  -1  -7  -2   34.10    4.60
  -1  -7  -2   34.20    1.90
  -1  -7  -2   34.30    1.80
  -1  -7  -2   36.70    4.10
  -1  -7  -2   40.30    3.80
  -1  -7  -2   35.30    3.80
   1   7   2   37.80    4.20
   1   7   2   32.20    4.10
  -2  -7  -2   24.10    3.10
  -2  -7  -2   18.40    1.20
  -2  -7  -2   23.80    3.40
  -2  -7  -2   21.70    3.80
  -2  -7  -2   24.60    3.60
  -2  -7  -2   18.00    1.20
   2   7   2   20.80    3.30
   2   7   2   19.20    2.90
   2   7   2   24.00    3.90
  -3  -7  -2    0.90    1.40
  -3  -7  -2    1.60    2.00
  -3  -7  -2    0.00    0.60
  -3  -7  -2   -0.70    0.60
  -3  -7  -2   -0.90    1.20
   3   7   2    1.50    1.70
   3   7   2    0.60    1.70
  -4  -7  -2  124.39    5.90
  -4  -7  -2  121.89    5.00
  -4  -7  -2  117.69    5.00
  -4  -7  -2  124.59    7.00
  -4  -7  -2  125.49    7.50
   4   7   2  101.69    6.90
   4   7   2  127.99    7.40
  -5  -7  -2    8.70    3.10
  -5  -7  -2   11.30    2.80
  -5  -7  -2    7.90    1.80
   5   7   2   10.50    3.00
   5   7   2    9.10    2.70
  -6  -7  -2   12.90    3.80
  -6  -7  -2   15.40    2.70
   6   7   2   10.80    3.30
   6   7   2   23.40    3.90
  -7  -7  -2   32.70    4.20
  -7  -7  -2   30.40    5.50
   7   7   2   29.90    4.50
   7   7   2   34.40    5.50
  -8  -7  -2   -2.90    1.80
  -8  -7  -2   -1.60    3.40
   8   7   2    3.60    2.80
   8   7   2   -1.10    2.00
   2  -8  -2    3.00    3.70
   2  -8  -2    8.00    2.40
  -2   8   2    6.80    3.00
   1  -8  -2    0.50    2.80
   1  -8  -2    0.10    1.20
   1  -8  -2   -0.20    2.40
  -1   8   2   -2.10    1.80
   0  -8  -2    4.80    1.30
   0  -8  -2    3.00    2.70
   0  -8  -2    4.00    1.30
   0  -8  -2    1.30    2.20
   0   8   2    3.00    2.20
   0   8   2    5.20    2.50
  -1  -8  -2   55.39    4.30
  -1  -8  -2   53.29    4.20
  -1  -8  -2   52.89    6.10
  -1  -8  -2   48.70    2.50
  -1  -8  -2   60.59    4.90
  -1  -8  -2   52.99    2.60
   1   8   2   44.10    5.30
   1   8   2   48.90    5.20
  -2  -8  -2   -0.10    1.60
  -2  -8  -2    1.30    1.50
  -2  -8  -2    0.60    0.60
  -2  -8  -2    1.90    2.20
  -2  -8  -2    0.40    1.50
  -2  -8  -2    0.30    0.50
   2   8   2    0.90    2.20
   2   8   2    0.30    1.50
  -3  -8  -2   16.30    1.60
  -3  -8  -2   16.50    3.10
  -3  -8  -2   19.70    3.30
  -3  -8  -2   27.40    4.50
   3   8   2   17.30    3.70
   3   8   2   15.50    3.50
  -4  -8  -2   14.50    1.90
  -4  -8  -2   19.30    3.30
  -4  -8  -2   14.20    1.80
  -4  -8  -2   17.10    3.80
   4   8   2   15.10    3.50
   4   8   2   10.20    3.10
  -5  -8  -2    7.90    3.20
  -5  -8  -2    9.80    2.00
   5   8   2    5.30    2.80
   5   8   2   12.00    3.30
  -6  -8  -2    5.60    3.60
  -6  -8  -2    9.70    2.40
   6   8   2   14.90    3.50
   6   8   2   10.10    3.20
  -7  -8  -2    3.90    2.20
  -7  -8  -2   -2.90    3.40
   7   8   2    2.50    2.60
   7   8   2    0.00    2.20
  -8  -8  -2    2.60    2.30
  -8  -8  -2   -1.90    3.60
   8   8   2    3.80    2.70
   8   8   2    5.30    3.30
   1  -9  -2   -0.50    1.40
   1  -9  -2    1.60    3.30
  -1   9   2    2.40    2.60
   0  -9  -2    5.80    1.60
   0  -9  -2    7.90    3.90
   0   9   2    8.70    3.10
  -1  -9  -2    8.10    1.30
  -1  -9  -2    2.50    2.80
  -1  -9  -2    6.00    1.10
   1   9   2    1.80    2.40
   1   9   2    6.50    2.80
  -2  -9  -2    6.70    2.90
  -2  -9  -2    2.70    0.70
  -2  -9  -2    3.00    1.90
  -2  -9  -2    3.90    0.70
  -2  -9  -2    7.80    2.40
  -2  -9  -2    6.00    2.90
   2   9   2    5.80    2.90
   2   9   2    7.00    2.40
  -3  -9  -2    8.60    1.10
  -3  -9  -2   13.10    3.60
  -3  -9  -2    7.70    1.10
   3   9   2   14.50    3.80
  -4  -9  -2    5.60    2.90
  -4  -9  -2   -0.60    0.90
   4   9   2   -0.30    2.10
   4   9   2    1.30    2.50
  -5  -9  -2   13.00    2.20
  -5  -9  -2   19.10    4.70
   5   9   2   19.40    4.30
   5   9   2   15.40    3.70
  -6  -9  -2    1.70    1.60
  -6  -9  -2   -1.80    3.00
   6   9   2   -1.00    2.30
   6   9   2    0.00    2.50
  -7  -9  -2    3.90    2.00
  -7  -9  -2    4.00    3.80
   7   9   2    1.00    2.40
   7   9   2    1.30    2.80
  -1 -10  -2   -3.70    2.50
  -1 -10  -2    1.00    0.80
   1  10   2   -0.60    2.60
   1  10   2    0.50    2.10
  -2 -10  -2    5.50    2.90
   2  10   2   -1.90    2.40
   2  10   2    2.70    2.60
  -3 -10  -2    0.30    2.70
   3  10   2   -0.50    2.70
  -4 -10  -2    1.60    0.90
  -4 -10  -2    6.80    3.40
   4  10   2    4.90    3.40
  -5 -10  -2    3.30    1.40
  -5 -10  -2    2.90    3.30
   5  10   2   -1.90    2.70
   5  10   2    4.50    3.30
   5   9  -3    4.20    3.10
  -5  -9   3    0.10    1.70
  -5  -9   3    2.10    3.80
   4   9  -3    3.00    2.80
  -4  -9   3    1.70    1.80
  -4  -9   3    5.00    3.20
   3   9  -3    8.10    3.30
  -3  -9   3   11.90    4.20
  -3  -9   3    5.30    2.00
   2   9  -3    5.00    2.80
  -2  -9   3    2.30    1.80
  -2  -9   3    0.80    2.40
   1   9  -3   17.90    4.00
   1   9  -3    5.60    2.70
  -1  -9   3   11.20    2.40
   0   9  -3    5.80    2.70
   0   9  -3    6.80    2.90
   0  -9   3    1.50    1.80
   0  -9   3   -2.60    3.20
   7   8  -3    4.00    2.90
  -7  -8   3    1.90    2.00
  -7  -8   3   -0.80    3.60
   6   8  -3    6.80    3.00
  -6  -8   3    4.00    2.20
  -6  -8   3   -0.50    2.90
   5   8  -3    1.40    2.60
  -5  -8   3   -6.90    2.20
  -5  -8   3   -1.40    1.50
   4   8  -3    7.10    3.00
   4   8  -3   10.80    3.00
  -4  -8   3   15.90    4.10
  -4  -8   3   10.60    2.30
   3   8  -3   -0.40    2.10
  -3  -8   3    1.70    2.70
  -3  -8   3    4.00    1.70
   2   8  -3   12.40    3.20
   2   8  -3   17.90    3.00
  -2  -8   3   13.90    3.70
  -2  -8   3   15.70    2.60
   1   8  -3    6.20    2.20
   1   8  -3    6.10    2.60
  -1  -8   3    3.40    1.80
  -1  -8   3    6.40    3.40
   0   8  -3   14.10    3.40
   0   8  -3   19.20    3.60
   0  -8   3   11.40    3.70
   0  -8   3    7.60    2.20
  -1   8  -3    0.70    2.00
  -1   8  -3    3.60    2.30
   1  -8   3    1.40    1.70
   1  -8   3   -0.20    3.20
  -2   8  -3   -1.80    2.10
   2  -8   3   -0.40    1.90
   2  -8   3   -2.60    3.20
   7   7  -3   12.70    3.50
   7   7  -3   11.90    2.80
  -7  -7   3   10.20    4.90
  -7  -7   3   20.70    3.90
   6   7  -3   10.10    3.00
   6   7  -3    1.30    1.70
   6   7  -3    3.30    2.00
  -6  -7   3    2.00    3.10
  -6  -7   3    4.40    2.30
  -6  -7   3    8.10    2.50
   5   7  -3   52.09    4.50
   5   7  -3   50.39    3.90
   5   7  -3   52.99    4.00
   5   7  -3   49.20    5.80
  -5  -7   3   49.80    6.50
  -5  -7   3   47.40    4.60
  -5  -7   3   53.09    4.30
  -5  -7   3   49.40    4.70
   4   7  -3    5.20    2.10
   4   7  -3   11.00    3.20
   4   7  -3    7.90    1.80
   4   7  -3    7.20    1.70
  -4  -7   3    8.40    1.90
  -4  -7   3    4.90    1.90
  -4  -7   3   10.40    3.50
   3   7  -3   31.10    2.80
   3   7  -3   26.20    2.80
   3   7  -3   25.40    4.10
   3   7  -3   34.00    3.00
  -3  -7   3   38.80    5.40
  -3  -7   3   28.90    3.20
   2   7  -3  109.89    7.20
   2   7  -3  111.79    5.70
  -2  -7   3  116.09    5.70
  -2  -7   3  114.19    6.60
  -2  -7   3  104.89    7.30
   1   7  -3    8.40    2.60
   1   7  -3    8.30    2.30
  -1  -7   3    6.40    1.80
  -1  -7   3    9.30    3.10
   0   7  -3    8.80    2.40
   0   7  -3    3.90    2.20
   0  -7   3    6.80    2.00
   0  -7   3    2.90    2.90
  -1   7  -3    0.50    2.10
  -1   7  -3    3.30    2.10
   1  -7   3    7.20    3.60
   1  -7   3    2.70    1.80
  -2   7  -3    0.60    2.10
  -2   7  -3   -0.20    1.50
   2  -7   3    0.30    3.20
   2  -7   3   -0.70    1.60
  -3   7  -3    5.20    2.80
   3  -7   3    2.70    2.40
   3  -7   3   -0.90    3.70
   8   6  -3   24.40    4.10
  -8  -6   3   20.80    4.10
  -8  -6   3   26.30    6.00
  -8  -6   3   27.70    4.90
   7   6  -3   14.50    3.50
   7   6  -3   20.00    3.60
   7   6  -3   15.10    3.50
  -7  -6   3   20.40    3.70
  -7  -6   3   12.00    3.40
  -7  -6   3    4.50    3.90
   6   6  -3    8.80    2.90
   6   6  -3    5.10    2.30
   6   6  -3    5.70    2.20
  -6  -6   3    9.10    3.70
  -6  -6   3    2.10    2.00
  -6  -6   3    3.60    2.10
   5   6  -3    5.20    1.80
   5   6  -3    3.10    1.70
   5   6  -3    2.90    2.10
   5   6  -3    2.80    1.70
  -5  -6   3    0.10    2.40
  -5  -6   3   -0.20    1.60
  -5  -6   3    0.80    1.50
  -5  -6   3    5.50    2.00
   4   6  -3   21.10    2.70
   4   6  -3   28.60    4.10
   4   6  -3   30.10    3.50
   4   6  -3   24.20    2.90
  -4  -6   3   28.10    4.30
  -4  -6   3   28.90    3.30
  -4  -6   3   20.80    3.00
  -4  -6   3   28.70    3.30
   3   6  -3  118.99    7.00
   3   6  -3  107.39    4.70
   3   6  -3  106.29    5.80
   3   6  -3  114.19    5.10
   3   6  -3  108.29    5.00
  -3  -6   3  107.39    5.20
  -3  -6   3  121.89    5.50
  -3  -6   3  110.69    5.40
  -3  -6   3  115.69    5.20
  -3  -6   3  124.39    7.50
  -3  -6   3  126.29    5.60
   2   6  -3   45.10    2.80
   2   6  -3   42.10    3.10
   2   6  -3   43.50    4.70
  -2  -6   3   44.70    3.80
  -2  -6   3   41.60    3.20
  -2  -6   3   41.20    2.90
  -2  -6   3   41.50    2.40
  -2  -6   3   43.70    3.00
  -2  -6   3   45.60    5.30
   1   6  -3   19.00    2.70
   1   6  -3   19.70    2.20
   1   6  -3   20.70    3.30
  -1  -6   3   20.40    2.40
  -1  -6   3   19.40    1.80
  -1  -6   3   22.10    2.50
  -1  -6   3   21.10    3.50
  -1  -6   3   22.50    2.40
   0   6  -3    0.80    1.50
   0   6  -3    2.30    1.10
   0   6  -3    1.70    1.10
   0   6  -3    3.20    1.70
   0  -6   3    1.00    1.40
   0  -6   3   -0.60    2.20
   0  -6   3    0.80    1.20
   0  -6   3    2.20    1.20
   0  -6   3    0.20    1.10
   0  -6   3    2.60    1.30
   0  -6   3    2.20    1.10
  -1   6  -3   94.59    4.90
  -1   6  -3   95.09    5.90
  -1   6  -3  107.79    6.30
   1  -6   3  102.69    5.50
   1  -6   3  104.49    7.40
   1  -6   3   99.39    5.40
   1  -6   3  105.29    5.10
   1  -6   3  103.49    5.50
  -2   6  -3   48.30    3.80
  -2   6  -3   49.10    5.30
  -2   6  -3   52.39    4.10
   2  -6   3   55.29    6.70
   2  -6   3   49.40    4.60
   2  -6   3   43.80    4.10
  -3   6  -3    2.30    1.70
  -3   6  -3    1.40    2.30
   3  -6   3   -0.70    1.70
   3  -6   3    2.00    3.40
   3  -6   3    1.70    1.70
  -4   6  -3    5.00    2.70
  -4   6  -3    9.50    2.80
   4  -6   3    8.50    2.70
   4  -6   3    6.70    4.40
  -5   6  -3   -0.50    2.40
   5  -6   3    1.80    2.70
   5  -6   3   -0.40    4.10
   8   5  -3   31.20    4.90
  -8  -5   3   41.80    6.90
  -8  -5   3   40.20    5.60
  -8  -5   3   35.60    5.60
   7   5  -3    0.10    2.30
   7   5  -3    1.80    1.90
   7   5  -3    0.40    1.60
  -7  -5   3    4.90    3.40
  -7  -5   3    0.00    1.90
  -7  -5   3    0.60    2.20
   6   5  -3   20.80    3.40
   6   5  -3   24.70    3.70
   6   5  -3   25.70    4.00
  -6  -5   3   24.10    3.70
  -6  -5   3   24.50    4.70
  -6  -5   3   31.80    4.00
   5   5  -3    0.00    1.60
   5   5  -3   -1.50    1.10
   5   5  -3   -1.10    1.40
   5   5  -3    0.20    1.40
  -5  -5   3   -2.10    2.10
  -5  -5   3   -0.10    1.30
  -5  -5   3   -1.90    1.20
  -5  -5   3   -1.00    1.40
   4   5  -3   75.49    4.40
   4   5  -3   76.19    4.60
   4   5  -3   71.69    5.00
   4   5  -3   77.59    4.40
  -4  -5   3   81.49    4.70
  -4  -5   3   76.79    4.70
  -4  -5   3   81.89    4.80
  -4  -5   3   72.89    5.70
  -4  -5   3   83.29    4.70
   3   5  -3   71.29    3.90
   3   5  -3   80.19    5.00
   3   5  -3   73.99    4.20
  -3  -5   3   61.69    4.00
  -3  -5   3   74.99    4.20
  -3  -5   3   72.69    4.10
  -3  -5   3   71.59    4.00
  -3  -5   3   71.69    3.30
  -3  -5   3   66.69    5.20
   2   5  -3   56.59    3.20
   2   5  -3   56.59    3.60
   2   5  -3   55.39    4.40
   2   5  -3   52.39    3.00
  -2  -5   3   58.89    3.40
  -2  -5   3   57.49    3.40
  -2  -5   3   60.19    3.70
  -2  -5   3   56.49    2.90
  -2  -5   3   51.19    5.00
  -2  -5   3   57.19    3.40
   1   5  -3   86.19    4.00
   1   5  -3   85.99    5.30
   1   5  -3   83.59    4.30
  -1  -5   3   85.09    4.20
  -1  -5   3   85.29    4.10
  -1  -5   3   91.89    5.20
  -1  -5   3   86.19    3.40
  -1  -5   3   86.59    4.10
   0   5  -3    4.10    1.20
   0   5  -3    1.50    1.10
   0   5  -3    3.00    1.70
   0   5  -3    2.00    1.40
   0  -5   3    3.00    1.10
   0  -5   3    4.00    1.30
   0  -5   3    4.90    1.40
   0  -5   3    5.00    2.20
   0  -5   3    5.50    1.50
   0  -5   3    4.40    1.40
  -1   5  -3   79.39    4.20
  -1   5  -3   76.99    4.90
  -1   5  -3   71.29    4.70
   1  -5   3   72.19    5.80
   1  -5   3   77.49    4.20
   1  -5   3   71.19    4.10
   1  -5   3   73.69    4.30
   1  -5   3   75.69    4.10
  -2   5  -3   -0.80    1.20
  -2   5  -3    1.10    1.40
  -2   5  -3    0.10    1.60
   2  -5   3   -1.10    1.60
   2  -5   3   -0.70    1.30
   2  -5   3   -1.20    2.40
   2  -5   3   -1.30    1.10
   2  -5   3   -0.70    1.40
  -3   5  -3   65.69    4.80
  -3   5  -3   74.69    4.40
  -3   5  -3   74.39    5.70
   3  -5   3   78.29    5.40
   3  -5   3   72.89    4.80
   3  -5   3   76.29    5.40
   3  -5   3   75.89    7.80
  -4   5  -3    3.10    2.10
  -4   5  -3    3.00    2.50
   4  -5   3    3.80    2.60
   4  -5   3    3.10    2.20
   4  -5   3    1.10    3.20
   4  -5   3    1.10    1.90
  -5   5  -3    4.20    2.40
  -5   5  -3    2.50    2.40
   5  -5   3   -0.10    2.00
   5  -5   3   -0.40    3.10
   5  -5   3    0.90    2.20
   5  -5   3    0.70    3.80
   8   4  -3    7.90    3.20
  -8  -4   3    4.00    3.10
  -8  -4   3    6.00    2.90
  -8  -4   3    8.50    4.20
   7   4  -3    2.80    2.10
   7   4  -3   -2.30    1.80
   7   4  -3   -0.10    1.60
  -7  -4   3    2.20    2.70
  -7  -4   3    1.20    3.10
  -7  -4   3    1.00    1.80
   6   4  -3   16.90    3.40
   6   4  -3   20.60    3.30
   6   4  -3   20.00    3.00
  -6  -4   3   21.10    3.60
  -6  -4   3   17.80    4.00
  -6  -4   3   24.60    3.50
   5   4  -3   65.89    4.40
   5   4  -3   54.59    4.10
   5   4  -3   55.19    4.50
  -5  -4   3   62.49    4.80
  -5  -4   3   58.99    4.50
  -5  -4   3   56.49    4.30
  -5  -4   3   56.19    5.70
   4   4  -3   20.40    2.90
   4   4  -3   19.20    2.60
   4   4  -3   22.00    2.50
   4   4  -3   17.90    2.60
   4   4  -3   17.30    2.60
  -4  -4   3   18.30    2.80
  -4  -4   3   21.00    2.80
  -4  -4   3   21.90    2.90
  -4  -4   3   19.90    3.40
  -4  -4   3   16.60    2.40
  -4  -4   3   22.40    2.10
   3   4  -3  200.88    7.00
   3   4  -3  189.38    7.60
   3   4  -3  201.08    7.40
   3   4  -3  187.48    8.20
  -3  -4   3  191.98    7.40
  -3  -4   3  185.68    7.50
  -3  -4   3  187.28    8.60
  -3  -4   3  201.78    7.60
  -3  -4   3  210.28    7.60
   2   4  -3    2.20    1.10
   2   4  -3    0.90    0.90
   2   4  -3    2.20    0.80
   2   4  -3    2.00    1.50
   2   4  -3    1.90    0.80
  -2  -4   3    1.50    1.10
  -2  -4   3    1.00    1.00
  -2  -4   3    2.50    1.40
  -2  -4   3    2.20    1.00
  -2  -4   3    1.50    1.10
  -2  -4   3    0.30    0.90
   1   4  -3  118.59    5.70
   1   4  -3  119.59    4.80
   1   4  -3  107.79    4.60
   1   4  -3  119.89    5.10
   1   4  -3  124.79    4.30
  -1  -4   3  120.89    4.00
  -1  -4   3  117.19    4.80
  -1  -4   3  115.09    5.50
  -1  -4   3  120.09    4.90
  -1  -4   3  116.29    4.80
  -1  -4   3  114.89    4.00
  -1  -4   3  114.89    4.90
   0   4  -3   10.60    2.10
   0   4  -3   15.10    1.90
   0   4  -3   13.30    1.70
   0   4  -3    8.60    1.70
   0   4  -3   14.60    1.50
   0  -4   3   12.80    1.80
   0  -4   3   13.10    1.30
   0  -4   3   12.40    1.70
   0  -4   3   12.60    2.40
   0  -4   3   13.50    1.90
   0  -4   3   11.20    1.70
   0  -4   3   10.00    1.60
  -1   4  -3   26.80    2.90
  -1   4  -3   24.40    2.90
  -1   4  -3   32.90    2.60
   1  -4   3   30.40    2.40
   1  -4   3   27.30    1.90
   1  -4   3   26.50    2.60
   1  -4   3   35.20    2.70
   1  -4   3   28.10    3.70
   1  -4   3   23.80    2.50
   1  -4   3   28.20    2.60
  -2   4  -3  160.18    6.70
  -2   4  -3  151.58    6.60
  -2   4  -3  165.98    6.20
  -2   4  -3  155.28    7.30
   2  -4   3  154.08    6.80
   2  -4   3  157.18    6.10
   2  -4   3  157.68    8.60
   2  -4   3  160.78    6.70
   2  -4   3  161.38    6.80
   2  -4   3  162.08    7.10
  -3   4  -3   63.29    3.70
  -3   4  -3   66.69    4.40
  -3   4  -3   59.29    4.70
   3  -4   3   67.19    4.60
   3  -4   3   73.99    6.20
   3  -4   3   70.69    5.00
   3  -4   3   60.19    3.20
   3  -4   3   65.49    4.50
  -4   4  -3   -0.70    1.40
  -4   4  -3   -0.60    1.70
  -4   4  -3    5.40    2.20
   4  -4   3   -0.10    2.60
   4  -4   3    4.90    2.20
   4  -4   3    5.00    2.20
   4  -4   3    5.50    2.00
   4  -4   3    2.10    2.40
  -5   4  -3    3.80    2.30
  -5   4  -3    6.10    2.50
  -5   4  -3    3.00    2.40
   5  -4   3    3.70    2.30
   5  -4   3    5.60    3.00
   5  -4   3    6.10    2.70
   5  -4   3    3.00    2.30
   5  -4   3    5.20    3.70
  -6   4  -3    2.30    2.30
  -6   4  -3   -0.50    2.40
  -6   4  -3   -0.60    2.40
   6  -4   3   -1.80    3.30
   6  -4   3    3.10    2.60
   6  -4   3   -1.20    2.30
   6  -4   3    2.30    2.50
   6  -4   3   -3.20    2.40
   8   3  -3   23.20    4.60
   8   3  -3   20.60    4.90
  -8  -3   3   20.70    5.10
  -8  -3   3   22.90    4.80
   7   3  -3   20.50    3.90
   7   3  -3   16.70    4.00
  -7  -3   3   18.20    3.00
  -7  -3   3   18.90    4.10
  -7  -3   3   23.50    3.90
  -7  -3   3   26.70    4.90
   6   3  -3   18.00    3.30
   6   3  -3   14.60    2.50
   6   3  -3   12.30    3.20
  -6  -3   3   19.00    4.00
  -6  -3   3   18.00    3.20
  -6  -3   3   18.10    3.50
   5   3  -3   18.30    3.00
   5   3  -3   17.20    3.20
   5   3  -3   21.00    3.00
   5   3  -3   20.60    2.80
   5   3  -3   16.10    2.50
  -5  -3   3   17.30    3.00
  -5  -3   3   12.90    2.50
  -5  -3   3   18.10    3.50
  -5  -3   3   18.10    3.10
   4   3  -3   40.50    3.30
   4   3  -3   42.50    3.40
   4   3  -3   46.30    3.80
   4   3  -3   43.70    3.40
  -4  -3   3   41.20    3.90
  -4  -3   3   41.40    4.30
  -4  -3   3   43.10    3.30
  -4  -3   3   40.50    3.20
  -4  -3   3   41.50    2.00
  -4  -3   3   37.00    3.70
   3   3  -3  417.16   12.80
   3   3  -3  395.06   12.80
   3   3  -3  423.26   13.70
   3   3  -3  417.46   13.70
   3   3  -3  402.46   13.80
   3   3  -3  411.06   12.90
  -3  -3   3  380.76   14.10
  -3  -3   3  401.66   13.30
  -3  -3   3  396.76   13.00
  -3  -3   3  418.16   13.70
  -3  -3   3  431.96   13.20
   2   3  -3  120.09    4.70
   2   3  -3  119.89    4.80
   2   3  -3  122.19    4.90
   2   3  -3  123.79    4.30
   2   3  -3  117.29    3.70
   2   3  -3  113.59    5.50
  -2  -3   3  122.59    4.40
  -2  -3   3  114.99    5.00
  -2  -3   3  113.09    5.50
  -2  -3   3  116.29    4.90
  -2  -3   3  125.79    4.90
  -2  -3   3  124.19    4.70
   1   3  -3  803.22   24.10
   1   3  -3  784.52   21.70
   1   3  -3  789.42   24.60
   1   3  -3  792.82   22.10
   1   3  -3  830.22   22.00
   1   3  -3  789.82   22.10
   1   3  -3  804.82   24.20
  -1  -3   3  792.42   23.10
  -1  -3   3  780.62   22.70
  -1  -3   3  798.42   22.50
  -1  -3   3  819.62   24.20
  -1  -3   3  760.82   22.50
  -1  -3   3  772.92   24.70
  -1  -3   3  837.02   22.30
   0   3  -3    3.10    1.10
   0   3  -3    4.50    1.20
   0   3  -3    4.80    1.20
   0   3  -3    6.60    1.50
   0   3  -3    5.00    1.00
   0  -3   3    6.60    1.30
   0  -3   3    7.70    1.30
   0  -3   3    6.60    1.20
   0  -3   3    3.10    1.50
   0  -3   3    3.80    1.20
   0  -3   3    4.00    1.20
   0  -3   3    5.30    0.60
   0  -3   3    3.10    0.90
  -1   3  -3  270.07    8.50
  -1   3  -3  254.37    9.00
  -1   3  -3  273.27    9.30
  -1   3  -3  258.97    8.70
  -1   3  -3  264.37    8.70
   1  -3   3  268.77    8.40
   1  -3   3  253.57    8.80
   1  -3   3  252.97   10.30
   1  -3   3  266.47    8.80
   1  -3   3  266.87    8.70
   1  -3   3  255.17    8.60
   1  -3   3  259.07    8.70
  -2   3  -3  298.87   10.20
  -2   3  -3  303.07   10.80
  -2   3  -3  309.47   10.10
  -2   3  -3  300.87   10.40
   2  -3   3  298.57   10.50
   2  -3   3  313.57   10.40
   2  -3   3  305.87    9.60
   2  -3   3  309.07   12.40
   2  -3   3  304.97   10.80
   2  -3   3  312.57   10.50
  -3   3  -3   19.10    2.90
  -3   3  -3   19.20    2.90
  -3   3  -3   17.70    2.40
  -3   3  -3   16.60    1.90
  -3   3  -3   17.40    2.70
   3  -3   3   16.10    3.50
   3  -3   3   26.20    3.20
   3  -3   3   14.70    2.50
   3  -3   3   20.30    2.70
   3  -3   3   16.20    1.70
   3  -3   3   20.50    2.70
   3  -3   3   13.50    2.70
  -4   3  -3  107.39    6.00
  -4   3  -3  110.99    6.30
  -4   3  -3   99.29    6.10
   4  -3   3  105.29    6.00
   4  -3   3  111.39    6.10
   4  -3   3   93.69    6.20
   4  -3   3   97.49    7.20
   4  -3   3  103.39    5.90
  -5   3  -3   -2.80    1.50
  -5   3  -3    1.60    2.00
  -5   3  -3    1.20    2.00
   5  -3   3   -1.40    1.60
   5  -3   3   -3.00    2.40
   5  -3   3   -1.20    1.80
   5  -3   3    1.80    3.00
   5  -3   3   -0.40    1.70
  -6   3  -3   68.89    6.70
  -6   3  -3   63.49    6.60
  -6   3  -3   75.29    7.30
   6  -3   3   66.19    6.70
   6  -3   3   76.39    7.00
   6  -3   3   69.59    8.00
   6  -3   3   82.09    7.30
   6  -3   3   69.59    7.30
  -7   3  -3   32.40    5.20
  -7   3  -3   22.10    4.90
  -7   3  -3   35.10    5.40
   7  -3   3   32.50    5.40
   7  -3   3   42.80    5.90
   7  -3   3   31.90    6.80
   7  -3   3   32.20    5.20
   7  -3   3   39.20    6.40
   8   2  -3    4.10    4.00
   8   2  -3   -3.80    2.10
  -8  -2   3   -1.20    3.10
  -8  -2   3    2.10    3.10
   7   2  -3    8.70    3.00
   7   2  -3    9.40    3.50
  -7  -2   3    5.10    3.40
  -7  -2   3    6.90    3.10
  -7  -2   3    6.20    2.60
  -7  -2   3    8.70    2.00
   6   2  -3   52.39    5.80
   6   2  -3   51.99    3.50
   6   2  -3   51.49    3.40
   6   2  -3   55.59    5.30
   6   2  -3   59.09    5.50
  -6  -2   3   53.39    5.70
  -6  -2   3   45.30    5.20
  -6  -2   3   50.49    4.90
  -6  -2   3   55.89    3.00
   5   2  -3   41.80    2.60
   5   2  -3   44.50    3.30
   5   2  -3   41.50    4.70
   5   2  -3   43.00    4.40
   5   2  -3   49.00    3.80
   5   2  -3   40.30    4.20
  -5  -2   3   34.40    4.20
  -5  -2   3   41.20    4.80
  -5  -2   3   33.20    4.10
  -5  -2   3   40.20    4.10
  -5  -2   3   41.00    2.20
   4   2  -3  142.99    6.50
   4   2  -3  149.88    5.30
   4   2  -3  154.08    6.50
   4   2  -3  144.69    7.10
   4   2  -3  144.89    6.60
  -4  -2   3  152.28    6.90
  -4  -2   3  145.89    7.20
  -4  -2   3  149.79    7.00
  -4  -2   3  154.18    6.70
  -4  -2   3  148.49    4.40
  -4  -2   3  153.98    6.70
  -4  -2   3  148.09    4.50
   3   2  -3  263.07    9.20
   3   2  -3  261.37    9.20
   3   2  -3  281.37    8.30
   3   2  -3  261.07    9.80
   3   2  -3  266.47    9.10
   3   2  -3  271.87    8.30
  -3  -2   3  258.47    9.20
  -3  -2   3  267.67   10.00
  -3  -2   3  262.77    9.70
  -3  -2   3  290.17    9.50
  -3  -2   3  261.37    9.40
   2   2  -3 1112.59   32.10
   2   2  -3 1084.19   29.80
   2   2  -3 1076.99   32.30
  -2  -2   3 1103.69   30.30
  -2  -2   3 1140.89   30.40
  -2  -2   3 1042.30   32.00
  -2  -2   3 1074.89   30.20
  -2  -2   3 1101.09   32.30
  -2  -2   3 1056.89   30.60
   1   2  -3  265.17    8.50
   1   2  -3  276.57    8.50
   1   2  -3  276.17    8.30
   1   2  -3  281.07    9.00
   1   2  -3  291.67    8.60
   1   2  -3  271.37    7.80
   1   2  -3  292.07    8.90
   1   2  -3  264.37    8.40
   1   2  -3  261.97    8.50
   1   2  -3  273.27    9.50
  -1  -2   3  272.67    8.50
  -1  -2   3  280.67    9.50
  -1  -2   3  268.57    8.60
  -1  -2   3  270.97    9.40
  -1  -2   3  262.97    8.70
  -1  -2   3  274.07    8.30
  -1  -2   3  262.97    8.50
  -1  -2   3  267.27    9.00
  -1  -2   3  275.37    8.60
   0   2  -3  206.78    6.90
   0   2  -3  205.48    6.80
   0   2  -3  214.38    7.30
   0   2  -3  224.98    7.80
   0   2  -3  224.88    6.90
   0   2  -3  215.38    6.80
   0  -2   3  204.88    7.80
   0  -2   3  208.68    6.90
   0  -2   3  205.28    7.10
   0  -2   3  223.08    7.00
   0  -2   3  214.88    7.30
   0  -2   3  206.58    7.00
   0  -2   3  204.98    6.80
   0  -2   3  198.58    6.90
  -1   2  -3 1213.58   34.90
  -1   2  -3 1221.78   32.30
  -1   2  -3 1186.48   34.50
  -1   2  -3 1261.77   32.10
  -1   2  -3 1190.98   32.70
  -1   2  -3 1161.98   32.40
   1  -2   3 1236.38   32.60
   1  -2   3 1176.48   32.40
   1  -2   3 1167.18   34.90
   1  -2   3 1208.18   34.10
   1  -2   3 1218.48   32.90
   1  -2   3 1137.89   36.80
   1  -2   3 1143.99   32.80
   1  -2   3 1184.48   32.00
   1  -2   3 1203.78   34.50
  -2   2  -3   68.29    3.80
  -2   2  -3   64.59    3.60
  -2   2  -3   69.09    3.10
  -2   2  -3   74.59    3.60
  -2   2  -3   63.99    3.00
   2  -2   3   64.69    4.40
   2  -2   3   66.49    3.10
   2  -2   3   63.89    3.50
   2  -2   3   60.29    3.50
   2  -2   3   66.39    3.50
   2  -2   3   63.19    3.60
   2  -2   3   67.49    3.70
  -3   2  -3  211.38    6.80
  -3   2  -3  211.78    7.80
  -3   2  -3  209.68    8.20
  -3   2  -3  199.58    6.80
  -3   2  -3  203.78    8.40
   3  -2   3  214.78    9.50
   3  -2   3  210.08    8.10
   3  -2   3  196.48    7.90
   3  -2   3  210.68    8.10
   3  -2   3  204.98    8.50
   3  -2   3  203.08    6.80
   3  -2   3  209.08    8.10
  -4   2  -3  126.19    6.60
  -4   2  -3  124.79    6.70
  -4   2  -3  127.69    6.50
  -4   2  -3  130.79    6.10
  -4   2  -3  121.39    4.70
   4  -2   3  124.59    6.30
   4  -2   3  119.19    7.50
   4  -2   3  120.99    6.30
   4  -2   3  132.69    6.40
   4  -2   3  123.49    6.90
   4  -2   3  128.09    4.70
   4  -2   3  133.29    6.60
  -5   2  -3    3.20    1.90
  -5   2  -3    4.60    2.20
  -5   2  -3    1.00    0.80
  -5   2  -3    3.00    2.10
   5  -2   3    4.90    2.90
   5  -2   3    0.80    1.70
   5  -2   3    2.40    1.60
   5  -2   3    4.20    2.20
   5  -2   3   -0.40    2.20
  -6   2  -3   55.69    5.70
  -6   2  -3   39.50    5.10
  -6   2  -3   48.30    5.80
   6  -2   3   42.10    5.30
   6  -2   3   45.30    5.30
   6  -2   3   48.60    6.10
   6  -2   3   39.80    5.90
   6  -2   3   57.89    5.90
  -7   2  -3    1.50    2.70
  -7   2  -3   -1.20    2.50
  -7   2  -3    0.60    2.50
   7  -2   3   -2.90    3.10
   7  -2   3   -2.30    3.00
   7  -2   3    1.00    2.70
   7  -2   3    2.10    2.60
   7  -2   3   -0.80    2.10
   8   1  -3    0.50    3.50
   8   1  -3    0.80    2.40
  -8  -1   3    0.90    3.20
  -8  -1   3   -3.30    2.90
   7   1  -3  124.69    7.90
   7   1  -3  119.09    8.90
  -7  -1   3  115.09    8.30
  -7  -1   3  120.59    8.40
   6   1  -3   -0.60    2.50
   6   1  -3    0.10    1.50
   6   1  -3   -1.80    1.70
   6   1  -3   -0.10    1.50
  -6  -1   3   -1.00    1.90
  -6  -1   3   -0.40    0.90
  -6  -1   3    0.10    1.70
  -6  -1   3   -2.20    2.10
  -6  -1   3   -2.10    0.80
   5   1  -3  159.28    7.40
   5   1  -3  144.39    6.60
   5   1  -3  143.59    8.20
   5   1  -3  146.29    7.20
  -5  -1   3  153.68    5.80
  -5  -1   3  155.68    8.10
  -5  -1   3  154.68    8.00
  -5  -1   3  155.08    7.30
   4   1  -3   67.99    3.50
   4   1  -3   64.09    3.90
   4   1  -3   65.39    4.20
   4   1  -3   60.99    4.20
   4   1  -3   60.09    4.60
  -4  -1   3   68.39    4.50
  -4  -1   3   60.49    4.50
  -4  -1   3   65.99    4.50
  -4  -1   3   71.99    3.10
  -4  -1   3   66.89    4.10
  -4  -1   3   66.79    2.50
   3   1  -3  182.18    7.00
   3   1  -3  184.58    7.60
   3   1  -3  177.88    7.00
   3   1  -3  191.38    7.00
   3   1  -3  181.48    6.90
   3   1  -3  181.58    6.50
  -3  -1   3  178.98    7.20
  -3  -1   3  183.68    5.80
  -3  -1   3  190.48    7.10
  -3  -1   3  182.88    7.50
  -3  -1   3  186.78    7.00
  -3  -1   3  173.78    7.40
  -3  -1   3  184.18    5.60
   2   1  -3 2608.54   70.49
   2   1  -3 2550.84   70.49
   2   1  -3 2710.83   69.49
   2   1  -3 2608.24   76.59
   2   1  -3 2592.74   74.19
   2   1  -3 2798.52   71.89
   2   1  -3 2506.35   76.29
  -2  -1   3 2583.54   74.09
  -2  -1   3 2699.83   70.69
  -2  -1   3 2728.33   69.89
  -2  -1   3 2670.63   76.69
  -2  -1   3 2566.04   70.59
  -2  -1   3 2814.12   77.19
  -2  -1   3 2549.54   71.19
   1   1  -3   12.90    1.30
   1   1  -3   11.40    1.70
   1   1  -3   13.50    1.60
   1   1  -3   11.60    1.30
   1   1  -3   11.60    1.40
   1   1  -3   12.60    1.60
   1   1  -3   13.20    1.50
   1   1  -3   12.10    1.30
   1   1  -3   13.20    1.50
  -1  -1   3   12.80    1.60
  -1  -1   3   12.10    1.50
  -1  -1   3   10.40    1.40
  -1  -1   3   12.90    1.50
  -1  -1   3   13.10    1.30
  -1  -1   3   11.30    1.50
  -1  -1   3   12.30    1.50
  -1  -1   3   12.50    1.70
   0   1  -3  124.19    4.70
   0   1  -3  114.79    4.50
   0   1  -3  115.29    4.10
   0   1  -3  110.99    4.20
   0   1  -3  122.69    4.30
   0   1  -3  121.79    4.20
   0  -1   3  121.39    4.50
   0  -1   3  117.29    4.20
   0  -1   3  114.19    4.20
   0  -1   3  114.49    4.30
   0  -1   3  109.89    4.20
   0  -1   3  109.29    4.60
   0  -1   3  109.59    4.30
   0  -1   3  123.59    4.30
  -1   1  -3  630.54   18.00
  -1   1  -3  665.23   17.90
  -1   1  -3  678.53   17.80
  -1   1  -3  609.94   17.80
  -1   1  -3  685.33   20.50
  -1   1  -3  631.44   18.10
  -1   1  -3  639.64   19.00
  -1   1  -3  655.13   19.10
  -1   1  -3  639.74   18.10
   1  -1   3  627.14   20.40
   1  -1   3  621.74   17.80
   1  -1   3  613.54   18.10
   1  -1   3  641.54   18.20
   1  -1   3  648.44   19.00
   1  -1   3  668.23   18.10
   1  -1   3  649.54   19.00
   1  -1   3  609.44   17.70
  -2   1  -3   14.70    1.10
  -2   1  -3   15.00    1.70
  -2   1  -3   14.70    2.00
  -2   1  -3   16.50    1.90
  -2   1  -3   12.90    1.40
  -2   1  -3   18.30    2.10
  -2   1  -3   16.30    1.80
   2  -1   3   16.70    1.90
   2  -1   3   12.60    1.80
   2  -1   3   15.40    1.90
   2  -1   3   18.50    2.50
   2  -1   3   17.60    1.50
   2  -1   3   14.70    1.80
   2  -1   3   13.80    1.90
  -3   1  -3  728.93   21.60
  -3   1  -3  730.13   20.70
  -3   1  -3  730.43   21.60
  -3   1  -3  709.73   20.40
  -3   1  -3  752.12   22.80
  -3   1  -3  745.93   21.60
   3  -1   3  727.83   21.70
   3  -1   3  758.82   21.30
   3  -1   3  725.73   24.30
   3  -1   3  769.52   21.80
   3  -1   3  716.83   23.30
   3  -1   3  709.23   21.30
   3  -1   3  738.73   20.40
  -4   1  -3   25.40    3.30
  -4   1  -3   30.00    3.20
  -4   1  -3   26.80    3.30
  -4   1  -3   27.90    1.80
  -4   1  -3   27.40    2.20
   4  -1   3   27.50    2.00
   4  -1   3   28.50    3.20
   4  -1   3   31.70    4.00
   4  -1   3   26.80    3.60
   4  -1   3   32.20    3.40
   4  -1   3   26.00    3.20
   4  -1   3   23.30    3.00
  -5   1  -3   24.20    2.30
  -5   1  -3   22.20    3.10
  -5   1  -3   21.10    3.50
  -5   1  -3   29.00    3.80
  -5   1  -3   22.90    1.80
   5  -1   3   22.90    3.50
   5  -1   3   23.90    4.00
   5  -1   3   19.30    3.70
   5  -1   3   18.40    3.10
   5  -1   3   18.80    3.30
  -6   1  -3   -1.20    1.80
  -6   1  -3    2.00    1.70
  -6   1  -3   -2.30    1.40
   6  -1   3    1.10    2.10
   6  -1   3    3.30    2.80
   6  -1   3   -1.40    1.70
   6  -1   3   -1.20    2.30
   6  -1   3   -0.10    1.70
  -7   1  -3    3.40    2.60
  -7   1  -3   -1.90    1.90
  -7   1  -3    2.30    2.90
   7  -1   3    0.80    3.20
   7  -1   3   -2.90    2.30
   7  -1   3    0.60    2.40
   7  -1   3    1.60    2.10
   7  -1   3    0.50    2.90
  -8   1  -3    6.00    3.30
  -8   1  -3    3.50    3.20
  -8   1  -3    6.40    3.10
   8  -1   3    3.10    3.30
   8  -1   3    8.20    3.50
   8  -1   3   10.00    4.40
   8  -1   3    1.20    4.00
   8   0  -3   31.00    5.60
   8   0  -3   34.20    6.70
  -8   0   3   29.40    5.70
  -8   0   3   29.90    5.70
   7   0  -3   30.70    5.80
   7   0  -3   25.50    4.20
   7   0  -3   33.50    5.10
  -7   0   3   30.10    3.70
  -7   0   3   35.60    5.60
  -7   0   3   27.50    4.90
   6   0  -3    4.50    3.00
   6   0  -3    3.60    2.10
   6   0  -3    1.20    1.90
   6   0  -3    1.80    1.80
  -6   0   3   -0.60    1.30
  -6   0   3   -0.50    1.40
  -6   0   3    3.60    2.70
  -6   0   3    1.90    2.20
   5   0  -3   42.80    4.50
   5   0  -3   43.20    3.80
   5   0  -3   34.80    4.90
   5   0  -3   49.60    4.70
  -5   0   3   47.10    3.30
  -5   0   3   38.90    4.70
  -5   0   3   37.50    4.50
  -5   0   3   52.89    4.00
  -5   0   3   40.90    2.60
   4   0  -3   19.20    3.20
   4   0  -3   18.40    2.80
   4   0  -3   16.40    2.50
   4   0  -3   13.60    2.50
   4   0  -3   23.80    2.80
  -4   0   3   20.30    3.20
  -4   0   3   20.90    1.60
  -4   0   3   19.50    2.90
  -4   0   3   19.00    2.60
  -4   0   3   16.80    2.00
   3   0  -3   23.70    2.50
   3   0  -3   28.10    2.80
   3   0  -3   34.90    2.60
   3   0  -3   26.20    2.20
   3   0  -3   25.90    2.70
   3   0  -3   26.40    3.00
   3   0  -3   27.80    2.80
  -3   0   3   27.70    2.80
  -3   0   3   28.50    2.90
  -3   0   3   27.10    3.00
  -3   0   3   27.10    1.80
  -3   0   3   30.30    2.40
  -3   0   3   27.60    1.90
   2   0  -3  190.58    5.80
   2   0  -3  178.68    7.00
   2   0  -3  179.48    7.10
   2   0  -3  185.48    6.60
   2   0  -3  183.68    6.50
   2   0  -3  186.18    6.60
   2   0  -3  186.28    6.80
   2   0  -3  193.58    6.60
  -2   0   3  171.78    6.50
  -2   0   3  189.78    7.00
  -2   0   3  180.88    6.10
  -2   0   3  198.48    6.60
  -2   0   3  183.28    6.80
  -2   0   3  185.48    6.80
  -2   0   3  182.88    5.80
  -2   0   3  198.78    7.10
  -2   0   3  185.28    7.20
   1   0  -3  172.48    5.60
   1   0  -3  162.08    5.50
   1   0  -3  160.08    5.90
   1   0  -3  166.58    5.50
   1   0  -3  158.88    5.40
   1   0  -3  166.08    5.70
   1   0  -3  158.88    6.00
   1   0  -3  162.58    4.90
  -1   0   3  155.28    5.40
  -1   0   3  157.28    5.60
  -1   0   3  161.58    5.30
  -1   0   3  146.09    5.40
  -1   0   3  157.08    5.50
  -1   0   3  177.28    6.10
  -1   0   3  170.78    5.50
  -1   0   3  153.88    5.80
   0   0  -3  149.99    5.40
   0   0  -3  142.79    5.00
   0   0  -3  143.69    4.90
   0   0  -3  155.98    4.90
   0   0  -3  153.08    4.80
   0   0  -3  143.69    4.90
   0   0  -3  158.98    5.60
   0   0  -3  142.69    5.00
   0   0  -3  149.39    5.10
   0   0   3  153.28    5.00
   0   0   3  148.89    4.80
   0   0   3  153.48    5.40
   0   0   3  148.99    4.90
   0   0   3  151.78    4.90
   0   0   3  144.89    4.70
   0   0   3  159.88    5.00
   0   0   3  153.88    5.00
   0   0   3  153.08    5.00
   0   0   3  148.29    5.10
  -1   0  -3    2.50    0.90
  -1   0  -3    3.40    1.30
  -1   0  -3    4.60    0.90
  -1   0  -3    4.30    1.00
  -1   0  -3    3.40    0.90
  -1   0  -3    1.40    0.70
  -1   0  -3    2.10    0.90
  -1   0  -3    2.50    0.90
   1   0   3    1.90    0.90
   1   0   3    2.60    1.30
   1   0   3    2.50    0.80
   1   0   3    3.00    0.80
   1   0   3    4.10    1.10
   1   0   3    2.70    1.00
   1   0   3    2.60    0.80
   1   0   3    3.30    0.90
  -2   0  -3  365.76   11.50
  -2   0  -3  386.96   11.30
  -2   0  -3  364.76   10.90
  -2   0  -3  372.76   12.60
  -2   0  -3  361.46   11.80
  -2   0  -3  364.96   11.70
  -2   0  -3  385.86   12.20
  -2   0  -3  377.26   11.30
  -2   0  -3  370.16   11.30
  -2   0  -3  363.46   11.30
   2   0   3  359.46   12.60
   2   0   3  388.36   11.70
   2   0   3  384.76   11.90
   2   0   3  374.16   11.40
   2   0   3  348.27   10.80
   2   0   3  371.26   11.20
   2   0   3  373.26   11.30
   2   0   3  355.16   12.10
   2   0   3  366.16   11.10
  -3   0  -3   13.20    1.90
  -3   0  -3   11.40    1.70
  -3   0  -3   13.90    2.10
  -3   0  -3   13.90    2.00
  -3   0  -3   10.50    1.90
  -3   0  -3   13.30    1.60
   3   0   3   11.30    1.70
   3   0   3   10.70    1.80
   3   0   3   17.50    2.10
   3   0   3   11.50    1.40
   3   0   3   11.80    2.00
   3   0   3   16.10    2.40
   3   0   3   11.80    1.70
  -4   0  -3   12.60    2.30
  -4   0  -3   10.10    2.00
  -4   0  -3    8.40    1.40
  -4   0  -3    9.40    2.20
  -4   0  -3   10.40    2.30
   4   0   3   13.10    2.30
   4   0   3    9.60    2.40
   4   0   3    9.50    2.30
   4   0   3    9.60    2.00
   4   0   3    7.90    1.80
   4   0   3   12.60    1.70
  -5   0  -3    5.00    1.80
  -5   0  -3    5.00    1.30
  -5   0  -3    3.40    2.30
  -5   0  -3    5.60    1.70
  -5   0  -3    7.00    2.30
   5   0   3    5.80    2.00
   5   0   3    4.10    1.80
   5   0   3    5.10    2.70
   5   0   3    1.60    2.10
   5   0   3    7.60    2.20
  -6   0  -3  111.39    5.20
  -6   0  -3  108.39    6.80
  -6   0  -3  114.49    6.40
  -6   0  -3  125.69    7.60
  -6   0  -3  121.79    7.50
   6   0   3  108.39    7.50
   6   0   3  115.29    6.80
   6   0   3  117.59    7.40
   6   0   3  122.19    7.10
   6   0   3  116.29    6.80
  -7   0  -3   16.10    4.20
  -7   0  -3   12.40    3.30
  -7   0  -3   13.30    3.80
  -7   0  -3   12.90    3.30
   7   0   3   12.70    4.00
   7   0   3   15.60    3.50
   7   0   3   15.10    3.90
   7   0   3   11.50    3.60
   7   0   3   13.60    3.60
  -8   0  -3    0.60    2.50
  -8   0  -3    3.20    3.30
  -8   0  -3    4.20    2.60
   8   0   3    3.80    3.30
   8   0   3    5.50    3.50
   8   0   3   -1.40    2.30
   8   0   3   -0.30    2.60
   8  -1  -3   22.80    6.10
   8  -1  -3   16.70    4.60
  -8   1   3   11.10    4.50
   7  -1  -3    6.00    4.00
   7  -1  -3    9.90    3.10
   7  -1  -3    4.20    2.90
   7  -1  -3    5.40    3.10
  -7   1   3   11.60    3.70
  -7   1   3   13.70    4.10
  -7   1   3    7.50    2.50
   6  -1  -3    0.10    2.00
   6  -1  -3   -1.40    2.00
   6  -1  -3   -2.60    2.70
   6  -1  -3    3.40    2.20
  -6   1   3    1.50    1.70
  -6   1   3    3.00    2.40
  -6   1   3    7.30    3.00
   5  -1  -3   43.60    4.80
   5  -1  -3   52.99    5.00
   5  -1  -3   46.20    4.70
   5  -1  -3   54.99    5.90
  -5   1   3   45.10    5.10
  -5   1   3   46.40    5.00
  -5   1   3   48.60    2.30
  -5   1   3   49.70    3.80
  -5   1   3   52.99    4.00
  -5   1   3   47.90    2.10
   4  -1  -3  202.48    9.60
   4  -1  -3  197.68    8.40
   4  -1  -3  187.08    8.30
   4  -1  -3  213.78    8.40
   4  -1  -3  197.48    8.90
  -4   1   3  194.98    6.20
  -4   1   3  207.68    6.30
  -4   1   3  205.68    7.80
  -4   1   3  215.78    9.20
  -4   1   3  214.08    8.30
  -4   1   3  200.98    8.80
   3  -1  -3  295.37    9.70
   3  -1  -3  269.77   10.40
   3  -1  -3  274.77    9.80
   3  -1  -3  269.87    9.50
   3  -1  -3  274.47   10.70
   3  -1  -3  249.88    9.40
   3  -1  -3  260.67    9.50
   3  -1  -3  269.87    9.60
  -3   1   3  254.77    9.00
  -3   1   3  280.27    9.10
  -3   1   3  275.57   10.20
  -3   1   3  274.47    7.90
  -3   1   3  286.77    9.50
  -3   1   3  266.07   10.00
  -3   1   3  261.37    9.80
   2  -1  -3    1.20    0.90
   2  -1  -3    0.80    0.80
   2  -1  -3    0.90    1.00
   2  -1  -3    0.70    1.00
   2  -1  -3    1.30    1.00
   2  -1  -3   -0.20    1.20
   2  -1  -3   -0.30    0.90
   2  -1  -3    1.30    1.00
  -2   1   3    0.40    0.70
  -2   1   3    0.40    0.90
  -2   1   3    1.00    1.20
  -2   1   3    0.50    0.80
  -2   1   3    2.50    0.60
  -2   1   3    1.70    1.10
  -2   1   3    1.20    0.90
  -2   1   3    2.60    1.20
   1  -1  -3   16.50    1.60
   1  -1  -3   18.70    1.60
   1  -1  -3   16.60    1.60
   1  -1  -3   18.80    1.70
   1  -1  -3   22.90    1.90
   1  -1  -3   20.10    1.40
   1  -1  -3   18.80    2.10
   1  -1  -3   18.90    1.80
   1  -1  -3   20.10    1.70
  -1   1   3   18.90    1.30
  -1   1   3   18.50    1.40
  -1   1   3   18.10    2.00
  -1   1   3   22.80    1.70
  -1   1   3   21.00    1.80
  -1   1   3   16.50    1.60
  -1   1   3   23.10    1.70
  -1   1   3   19.10    1.80
  -1   1   3   19.50    1.70
   0  -1  -3  193.38    6.00
   0  -1  -3  190.48    6.80
   0  -1  -3  187.88    5.80
   0  -1  -3  201.58    5.90
   0  -1  -3  192.28    6.00
   0  -1  -3  193.58    6.10
   0  -1  -3  197.08    6.00
   0  -1  -3  198.88    6.10
   0  -1  -3  187.08    6.10
   0  -1  -3  199.88    6.70
   0   1   3  196.08    5.90
   0   1   3  197.58    6.00
   0   1   3  207.08    6.00
   0   1   3  197.18    6.00
   0   1   3  186.28    6.70
   0   1   3  196.88    6.20
   0   1   3  203.88    6.10
   0   1   3  207.68    6.80
  -1  -1  -3  384.66   11.10
  -1  -1  -3  388.66   10.90
  -1  -1  -3  396.16   12.70
  -1  -1  -3  388.56   12.30
  -1  -1  -3  396.16   11.20
  -1  -1  -3  374.66   11.20
  -1  -1  -3  384.06   11.00
  -1  -1  -3  379.06   11.10
   1   1   3  384.36   12.30
   1   1   3  403.86   11.20
   1   1   3  395.86   11.10
   1   1   3  388.96   10.80
   1   1   3  385.56   12.20
   1   1   3  411.06   11.10
   1   1   3  394.86   11.20
  -2  -1  -3    4.80    1.10
  -2  -1  -3    5.70    1.10
  -2  -1  -3    3.30    1.10
  -2  -1  -3    4.60    1.20
  -2  -1  -3    7.00    1.20
  -2  -1  -3    6.70    1.20
  -2  -1  -3    5.50    1.40
  -2  -1  -3    5.20    1.30
  -2  -1  -3    6.50    1.20
   2   1   3    4.90    1.00
   2   1   3    6.50    1.20
   2   1   3    5.00    1.00
   2   1   3    4.30    1.00
   2   1   3    5.20    1.40
   2   1   3    4.70    1.00
   2   1   3    6.70    1.30
   2   1   3    3.70    1.10
  -3  -1  -3 1317.47   36.80
  -3  -1  -3 1421.56   38.20
  -3  -1  -3 1342.17   39.10
  -3  -1  -3 1341.57   37.20
  -3  -1  -3 1363.46   37.60
  -3  -1  -3 1344.67   37.50
  -3  -1  -3 1385.26   41.50
  -3  -1  -3 1356.06   39.30
   3   1   3 1359.76   36.90
   3   1   3 1389.16   36.60
   3   1   3 1355.26   37.50
   3   1   3 1370.36   41.50
   3   1   3 1336.67   36.90
   3   1   3 1368.26   37.50
  -4  -1  -3   93.59    5.10
  -4  -1  -3   89.09    5.10
  -4  -1  -3  104.39    3.60
  -4  -1  -3   95.69    4.80
  -4  -1  -3  106.59    5.00
  -4  -1  -3   99.89    4.40
   4   1   3   90.49    4.80
   4   1   3   93.39    5.50
   4   1   3   98.29    4.40
   4   1   3  107.59    5.30
   4   1   3   93.69    4.70
  -5  -1  -3   35.70    4.00
  -5  -1  -3   39.50    3.00
  -5  -1  -3   38.30    4.40
  -5  -1  -3   41.90    4.00
   5   1   3   41.50    3.90
   5   1   3   39.90    4.40
   5   1   3   38.80    3.90
   5   1   3   44.90    4.40
  -6  -1  -3    2.40    2.10
  -6  -1  -3    3.00    1.80
  -6  -1  -3    3.80    2.50
  -6  -1  -3    2.90    1.50
   6   1   3    4.50    2.70
   6   1   3    2.70    1.90
   6   1   3    4.60    2.00
   6   1   3    1.70    2.10
  -7  -1  -3    9.90    3.50
  -7  -1  -3   14.50    3.70
  -7  -1  -3   16.80    3.60
  -7  -1  -3    8.90    2.00
  -7  -1  -3    9.60    2.70
   7   1   3   10.00    3.30
   7   1   3   11.00    3.00
   7   1   3   14.20    3.30
   7   1   3    9.20    3.60
  -8  -1  -3   57.79    7.20
  -8  -1  -3   53.09    6.40
  -8  -1  -3   53.09    6.90
  -8  -1  -3   47.50    5.30
   8   1   3   49.90    6.30
   8   1   3   55.39    6.50
   8   1   3   49.50    6.90
   8   1   3   56.89    6.60
  -9  -1  -3   11.00    4.50
  -9  -1  -3   12.10    4.20
  -9  -1  -3   19.20    5.10
   9   1   3   18.10    4.60
   9   1   3   20.90    4.80
   7  -2  -3    5.30    3.10
   7  -2  -3    5.20    3.30
   7  -2  -3    4.30    4.20
   7  -2  -3   13.10    3.60
  -7   2   3    4.30    3.30
  -7   2   3    6.30    2.50
   6  -2  -3   -0.40    2.20
   6  -2  -3   -5.00    2.60
   6  -2  -3   -3.20    2.40
   6  -2  -3   -0.70    2.00
  -6   2   3   -3.60    1.60
  -6   2   3    1.70    2.00
   5  -2  -3    0.40    1.60
   5  -2  -3    3.30    2.70
   5  -2  -3    0.00    1.70
   5  -2  -3   -2.10    1.80
  -5   2   3    3.30    2.10
  -5   2   3   -2.20    1.20
   4  -2  -3  168.78    8.60
   4  -2  -3  156.58    8.60
   4  -2  -3  163.78    7.50
   4  -2  -3  179.08    7.80
   4  -2  -3  170.08    7.80
  -4   2   3  169.88    8.30
  -4   2   3  160.78    7.90
  -4   2   3  174.58    7.50
   3  -2  -3   12.70    2.60
   3  -2  -3    9.60    1.90
   3  -2  -3   13.20    2.70
   3  -2  -3   11.10    1.90
   3  -2  -3    8.90    1.90
   3  -2  -3   12.70    1.60
   3  -2  -3    9.80    1.90
  -3   2   3   13.80    2.50
  -3   2   3    9.00    1.60
  -3   2   3    9.80    1.60
  -3   2   3   12.20    2.00
  -3   2   3    8.40    2.00
  -3   2   3   10.60    2.00
   2  -2  -3  216.18    7.90
   2  -2  -3  217.28    9.00
   2  -2  -3  214.88    7.70
   2  -2  -3  217.78    8.90
   2  -2  -3  219.48    7.60
   2  -2  -3  222.88    7.60
   2  -2  -3  224.08    7.70
  -2   2   3  216.18    8.00
  -2   2   3  214.98    7.80
  -2   2   3  221.78    7.50
  -2   2   3  234.98    7.90
  -2   2   3  219.78    8.10
  -2   2   3  222.28    6.00
   1  -2  -3   28.80    2.10
   1  -2  -3   27.30    2.30
   1  -2  -3   26.30    1.70
   1  -2  -3   24.50    1.80
   1  -2  -3   23.70    1.80
   1  -2  -3   26.30    1.80
   1  -2  -3   26.30    2.00
   1  -2  -3   27.00    1.40
   1  -2  -3   23.50    1.70
  -1   2   3   24.10    1.80
  -1   2   3   24.70    1.70
  -1   2   3   29.00    1.60
  -1   2   3   27.70    2.20
  -1   2   3   24.30    1.30
  -1   2   3   20.10    2.10
  -1   2   3   25.10    1.80
  -1   2   3   24.50    1.80
   0  -2  -3  996.70   29.40
   0  -2  -3  966.70   25.90
   0  -2  -3  962.30   29.30
   0  -2  -3  920.11   25.40
   0  -2  -3  938.51   25.90
   0  -2  -3  945.71   26.10
   0  -2  -3 1043.10   27.80
   0  -2  -3  963.50   27.80
   0  -2  -3  945.21   25.90
   0  -2  -3  966.80   25.20
   0  -2  -3  980.20   26.30
   0  -2  -3  925.71   28.60
   0   2   3  985.00   25.60
   0   2   3  912.71   27.60
   0   2   3  976.10   26.10
   0   2   3  943.21   29.30
   0   2   3  941.31   25.80
   0   2   3  993.30   25.60
   0   2   3  979.00   25.60
   0   2   3  983.60   25.40
   0   2   3  982.90   28.60
  -1  -2  -3 1172.28   31.20
  -1  -2  -3 1206.68   30.70
  -1  -2  -3 1241.68   33.90
  -1  -2  -3 1188.68   31.60
  -1  -2  -3 1133.99   35.00
  -1  -2  -3 1128.39   31.50
  -1  -2  -3 1214.18   35.60
  -1  -2  -3 1151.88   33.20
  -1  -2  -3 1204.28   31.80
  -1  -2  -3 1160.88   31.90
   1   2   3 1188.98   31.90
   1   2   3 1177.88   33.40
   1   2   3 1177.58   30.70
   1   2   3 1198.28   31.20
   1   2   3 1207.28   32.70
   1   2   3 1146.99   35.50
   1   2   3 1209.48   31.30
   1   2   3 1228.08   31.30
  -2  -2  -3   46.50    2.70
  -2  -2  -3   44.80    2.30
  -2  -2  -3   45.70    2.40
  -2  -2  -3   46.10    2.30
  -2  -2  -3   45.10    2.20
  -2  -2  -3   47.70    2.50
  -2  -2  -3   45.20    2.40
  -2  -2  -3   47.20    2.40
  -2  -2  -3   45.20    2.60
   2   2   3   46.30    2.10
   2   2   3   43.60    2.50
   2   2   3   44.10    2.30
   2   2   3   44.90    2.10
   2   2   3   45.80    3.00
   2   2   3   44.20    2.30
   2   2   3   46.30    2.30
   2   2   3   44.30    2.20
   2   2   3   47.40    2.40
  -3  -2  -3  625.34   19.10
  -3  -2  -3  584.44   17.30
  -3  -2  -3  579.44   18.20
  -3  -2  -3  586.74   18.10
  -3  -2  -3  579.74   17.30
  -3  -2  -3  610.34   17.40
  -3  -2  -3  608.34   17.10
  -3  -2  -3  579.94   17.40
  -3  -2  -3  636.24   17.90
   3   2   3  569.34   17.00
   3   2   3  580.34   17.40
   3   2   3  651.53   18.90
   3   2   3  621.74   18.30
   3   2   3  592.64   16.90
   3   2   3  587.04   19.00
   3   2   3  534.75   17.10
  -4  -2  -3   22.70    2.80
  -4  -2  -3   21.50    2.60
  -4  -2  -3   17.60    2.10
  -4  -2  -3   19.00    2.30
  -4  -2  -3   21.60    1.80
  -4  -2  -3   20.70    2.40
   4   2   3   16.20    2.30
   4   2   3   21.80    2.60
   4   2   3   21.60    2.30
  -5  -2  -3    2.00    1.40
  -5  -2  -3    2.50    1.90
  -5  -2  -3    1.20    1.60
  -5  -2  -3    2.10    1.30
  -5  -2  -3    2.20    1.50
   5   2   3    1.00    1.60
   5   2   3    2.70    1.50
   5   2   3    1.30    1.50
  -6  -2  -3    3.50    2.20
  -6  -2  -3    3.60    2.50
  -6  -2  -3    6.60    2.10
  -6  -2  -3    6.90    1.90
   6   2   3    7.70    2.40
   6   2   3    2.20    2.00
   6   2   3    6.10    2.20
   6   2   3    6.80    0.80
  -7  -2  -3  186.88   10.10
  -7  -2  -3  194.48   10.20
  -7  -2  -3  185.18    9.20
  -7  -2  -3  191.38    8.20
   7   2   3  190.28    9.40
   7   2   3  181.08    9.20
  -8  -2  -3   55.49    6.10
  -8  -2  -3   57.49    7.00
  -8  -2  -3   60.69    6.70
  -8  -2  -3   55.79    6.80
   8   2   3   47.40    5.60
   8   2   3   53.99    6.30
   8   2   3   69.39    7.00
  -9  -2  -3   16.60    4.70
  -9  -2  -3    2.80    2.90
  -9  -2  -3    6.10    3.60
   9   2   3    3.70    3.30
   9   2   3   12.00    3.90
   7  -3  -3    6.80    3.30
   7  -3  -3    1.40    3.40
   7  -3  -3    6.40    3.20
   7  -3  -3   -1.80    3.70
  -7   3   3    3.50    3.70
  -7   3   3    7.20    3.00
   6  -3  -3    2.40    3.10
   6  -3  -3    5.00    3.90
   6  -3  -3    2.90    2.40
   6  -3  -3    2.90    2.30
  -6   3   3    4.40    2.90
  -6   3   3    1.90    2.10
   5  -3  -3    5.50    2.20
   5  -3  -3   -0.60    2.60
   5  -3  -3    1.30    2.60
   5  -3  -3    2.20    2.00
  -5   3   3    4.50    2.40
  -5   3   3    4.00    2.20
   4  -3  -3    3.80    2.40
   4  -3  -3    8.50    3.10
   4  -3  -3    8.00    2.20
   4  -3  -3    6.10    2.10
  -4   3   3    5.70    2.20
  -4   3   3    3.70    2.00
   3  -3  -3  214.88    8.20
   3  -3  -3  207.18    8.40
   3  -3  -3  204.98    9.90
   3  -3  -3  202.18    9.60
   3  -3  -3  200.98    7.70
   3  -3  -3  212.08    8.30
  -3   3   3  213.88    7.70
  -3   3   3  211.48    8.70
  -3   3   3  195.28    8.40
  -3   3   3  205.98    8.50
  -3   3   3  208.48    7.60
   2  -3  -3   48.10    3.00
   2  -3  -3   56.29    4.20
   2  -3  -3   48.70    3.90
   2  -3  -3   50.99    3.10
   2  -3  -3   55.69    3.20
   2  -3  -3   52.59    3.20
  -2   3   3   56.29    3.70
  -2   3   3   48.60    2.70
  -2   3   3   55.49    3.60
  -2   3   3   47.60    3.20
  -2   3   3   54.29    2.90
   0  -3  -3   11.90    2.00
   0  -3  -3   21.90    1.30
   0  -3  -3   24.30    2.00
   0  -3  -3   25.90    1.70
  -1  -3  -3  218.08    5.90
  -1  -3  -3  212.98    6.10
  -1  -3  -3  212.08    7.20
  -1  -3  -3  219.68    6.10
  -1  -3  -3  216.08    5.90
  -1  -3  -3  215.08    6.00
   1   3   3  206.48    8.20
   1   3   3  223.68    6.30
   1   3   3  229.28    7.50
   1   3   3  219.18    6.10
   1   3   3  203.58    7.80
   1   3   3  222.08    6.00
   1   3   3  217.78    7.70
  -2  -3  -3  518.65   14.40
  -2  -3  -3  520.15   14.60
  -2  -3  -3  514.05   15.50
  -2  -3  -3  508.25   15.90
  -2  -3  -3  547.25   16.00
  -2  -3  -3  507.45   15.10
  -2  -3  -3  505.45   14.60
  -2  -3  -3  535.95   14.30
   2   3   3  550.24   13.80
   2   3   3  514.15   17.20
   2   3   3  513.05   14.20
   2   3   3  508.05   16.30
   2   3   3  523.25   14.10
   2   3   3  538.75   15.10
   2   3   3  531.35   15.90
  -3  -3  -3   68.29    3.20
  -3  -3  -3   61.69    3.10
  -3  -3  -3   64.49    3.10
  -3  -3  -3   64.79    3.10
  -3  -3  -3   66.59    3.70
  -3  -3  -3   69.09    3.70
  -3  -3  -3   61.49    3.30
  -3  -3  -3   73.29    3.70
   3   3   3   72.69    3.40
   3   3   3   63.69    3.50
   3   3   3   67.49    3.20
   3   3   3   68.49    3.10
   3   3   3   65.29    4.10
   3   3   3   68.39    2.90
   3   3   3   64.99    3.10
  -4  -3  -3   30.40    3.00
  -4  -3  -3   35.60    2.70
  -4  -3  -3   25.70    2.80
  -4  -3  -3   28.90    2.50
  -4  -3  -3   26.00    2.60
  -4  -3  -3   28.80    3.10
   4   3   3   32.90    2.30
   4   3   3   29.30    2.50
  -5  -3  -3   51.29    3.60
  -5  -3  -3   47.40    3.60
  -5  -3  -3   42.00    4.10
  -5  -3  -3   55.89    4.40
  -5  -3  -3   41.00    3.70
   5   3   3   46.00    3.20
   5   3   3   46.60    3.50
   5   3   3   45.70    3.30
   5   3   3   47.80    2.20
  -6  -3  -3   65.89    5.00
  -6  -3  -3   58.99    4.30
  -6  -3  -3   58.19    5.70
  -6  -3  -3   63.29    4.50
   6   3   3   62.89    4.20
   6   3   3   65.39    4.70
  -7  -3  -3   54.49    4.30
  -7  -3  -3   58.19    5.60
  -7  -3  -3   49.90    5.70
  -7  -3  -3   47.80    5.80
   7   3   3   50.49    5.40
   7   3   3   53.19    4.20
  -8  -3  -3    1.90    2.50
  -8  -3  -3    0.30    2.80
  -8  -3  -3    0.70    1.90
  -8  -3  -3   -0.30    1.60
  -8  -3  -3   -4.00    2.00
   8   3   3    0.40    2.10
  -9  -3  -3    0.80    3.50
  -9  -3  -3   -1.30    2.70
  -9  -3  -3   -0.50    2.70
   9   3   3   -2.30    2.60
   9   3   3    0.50    2.70
   6  -4  -3   34.30    4.90
   6  -4  -3   29.50    6.20
   6  -4  -3   27.70    4.90
   6  -4  -3   22.80    5.30
  -6   4   3   26.90    4.70
  -6   4   3   34.00    5.00
   5  -4  -3   37.30    4.70
   5  -4  -3   27.90    4.10
   5  -4  -3   30.40    5.60
   5  -4  -3   35.40    5.80
  -5   4   3   34.70    4.70
  -5   4   3   38.80    4.90
   4  -4  -3   52.99    5.00
   4  -4  -3   49.50    4.80
   4  -4  -3   56.59    6.20
   4  -4  -3   54.39    6.40
  -4   4   3   49.70    5.20
  -4   4   3   59.89    4.70
   3  -4  -3   80.69    3.80
   3  -4  -3   70.89    5.70
   3  -4  -3   69.89    4.40
   3  -4  -3   72.99    4.60
   3  -4  -3   79.49    6.20
  -3   4   3   70.19    4.50
  -3   4   3   70.49    5.00
   2  -4  -3    1.00    1.00
   2  -4  -3    0.30    1.20
   2  -4  -3    2.00    1.90
   2  -4  -3   -0.80    1.70
   2  -4  -3   -0.40    1.10
   2  -4  -3    1.80    1.30
  -2   4   3   -1.60    1.40
  -2   4   3    3.60    1.50
  -2   4   3   -1.80    0.90
   1  -4  -3  125.19    4.70
   1  -4  -3  115.69    4.70
   1  -4  -3  122.39    5.30
   1  -4  -3  119.49    4.30
   1  -4  -3  123.19    4.60
   1  -4  -3  117.39    6.20
   1  -4  -3  122.69    4.70
   1  -4  -3  117.29    6.60
  -1   4   3  111.19    5.70
  -1   4   3  130.09    4.70
  -1   4   3  120.09    4.80
  -1   4   3  125.19    6.10
   0  -4  -3    2.40    0.90
   0  -4  -3    0.90    0.90
   0  -4  -3    1.00    0.60
   0  -4  -3    0.50    1.30
   0  -4  -3    1.80    0.50
   0  -4  -3    1.50    0.50
   0  -4  -3    2.00    0.60
   0   4   3    1.60    0.50
   0   4   3    1.60    1.10
   0   4   3    1.60    0.50
   0   4   3    0.30    1.20
  -1  -4  -3 2520.35   66.09
  -1  -4  -3 2488.55   64.79
  -1  -4  -3 2379.96   64.89
   1   4   3 2468.05   73.79
   1   4   3 2456.65   70.39
   1   4   3 2537.45   65.99
   1   4   3 2523.85   69.69
  -2  -4  -3  270.57    9.20
  -2  -4  -3  263.07    7.20
  -2  -4  -3  261.87    7.30
  -2  -4  -3  257.17    7.60
  -2  -4  -3  248.78    7.50
  -2  -4  -3  268.67    9.40
   2   4   3  257.37    9.30
   2   4   3  268.97    7.40
   2   4   3  261.97    7.10
   2   4   3  264.07   10.20
   2   4   3  273.67    7.70
   2   4   3  248.68    9.60
  -3  -4  -3   41.90    2.30
  -3  -4  -3   44.70    2.20
  -3  -4  -3   40.40    2.40
  -3  -4  -3   36.60    3.00
  -3  -4  -3   39.20    2.30
  -3  -4  -3   40.20    2.20
  -3  -4  -3   43.50    3.20
  -3  -4  -3   37.00    2.30
  -3  -4  -3   44.50    2.90
   3   4   3   40.30    2.20
   3   4   3   47.10    2.30
   3   4   3   42.30    3.30
   3   4   3   45.20    2.40
   3   4   3   43.60    2.30
   3   4   3   38.30    2.70
   3   4   3   38.40    3.10
  -4  -4  -3  157.58    6.40
  -4  -4  -3  152.18    6.90
  -4  -4  -3  156.28    6.20
  -4  -4  -3  147.99    6.90
  -4  -4  -3  160.48    6.60
  -4  -4  -3  155.98    6.20
   4   4   3  149.59    7.50
   4   4   3  160.88    5.60
   4   4   3  152.78    5.90
   4   4   3  159.38    6.80
   4   4   3  156.28    6.00
  -5  -4  -3    8.40    2.50
  -5  -4  -3    6.60    2.00
  -5  -4  -3    9.10    2.20
  -5  -4  -3    7.60    1.90
  -5  -4  -3    7.30    1.80
  -5  -4  -3    9.20    1.90
   5   4   3    9.90    1.40
   5   4   3   10.70    2.10
   5   4   3   11.60    1.80
   5   4   3    8.50    2.00
  -6  -4  -3  135.59    7.60
  -6  -4  -3  133.29    6.90
  -6  -4  -3  130.19    7.20
  -6  -4  -3  125.89    6.60
   6   4   3  126.29    6.60
   6   4   3  136.19    6.30
  -7  -4  -3   11.80    2.70
  -7  -4  -3   20.90    4.20
  -7  -4  -3   18.00    3.50
  -7  -4  -3   22.60    3.60
   7   4   3   14.90    3.00
  -8  -4  -3   -2.40    2.40
  -8  -4  -3   -0.40    1.80
  -8  -4  -3   -0.60    2.30
  -8  -4  -3   -3.90    1.60
   8   4   3    1.10    2.30
  -9  -4  -3   -0.70    2.50
  -9  -4  -3    4.50    2.50
  -9  -4  -3   -0.30    2.80
  -9  -4  -3   -0.60    3.00
   9   4   3   -0.30    2.50
   9   4   3    6.20    3.10
   5  -5  -3    2.80    2.50
   5  -5  -3    8.40    3.90
   5  -5  -3    1.30    2.00
   5  -5  -3    6.80    3.00
   5  -5  -3    2.40    4.10
  -5   5   3    3.60    2.50
  -5   5   3    1.50    2.70
  -5   5   3    2.10    2.10
   4  -5  -3   17.40    4.40
   4  -5  -3   17.10    3.00
   4  -5  -3   17.60    3.30
   4  -5  -3   13.20    4.30
   4  -5  -3   18.40    3.30
  -4   5   3   20.90    3.40
  -4   5   3   23.50    4.00
   3  -5  -3    0.40    1.30
   3  -5  -3   -4.10    2.20
   3  -5  -3    0.60    1.40
   3  -5  -3    1.50    2.00
  -3   5   3    0.80    2.00
  -3   5   3   -1.20    1.20
   2  -5  -3   27.70    4.40
   2  -5  -3   28.90    3.00
   2  -5  -3   31.10    2.90
   2  -5  -3   28.80    2.70
   2  -5  -3   29.60    4.10
   2  -5  -3   29.30    3.00
  -2   5   3   33.50    4.00
  -2   5   3   34.30    2.80
   1  -5  -3  157.08    6.10
   1  -5  -3  156.78    5.70
   1  -5  -3  164.88    8.70
   1  -5  -3  170.08    5.80
   1  -5  -3  166.38    6.20
   1  -5  -3  163.58    5.80
   1  -5  -3  167.98    5.90
   1  -5  -3  166.38    6.80
   1  -5  -3  169.68    8.20
  -1   5   3  176.68    5.80
  -1   5   3  167.08    6.10
  -1   5   3  169.08    7.60
  -1   5   3  156.58    7.80
  -1   5   3  161.88    5.80
   0  -5  -3    1.70    1.00
   0  -5  -3    1.40    0.40
   0  -5  -3    0.20    0.60
   0  -5  -3    1.10    0.40
   0  -5  -3    2.60    1.30
   0  -5  -3   -1.60    1.50
   0  -5  -3    1.10    1.60
   0  -5  -3    1.60    0.70
   0   5   3    0.90    0.40
   0   5   3    0.10    1.30
   0   5   3    1.40    1.50
   0   5   3    0.60    0.40
   0   5   3    0.80    1.40
  -1  -5  -3   28.10    3.30
  -1  -5  -3   26.40    3.00
  -1  -5  -3   26.90    1.00
  -1  -5  -3   26.80    1.00
  -1  -5  -3   27.20    2.70
   1   5   3   24.60    2.80
   1   5   3   25.20    3.10
   1   5   3   22.70    3.20
   1   5   3   24.70    2.90
  -2  -5  -3    0.00    0.30
  -2  -5  -3    1.20    1.20
  -2  -5  -3    0.10    1.20
  -2  -5  -3    0.30    0.40
   2   5   3    0.10    1.40
   2   5   3   -0.10    1.30
   2   5   3    0.80    1.30
  -3  -5  -3   38.60    2.00
  -3  -5  -3   37.10    2.20
  -3  -5  -3   44.10    1.90
  -3  -5  -3   44.60    3.50
  -3  -5  -3   42.00    2.20
  -3  -5  -3   42.50    2.10
  -3  -5  -3   42.80    3.50
   3   5   3   40.50    4.00
   3   5   3   44.40    3.80
   3   5   3   46.80    2.10
   3   5   3   38.50    3.00
   3   5   3   39.40    1.90
   3   5   3   42.60    1.90
  -4  -5  -3   27.50    2.50
  -4  -5  -3   25.80    3.20
  -4  -5  -3   31.50    3.10
  -4  -5  -3   22.50    3.20
  -4  -5  -3   29.70    2.70
  -4  -5  -3   30.80    2.40
  -4  -5  -3   26.30    2.50
  -4  -5  -3   27.40    2.50
   4   5   3   27.20    2.80
   4   5   3   24.60    3.20
   4   5   3   26.30    3.70
   4   5   3   27.00    2.40
   4   5   3   25.90    2.10
  -5  -5  -3   44.70    3.30
  -5  -5  -3   44.20    3.30
  -5  -5  -3   41.30    3.40
  -5  -5  -3   47.50    4.50
  -5  -5  -3   54.29    5.00
   5   5   3   38.30    3.00
   5   5   3   49.80    4.60
   5   5   3   43.50    2.80
   5   5   3   33.90    4.40
  -6  -5  -3   23.10    3.90
  -6  -5  -3   28.80    3.60
  -6  -5  -3   26.60    3.80
  -6  -5  -3   24.40    3.20
   6   5   3   25.80    4.20
   6   5   3   24.90    3.20
   6   5   3   26.30    3.50
  -7  -5  -3   41.30    4.70
  -7  -5  -3   39.10    4.70
  -7  -5  -3   30.60    5.10
  -7  -5  -3   50.99    5.40
   7   5   3   42.70    4.60
   7   5   3   33.50    5.20
   7   5   3   40.70    4.10
  -8  -5  -3    2.40    2.10
  -8  -5  -3   -1.20    2.80
  -8  -5  -3    3.00    2.50
   8   5   3    3.90    2.40
  -9  -5  -3    0.60    2.00
  -9  -5  -3   -6.70    2.80
  -9  -5  -3   -3.80    2.30
  -9  -5  -3    0.30    2.60
   9   5   3   -3.00    2.20
   9   5   3    0.00    2.50
   5  -6  -3    9.40    4.90
   5  -6  -3    8.40    4.70
   5  -6  -3    9.00    3.20
  -5   6   3   22.80    4.70
   4  -6  -3    2.40    3.40
   4  -6  -3    1.20    2.30
   4  -6  -3    1.40    3.20
  -4   6   3    0.60    2.20
   3  -6  -3    0.40    1.70
   3  -6  -3   -0.70    2.50
   3  -6  -3    0.50    2.70
  -3   6   3    2.00    2.00
   2  -6  -3   21.80    4.50
   2  -6  -3   30.10    4.70
   2  -6  -3   27.40    3.10
  -2   6   3   25.30    2.70
  -2   6   3   28.00    4.10
  -2   6   3   29.30    2.90
   1  -6  -3   32.00    2.30
   1  -6  -3   33.70    2.40
   1  -6  -3   32.60    4.80
   1  -6  -3   29.80    4.20
   1  -6  -3   32.30    2.50
   1  -6  -3   31.30    2.50
   1  -6  -3   31.70    3.10
  -1   6   3   30.20    2.00
  -1   6   3   34.50    4.10
   0  -6  -3   28.00    4.10
   0  -6  -3   23.00    2.50
   0  -6  -3   24.30    3.40
   0  -6  -3   22.70    2.80
   0  -6  -3   24.90    1.70
   0  -6  -3   21.70    1.80
   0   6   3   23.80    3.40
   0   6   3   18.40    3.20
   0   6   3   21.30    3.10
  -1  -6  -3    4.70    1.80
  -1  -6  -3    5.60    2.30
  -1  -6  -3    3.50    0.60
  -1  -6  -3    3.20    0.50
  -1  -6  -3    1.30    1.40
  -1  -6  -3    5.70    2.10
   1   6   3    2.10    1.60
   1   6   3    1.60    1.70
   1   6   3    7.20    2.40
  -2  -6  -3   19.00    0.90
  -2  -6  -3   21.80    0.90
  -2  -6  -3   22.30    3.30
  -2  -6  -3   21.60    2.80
   2   6   3   26.10    3.70
   2   6   3   19.00    2.70
   2   6   3   17.00    2.90
   2   6   3   17.90    3.10
  -3  -6  -3    9.80    2.20
  -3  -6  -3   12.80    1.30
  -3  -6  -3   10.00    1.20
  -3  -6  -3   13.80    2.70
   3   6   3   11.90    2.50
   3   6   3   10.70    2.70
   3   6   3   12.60    2.70
  -4  -6  -3   27.80    2.00
  -4  -6  -3   20.50    3.40
  -4  -6  -3   26.70    2.00
  -4  -6  -3   29.10    2.30
  -4  -6  -3   26.00    3.40
  -4  -6  -3   28.00    2.50
   4   6   3   22.40    2.90
   4   6   3   23.80    3.80
   4   6   3   29.40    1.90
   4   6   3   23.50    1.80
   4   6   3   22.40    3.40
  -5  -6  -3    2.40    1.30
  -5  -6  -3    2.30    1.30
  -5  -6  -3    3.10    1.30
  -5  -6  -3    2.20    2.10
  -5  -6  -3    4.20    1.90
  -5  -6  -3    2.70    1.30
   5   6   3    2.50    1.20
   5   6   3    3.60    2.20
   5   6   3    0.20    1.70
   5   6   3    1.80    1.20
  -6  -6  -3   78.99    6.10
  -6  -6  -3   75.39    5.60
  -6  -6  -3   68.69    4.70
  -6  -6  -3   67.69    4.50
   6   6   3   65.59    5.10
   6   6   3   69.79    4.40
   6   6   3   65.69    5.80
  -7  -6  -3   10.60    3.70
  -7  -6  -3   10.60    2.60
  -7  -6  -3    5.20    2.40
   7   6   3    7.40    3.10
   7   6   3    7.30    2.30
   7   6   3    6.40    2.60
  -8  -6  -3    0.70    2.40
  -8  -6  -3    1.30    2.10
  -8  -6  -3   -2.40    2.00
  -8  -6  -3   -5.60    2.60
   8   6   3   -2.20    1.70
   8   6   3   -4.40    2.20
   8   6   3    1.70    2.20
  -9  -6  -3   12.70    3.80
  -9  -6  -3    6.60    3.30
  -9  -6  -3   17.30    4.10
  -9  -6  -3    4.20    4.00
   9   6   3   10.70    3.40
   9   6   3   10.20    4.30
   9   6   3    7.30    3.20
   4  -7  -3   -5.80    3.20
   4  -7  -3   -2.50    2.00
   4  -7  -3   -7.50    2.60
  -4   7   3   -0.40    2.20
   3  -7  -3    1.10    3.00
   3  -7  -3    3.50    2.20
   3  -7  -3   -0.40    2.80
  -3   7   3    2.10    2.50
   2  -7  -3    4.40    1.90
   2  -7  -3    1.00    2.70
   2  -7  -3    1.20    2.90
  -2   7   3    8.00    2.90
   1  -7  -3   85.69    7.20
   1  -7  -3   90.39    6.50
   1  -7  -3   79.79    4.40
  -1   7   3   89.09    6.20
   0  -7  -3    5.70    1.50
   0  -7  -3    4.30    1.10
   0  -7  -3    0.70    2.10
   0  -7  -3    4.60    1.10
   0  -7  -3    5.20    1.80
   0  -7  -3    7.30    2.90
   0   7   3    5.00    2.20
  -1  -7  -3    0.50    1.80
  -1  -7  -3    0.60    1.30
  -1  -7  -3    0.40    0.50
  -1  -7  -3    0.50    0.50
  -1  -7  -3    1.60    1.40
  -1  -7  -3    0.00    1.60
   1   7   3    0.40    1.70
   1   7   3    1.20    1.70
  -2  -7  -3    5.10    2.10
  -2  -7  -3    6.80    1.90
  -2  -7  -3    1.90    1.80
  -2  -7  -3    3.10    2.00
   2   7   3    0.00    1.80
   2   7   3    3.40    2.30
   2   7   3    1.90    1.70
  -3  -7  -3   13.80    2.50
  -3  -7  -3   13.90    1.30
  -3  -7  -3   13.60    1.30
  -3  -7  -3   11.10    2.40
  -3  -7  -3   11.00    2.80
   3   7   3   12.50    2.90
   3   7   3   11.50    2.90
  -4  -7  -3   49.60    4.90
  -4  -7  -3   56.29    3.80
  -4  -7  -3   51.49    2.90
  -4  -7  -3   50.29    3.00
  -4  -7  -3   57.39    5.60
   4   7   3   53.39    5.60
   4   7   3   51.39    5.30
  -5  -7  -3    4.80    2.80
  -5  -7  -3    7.10    2.40
  -5  -7  -3    4.20    1.50
   5   7   3    5.20    2.80
   5   7   3    6.50    2.60
  -6  -7  -3   29.50    4.80
  -6  -7  -3   23.50    3.10
   6   7   3   17.50    3.80
   6   7   3   20.10    3.70
  -7  -7  -3    4.80    3.50
  -7  -7  -3    3.30    1.80
   7   7   3    6.90    2.90
   7   7   3    7.30    3.30
  -8  -7  -3    2.10    3.80
  -8  -7  -3    4.20    2.50
   8   7   3    7.10    2.90
   8   7   3    1.80    2.80
   2  -8  -3   27.00    3.60
   2  -8  -3   32.20    6.20
   2  -8  -3   24.30    4.90
  -2   8   3   30.60    5.10
   1  -8  -3    3.50    3.00
   1  -8  -3    7.50    1.80
   1  -8  -3    6.00    3.10
  -1   8   3   14.30    3.30
   0  -8  -3   -0.70    0.90
   0  -8  -3    2.70    2.60
   0  -8  -3    0.20    0.90
   0  -8  -3   -1.30    2.00
   0   8   3   -0.70    1.70
  -1  -8  -3    1.80    1.90
  -1  -8  -3    7.90    3.00
  -1  -8  -3    3.30    1.80
  -1  -8  -3    1.80    0.60
  -1  -8  -3    1.50    0.70
  -1  -8  -3    2.60    1.70
   1   8   3    5.10    2.10
   1   8   3    2.30    2.20
  -2  -8  -3    0.20    1.40
  -2  -8  -3    0.10    1.80
  -2  -8  -3    2.10    1.60
  -2  -8  -3    1.90    1.70
  -2  -8  -3    1.20    2.30
   2   8   3   -0.50    2.10
   2   8   3   -1.80    1.50
  -3  -8  -3   31.20    4.00
  -3  -8  -3   34.30    1.70
  -3  -8  -3   39.90    4.60
  -3  -8  -3   41.50    5.20
   3   8   3   30.80    4.80
   3   8   3   29.00    4.50
  -4  -8  -3    7.40    2.40
  -4  -8  -3    7.10    1.40
  -4  -8  -3   10.10    1.50
  -4  -8  -3   10.50    3.20
   4   8   3    9.50    2.90
   4   8   3    9.80    3.10
  -5  -8  -3    5.20    3.10
  -5  -8  -3    4.60    1.60
   5   8   3    4.60    2.90
   5   8   3    3.20    2.60
  -6  -8  -3    1.90    1.60
  -6  -8  -3   -1.80    2.70
   6   8   3    0.50    2.20
   6   8   3    0.40    2.10
  -7  -8  -3    0.90    3.30
  -7  -8  -3    5.00    2.20
   7   8   3    3.90    3.10
   7   8   3   11.30    3.50
  -8  -8  -3   15.10    5.10
  -8  -8  -3    6.70    2.70
   8   8   3   11.40    3.70
   8   8   3    5.40    3.20
   1  -9  -3   -1.70    2.90
   1  -9  -3    0.30    1.50
  -1   9   3    2.00    2.80
   0  -9  -3    1.10    1.20
   0  -9  -3    6.30    3.20
   0   9   3    0.80    2.10
  -1  -9  -3    5.00    2.80
  -1  -9  -3    0.40    0.60
  -1  -9  -3    0.40    0.60
   1   9   3    3.40    2.50
  -2  -9  -3   10.80    3.20
  -2  -9  -3    5.00    2.10
  -2  -9  -3    8.60    3.00
  -2  -9  -3    9.80    2.50
  -2  -9  -3    7.60    2.60
   2   9   3    6.50    2.70
   2   9   3    9.40    3.20
  -3  -9  -3   13.90    3.70
  -3  -9  -3   20.10    3.50
  -3  -9  -3   16.50    3.40
   3   9   3   15.90    4.00
  -4  -9  -3    1.00    0.80
  -4  -9  -3    1.60    0.90
  -4  -9  -3    3.20    2.60
   4   9   3    2.00    2.40
   4   9   3    1.40    2.50
  -5  -9  -3    0.30    1.20
  -5  -9  -3    3.10    3.10
   5   9   3   -2.90    2.20
   5   9   3    1.30    2.20
  -6  -9  -3   -3.30    2.60
  -6  -9  -3    1.10    1.40
   6   9   3    1.20    2.50
   6   9   3    1.10    2.60
  -7  -9  -3   10.50    2.50
  -7  -9  -3   13.30    4.70
   7   9   3   15.90    4.30
   7   9   3   16.30    4.40
  -1 -10  -3   -1.10    2.90
   1  10   3    1.90    2.70
  -2 -10  -3    6.30    2.60
   2  10   3   -1.10    2.70
  -3 -10  -3    4.30    2.20
  -3 -10  -3    5.00    3.00
   3  10   3    0.10    2.90
  -4 -10  -3    9.80    3.40
   4  10   3    2.90    3.00
  -5 -10  -3    4.10    3.70
  -5 -10  -3   -0.80    1.00
   5  10   3    0.10    2.80
   5  10   3    1.10    3.10
   5   9  -4   -0.30    2.60
  -5  -9   4    3.00    2.20
  -5  -9   4    1.80    3.90
   4   9  -4    0.30    2.40
  -4  -9   4    2.30    2.00
  -4  -9   4   -1.60    2.50
   3   9  -4    5.10    3.10
  -3  -9   4    3.30    1.90
  -3  -9   4    6.10    3.40
   2   9  -4    3.60    2.90
  -2  -9   4    3.90    2.10
  -2  -9   4    6.50    3.00
   1   9  -4    1.30    2.10
   1   9  -4    4.50    3.00
  -1  -9   4   14.10    3.80
  -1  -9   4    4.30    2.00
   0   9  -4   -0.10    1.90
   0   9  -4    0.30    2.30
   0  -9   4    1.20    1.80
   0  -9   4   -6.20    3.20
   6   8  -4    1.90    2.70
  -6  -8   4    2.60    2.40
  -6  -8   4    4.70    3.90
   5   8  -4    0.00    2.40
  -5  -8   4    1.90    3.40
  -5  -8   4   -1.30    1.70
   4   8  -4    5.40    3.00
  -4  -8   4    2.10    1.90
  -4  -8   4    1.40    2.80
   3   8  -4   38.40    5.50
  -3  -8   4   30.90    5.50
  -3  -8   4   36.30    3.90
   2   8  -4    2.30    2.00
   2   8  -4    0.20    1.50
  -2  -8   4    1.50    1.60
  -2  -8   4    4.60    2.80
   1   8  -4    2.50    1.70
   1   8  -4    2.80    2.40
  -1  -8   4   -3.30    2.60
  -1  -8   4   -2.50    1.30
   0   8  -4   22.80    3.90
   0   8  -4   19.90    4.00
   0  -8   4   15.90    2.90
   0  -8   4   21.80    4.80
  -1   8  -4    6.90    2.70
  -1   8  -4    8.40    3.10
   1  -8   4    6.30    2.50
   1  -8   4    3.30    4.10
  -2   8  -4    4.40    2.80
   2  -8   4   -2.50    3.50
   2  -8   4    3.00    2.30
   7   7  -4    6.30    2.90
   7   7  -4    2.40    2.20
  -7  -7   4    3.40    3.80
  -7  -7   4    3.60    2.60
   6   7  -4    2.20    1.90
   6   7  -4    1.80    2.50
  -6  -7   4    3.70    2.20
  -6  -7   4   -0.50    3.10
  -6  -7   4    2.40    2.10
   5   7  -4   32.00    3.70
   5   7  -4   35.80    5.00
   5   7  -4   28.50    3.40
  -5  -7   4   33.90    4.10
  -5  -7   4   32.00    4.00
  -5  -7   4   23.70    4.90
  -5  -7   4   32.40    3.80
   4   7  -4    6.70    1.90
   4   7  -4   15.40    3.50
   4   7  -4    7.70    2.10
   4   7  -4   11.00    2.30
  -4  -7   4    9.60    2.30
  -4  -7   4    9.40    2.50
  -4  -7   4   10.40    2.30
  -4  -7   4    9.20    3.50
   3   7  -4   16.80    3.70
   3   7  -4   15.50    2.30
  -3  -7   4   17.90    2.80
  -3  -7   4   15.20    3.70
   2   7  -4    0.50    1.20
   2   7  -4    3.80    2.40
   2   7  -4   -0.50    1.00
  -2  -7   4    1.50    1.50
  -2  -7   4    0.10    2.20
  -2  -7   4    4.20    2.70
   1   7  -4   50.59    4.60
   1   7  -4   42.20    5.10
  -1  -7   4   44.60    5.10
  -1  -7   4   41.10    3.90
   0   7  -4   72.49    5.70
   0   7  -4   76.29    5.50
   0  -7   4   75.39    4.90
   0  -7   4   82.19    7.80
  -1   7  -4    1.50    2.00
  -1   7  -4    0.70    2.10
   1  -7   4    1.10    1.70
   1  -7   4    0.30    2.90
  -2   7  -4    4.20    2.20
  -2   7  -4    6.90    2.90
   2  -7   4   14.90    3.20
   2  -7   4    6.40    4.20
  -3   7  -4    2.30    2.80
   3  -7   4    2.40    2.30
   3  -7   4    1.90    4.00
   8   6  -4   11.60    3.50
  -8  -6   4   14.70    3.80
  -8  -6   4    6.50    3.00
  -8  -6   4   10.60    4.90
   7   6  -4   -0.20    2.00
   7   6  -4    1.60    2.10
  -7  -6   4   -3.80    3.10
  -7  -6   4   -1.10    1.80
  -7  -6   4    1.10    2.40
   6   6  -4   30.70    4.00
   6   6  -4   25.10    4.30
   6   6  -4   22.30    3.50
  -6  -6   4   22.30    3.80
  -6  -6   4   22.30    3.80
  -6  -6   4   20.90    4.70
  -6  -6   4   21.20    3.70
   5   6  -4   30.20    3.60
   5   6  -4   30.70    3.70
   5   6  -4   26.10    3.30
   5   6  -4   27.10    4.20
  -5  -6   4   27.10    3.70
  -5  -6   4   30.00    3.80
  -5  -6   4   24.60    3.60
  -5  -6   4   30.10    5.10
   4   6  -4   18.20    3.60
   4   6  -4   18.80    2.70
   4   6  -4   21.20    2.80
   4   6  -4   17.70    2.70
  -4  -6   4   19.50    2.90
  -4  -6   4   23.20    3.00
  -4  -6   4   18.70    4.00
  -4  -6   4   17.70    2.80
   3   6  -4    9.90    2.10
   3   6  -4   11.70    1.60
   3   6  -4    8.70    2.70
   3   6  -4   12.90    2.20
  -3  -6   4   11.10    3.30
  -3  -6   4   13.20    2.30
  -3  -6   4    9.10    2.00
  -3  -6   4   11.80    2.30
   2   6  -4   45.10    4.90
   2   6  -4   37.20    2.90
   2   6  -4   37.80    3.30
  -2  -6   4   42.10    4.10
  -2  -6   4   34.10    4.80
  -2  -6   4   38.80    3.10
  -2  -6   4   40.70    3.70
  -2  -6   4   38.10    3.50
   1   6  -4  124.89    5.90
   1   6  -4  117.09    6.90
   1   6  -4  123.49    5.40
  -1  -6   4  116.09    5.40
  -1  -6   4  120.89    5.70
  -1  -6   4  117.69    5.70
  -1  -6   4  113.39    6.70
   0   6  -4   20.10    3.10
   0   6  -4   17.30    3.20
   0   6  -4   17.80    2.40
   0   6  -4   24.00    2.80
   0  -6   4   21.60    2.70
   0  -6   4   22.30    2.80
   0  -6   4   20.40    3.90
   0  -6   4   19.10    2.50
  -1   6  -4   18.50    3.20
  -1   6  -4   15.40    2.40
  -1   6  -4   13.60    3.10
   1  -6   4   18.50    4.30
   1  -6   4   11.60    2.20
   1  -6   4   13.40    2.70
   1  -6   4   11.00    2.40
   1  -6   4   16.50    2.60
  -2   6  -4   35.90    4.60
  -2   6  -4   35.50    3.80
  -2   6  -4   29.70    3.70
   2  -6   4   32.70    4.00
   2  -6   4   33.20    3.70
   2  -6   4   28.00    5.40
  -3   6  -4   31.20    4.60
  -3   6  -4   30.70    3.90
   3  -6   4   25.10    3.70
   3  -6   4   25.70    5.50
   3  -6   4   24.10    3.80
  -4   6  -4   43.00    4.90
  -4   6  -4   44.20    5.90
   4  -6   4   33.90    4.80
   4  -6   4   33.30    4.90
   4  -6   4   36.10    7.00
   8   5  -4    1.30    2.40
  -8  -5   4    0.40    3.80
  -8  -5   4    0.80    2.70
  -8  -5   4    3.80    2.60
   7   5  -4   22.60    3.90
   7   5  -4   18.60    3.80
   7   5  -4   22.50    3.70
  -7  -5   4   19.20    3.70
  -7  -5   4   18.70    4.90
  -7  -5   4   24.10    4.30
   6   5  -4   10.40    2.80
   6   5  -4    7.60    2.60
   6   5  -4   18.60    3.40
   6   5  -4   17.80    3.30
  -6  -5   4   13.90    4.10
  -6  -5   4   18.10    3.50
  -6  -5   4   22.40    3.60
  -6  -5   4   19.70    3.60
   5   5  -4   12.60    2.60
   5   5  -4   12.10    2.50
   5   5  -4   14.40    3.00
   5   5  -4   10.20    2.30
  -5  -5   4   10.30    3.20
  -5  -5   4    8.20    2.50
  -5  -5   4    8.50    2.30
  -5  -5   4    7.70    2.40
   4   5  -4    4.10    1.50
   4   5  -4    9.90    2.10
   4   5  -4    7.20    1.80
   4   5  -4    4.90    2.30
  -4  -5   4    9.00    2.90
  -4  -5   4   11.90    2.50
  -4  -5   4    6.50    1.90
  -4  -5   4   10.30    2.30
   3   5  -4    1.20    1.00
   3   5  -4    2.10    1.20
   3   5  -4    1.70    1.20
   3   5  -4    1.20    1.80
  -3  -5   4    2.00    1.00
  -3  -5   4    0.20    2.00
  -3  -5   4    1.50    1.30
  -3  -5   4    0.90    1.10
  -3  -5   4    1.60    1.50
   2   5  -4  295.37   12.00
   2   5  -4  303.37   10.20
   2   5  -4  305.97    9.70
  -2  -5   4  306.27   10.60
  -2  -5   4  302.57   11.00
  -2  -5   4  302.37    9.40
  -2  -5   4  306.17   12.50
  -2  -5   4  294.77   10.60
   1   5  -4   72.49    4.00
   1   5  -4   61.69    4.60
   1   5  -4   76.19    4.00
  -1  -5   4   77.49    4.20
  -1  -5   4   74.79    4.20
  -1  -5   4   79.29    4.20
  -1  -5   4   75.89    5.00
   0   5  -4   13.10    2.20
   0   5  -4   15.80    2.20
   0   5  -4   11.50    2.00
   0   5  -4   15.60    2.70
   0  -5   4   16.70    2.20
   0  -5   4   12.50    3.00
   0  -5   4   14.00    2.10
   0  -5   4   11.90    1.00
   0  -5   4   10.70    2.00
   0  -5   4   17.80    2.80
   0  -5   4   11.90    2.10
  -1   5  -4   95.59    5.60
  -1   5  -4   94.29    5.50
  -1   5  -4   93.09    4.90
   1  -5   4  101.89    5.00
   1  -5   4   89.19    5.00
   1  -5   4   96.79    6.60
   1  -5   4   97.19    4.30
   1  -5   4   99.29    5.10
   1  -5   4   91.19    5.10
  -2   5  -4   49.20    4.80
  -2   5  -4   42.80    4.00
  -2   5  -4   45.30    3.70
   2  -5   4   38.30    4.00
   2  -5   4   45.90    3.60
   2  -5   4   42.60    3.30
   2  -5   4   48.30    5.90
   2  -5   4   43.90    4.20
  -3   5  -4   26.60    3.40
  -3   5  -4   28.00    3.10
  -3   5  -4   31.90    4.30
   3  -5   4   32.50    4.00
   3  -5   4   26.80    3.60
   3  -5   4   36.60    4.10
   3  -5   4   24.30    5.00
  -4   5  -4   -0.70    1.70
  -4   5  -4    0.10    2.10
   4  -5   4   -4.70    2.70
   4  -5   4   -0.80    2.30
   4  -5   4    1.00    2.00
   4  -5   4   -3.00    1.50
  -5   5  -4    3.50    2.80
  -5   5  -4   -2.70    2.10
   5  -5   4    3.40    4.10
   5  -5   4   -0.30    2.00
   5  -5   4    2.30    2.40
   8   4  -4   11.40    3.90
   8   4  -4   12.80    3.80
  -8  -4   4    8.10    3.30
  -8  -4   4    7.50    4.30
  -8  -4   4   14.40    4.60
   7   4  -4   12.80    2.70
   7   4  -4   12.50    3.60
   7   4  -4   15.10    3.40
  -7  -4   4   10.90    3.60
  -7  -4   4   10.60    4.10
  -7  -4   4    3.70    2.50
   6   4  -4   20.40    3.50
   6   4  -4   14.00    2.90
   6   4  -4   20.50    3.80
   6   4  -4   18.30    3.40
  -6  -4   4   15.90    4.00
  -6  -4   4   17.10    3.50
  -6  -4   4   13.00    3.20
  -6  -4   4   17.70    3.20
   5   4  -4    3.30    2.00
   5   4  -4    6.60    2.20
   5   4  -4    4.50    2.20
   5   4  -4    6.50    2.10
  -5  -4   4    4.50    1.90
  -5  -4   4    5.40    2.20
  -5  -4   4    2.80    2.40
  -5  -4   4    5.10    2.10
   4   4  -4  136.19    6.10
   4   4  -4  123.89    5.80
   4   4  -4  129.79    6.30
   4   4  -4  124.29    6.10
   4   4  -4  124.69    6.70
  -4  -4   4  124.29    7.00
  -4  -4   4  128.09    6.50
  -4  -4   4  138.49    6.50
  -4  -4   4  139.29    6.50
  -4  -4   4  132.89    6.70
   3   4  -4  118.19    6.20
   3   4  -4  116.79    5.10
   3   4  -4  114.69    5.00
   3   4  -4  108.29    5.30
  -3  -4   4  107.89    5.40
  -3  -4   4  103.89    6.20
  -3  -4   4  121.59    5.20
  -3  -4   4  117.29    5.60
  -3  -4   4  116.19    5.50
   2   4  -4  115.99    6.00
   2   4  -4  120.79    4.80
   2   4  -4  120.69    4.90
   2   4  -4  110.59    5.00
   2   4  -4  130.99    4.90
   2   4  -4  109.09    4.10
  -2  -4   4  108.09    5.10
  -2  -4   4  110.19    5.10
  -2  -4   4  116.19    4.30
  -2  -4   4  106.29    5.10
  -2  -4   4  123.49    5.10
  -2  -4   4  106.79    6.00
   1   4  -4    5.70    1.10
   1   4  -4    7.40    2.00
   1   4  -4    5.10    1.30
   1   4  -4    7.40    1.40
  -1  -4   4    3.90    1.30
  -1  -4   4    5.20    1.50
  -1  -4   4    6.40    1.90
  -1  -4   4    6.70    1.60
  -1  -4   4    8.10    1.50
  -1  -4   4    6.80    1.50
   0   4  -4   -1.00    0.80
   0   4  -4    2.40    0.90
   0   4  -4    0.80    1.10
   0   4  -4   -0.10    1.10
   0   4  -4    1.00    1.30
   0  -4   4   -1.20    0.90
   0  -4   4    0.00    0.90
   0  -4   4   -0.80    1.50
   0  -4   4   -1.60    1.10
   0  -4   4    0.10    0.90
   0  -4   4    1.00    1.10
  -1   4  -4    9.30    2.00
  -1   4  -4   11.50    2.20
  -1   4  -4   11.70    1.90
   1  -4   4   11.80    1.90
   1  -4   4   12.60    1.60
   1  -4   4   11.60    1.50
   1  -4   4    9.80    1.80
   1  -4   4   12.30    3.00
   1  -4   4    9.90    1.80
   1  -4   4    8.70    1.90
  -2   4  -4   73.49    3.90
  -2   4  -4   68.69    4.10
  -2   4  -4   67.59    4.50
  -2   4  -4   70.69    4.40
   2  -4   4   76.79    4.40
   2  -4   4   67.59    4.20
   2  -4   4   76.59    4.70
   2  -4   4   72.59    4.30
   2  -4   4   76.09    6.00
   2  -4   4   72.99    4.10
  -3   4  -4    0.10    0.90
  -3   4  -4   -1.90    1.40
  -3   4  -4   -0.10    1.30
   3  -4   4   -1.00    1.50
   3  -4   4   -0.90    1.30
   3  -4   4    2.10    1.90
   3  -4   4   -2.10    0.80
   3  -4   4    1.50    2.80
  -4   4  -4   -3.60    1.40
  -4   4  -4    1.70    1.70
   4  -4   4   -2.80    1.60
   4  -4   4    4.40    2.30
   4  -4   4   -4.00    2.30
   4  -4   4   -2.10    2.10
  -5   4  -4   -1.90    2.00
  -5   4  -4   -2.10    1.60
   5  -4   4    3.40    3.40
   5  -4   4    0.80    2.30
   5  -4   4    2.20    2.70
   5  -4   4    2.70    2.40
  -6   4  -4   -0.10    2.40
  -6   4  -4    0.30    2.20
   6  -4   4    0.60    2.30
   6  -4   4    0.60    2.90
   6  -4   4    0.70    2.40
   6  -4   4   -4.00    3.30
   6  -4   4   -0.20    2.60
   8   3  -4   42.60    6.40
   8   3  -4   31.80    5.30
  -8  -3   4   27.10    5.80
  -8  -3   4   38.40    6.20
   7   3  -4   -1.40    2.00
   7   3  -4    3.00    2.90
  -7  -3   4    0.40    2.20
  -7  -3   4    7.60    3.70
  -7  -3   4    0.00    1.70
   6   3  -4    6.50    2.90
   6   3  -4   -0.30    1.90
   6   3  -4    2.80    1.70
  -6  -3   4    4.60    2.40
  -6  -3   4   -1.40    2.40
  -6  -3   4    3.80    2.00
   5   3  -4   38.40    4.10
   5   3  -4   50.79    3.80
   5   3  -4   36.40    3.70
   5   3  -4   39.50    4.30
   5   3  -4   46.20    4.70
  -5  -3   4   39.30    4.10
  -5  -3   4   34.40    4.20
  -5  -3   4   42.40    5.00
  -5  -3   4   42.80    4.60
   4   3  -4   15.00    2.50
   4   3  -4   14.30    2.50
   4   3  -4   11.00    2.40
   4   3  -4   13.70    2.40
   4   3  -4   13.80    2.20
  -4  -3   4   11.70    2.50
  -4  -3   4   15.80    2.50
  -4  -3   4   14.40    2.60
  -4  -3   4   15.20    3.00
  -4  -3   4   12.80    2.30
   3   3  -4  112.09    4.80
   3   3  -4  102.69    4.90
   3   3  -4  106.49    3.40
   3   3  -4  108.79    5.20
  -3  -3   4  117.89    5.30
  -3  -3   4  106.19    5.10
  -3  -3   4  105.39    5.30
  -3  -3   4  109.99    5.80
   2   3  -4   11.60    1.80
   2   3  -4   13.70    1.40
   2   3  -4   12.90    1.70
  -2  -3   4   15.80    1.60
  -2  -3   4   17.20    2.20
  -2  -3   4   13.80    1.90
  -2  -3   4   14.90    1.90
  -2  -3   4   15.60    1.60
  -2  -3   4   11.50    2.10
   1   3  -4   -0.20    0.70
   1   3  -4   -0.40    0.70
   1   3  -4    0.90    0.90
   1   3  -4   -0.30    0.60
  -1  -3   4   -0.50    0.60
  -1  -3   4   -0.60    0.80
  -1  -3   4   -0.30    1.00
  -1  -3   4    0.50    1.10
  -1  -3   4   -0.50    0.90
   0   3  -4  202.18    7.10
   0   3  -4  187.08    6.90
   0   3  -4  191.98    6.90
   0   3  -4  205.88    6.80
   0  -3   4  206.28    7.40
   0  -3   4  206.08    7.10
   0  -3   4  182.48    6.90
   0  -3   4  182.48    7.00
   0  -3   4  196.08    7.30
   0  -3   4  191.98    8.10
   0  -3   4  190.78    6.90
   0  -3   4  186.48    7.00
  -1   3  -4   66.59    3.30
  -1   3  -4   63.59    3.80
  -1   3  -4   64.79    3.60
  -1   3  -4   61.49    2.80
  -1   3  -4   64.09    3.80
   1  -3   4   65.79    3.60
   1  -3   4   65.09    2.90
   1  -3   4   65.49    3.10
   1  -3   4   70.59    4.60
   1  -3   4   63.89    3.60
   1  -3   4   69.89    3.60
   1  -3   4   63.19    3.60
  -2   3  -4   22.20    2.60
  -2   3  -4   18.80    2.20
  -2   3  -4   21.80    2.80
  -2   3  -4   23.60    2.50
  -2   3  -4   23.00    2.40
   2  -3   4   17.80    2.40
   2  -3   4   18.40    2.10
   2  -3   4   22.70    2.70
   2  -3   4   20.80    2.50
   2  -3   4   22.00    2.40
   2  -3   4   17.70    3.30
  -3   3  -4  135.59    6.80
  -3   3  -4  137.09    6.10
  -3   3  -4  128.59    6.30
  -3   3  -4  132.79    5.40
   3  -3   4  141.59    8.10
   3  -3   4  129.99    6.30
   3  -3   4  127.09    6.50
   3  -3   4  131.59    5.30
   3  -3   4  143.29    6.60
   3  -3   4  134.29    6.50
  -4   3  -4   23.40    3.50
  -4   3  -4   25.00    3.70
  -4   3  -4   23.30    3.40
  -4   3  -4   24.60    1.90
   4  -3   4   29.10    3.70
   4  -3   4   23.00    4.10
   4  -3   4   31.90    4.00
   4  -3   4   24.50    3.50
   4  -3   4   25.60    3.50
  -5   3  -4    3.50    2.30
  -5   3  -4    6.10    2.50
  -5   3  -4    3.40    2.40
   5  -3   4    3.40    3.00
   5  -3   4    3.90    2.70
   5  -3   4    3.30    2.30
   5  -3   4    3.90    2.30
   5  -3   4    2.20    2.00
  -6   3  -4   52.09    6.40
  -6   3  -4   49.80    5.80
  -6   3  -4   46.30    5.80
   6  -3   4   63.69    8.00
   6  -3   4   60.99    6.30
   6  -3   4   58.59    6.40
   6  -3   4   59.89    6.80
   6  -3   4   66.49    6.80
  -7   3  -4   28.80    5.10
  -7   3  -4   27.10    5.00
  -7   3  -4   29.40    5.50
   7  -3   4   19.50    5.70
   7  -3   4   29.40    5.30
   7  -3   4   40.30    5.90
   7  -3   4   33.30    6.00
   7  -3   4   32.60    5.20
   8   2  -4    0.00    3.10
   8   2  -4    6.40    3.30
  -8  -2   4    2.70    3.90
  -8  -2   4   -1.10    3.00
   7   2  -4    2.00    2.40
   7   2  -4    2.10    2.80
  -7  -2   4   -0.10    2.00
  -7  -2   4    0.00    1.10
  -7  -2   4   -1.10    2.10
  -7  -2   4   -0.50    2.80
   6   2  -4    0.30    1.30
   6   2  -4   -0.60    1.60
   6   2  -4    0.30    2.60
  -6  -2   4   -0.20    2.30
  -6  -2   4    1.90    2.10
  -6  -2   4   -1.30    1.30
   5   2  -4    1.00    1.40
   5   2  -4   -0.90    2.30
   5   2  -4    0.20    0.90
   5   2  -4   -2.70    1.30
   5   2  -4   -2.30    1.20
  -5  -2   4    2.30    2.00
  -5  -2   4    2.00    2.00
  -5  -2   4    1.40    0.60
  -5  -2   4    3.00    2.40
  -5  -2   4    4.80    1.90
   4   2  -4  336.77   11.40
   4   2  -4  310.77   12.10
   4   2  -4  312.47   11.40
   4   2  -4  313.27   11.40
   4   2  -4  315.47   10.20
  -4  -2   4  330.07   11.90
  -4  -2   4  321.87   12.10
  -4  -2   4  305.17   12.10
  -4  -2   4  314.67   11.40
  -4  -2   4  305.47   11.30
   3   2  -4  209.28    8.00
   3   2  -4  206.58    7.80
   3   2  -4  203.78    7.90
   3   2  -4  207.48    8.20
   3   2  -4  218.08    7.10
  -3  -2   4  207.78    8.50
  -3  -2   4  207.28    8.20
  -3  -2   4  204.58    8.40
  -3  -2   4  222.98    8.10
  -3  -2   4  223.28    8.10
   2   2  -4    0.90    1.00
   2   2  -4    0.70    0.90
   2   2  -4    0.10    1.20
   2   2  -4    1.40    0.90
   2   2  -4    0.00    0.70
  -2  -2   4    0.50    1.10
  -2  -2   4    0.30    0.80
  -2  -2   4    0.90    1.20
  -2  -2   4    2.40    1.10
  -2  -2   4    0.20    0.80
   1   2  -4   54.39    3.20
   1   2  -4   50.19    2.00
   1   2  -4   44.30    3.00
   1   2  -4   44.90    3.10
   1   2  -4   43.70    2.70
   1   2  -4   44.40    2.50
  -1  -2   4   48.10    2.80
  -1  -2   4   50.69    2.80
  -1  -2   4   43.50    2.60
  -1  -2   4   48.70    2.80
  -1  -2   4   45.60    2.70
  -1  -2   4   37.90    2.70
  -1  -2   4   45.20    3.00
  -1  -2   4   45.70    1.90
   0   2  -4   10.80    1.70
   0   2  -4   10.50    1.50
   0   2  -4   10.40    1.70
   0   2  -4   11.20    1.60
   0   2  -4   10.40    1.50
   0  -2   4   10.40    1.70
   0  -2   4    8.80    1.50
   0  -2   4    7.40    1.40
   0  -2   4   11.90    1.60
   0  -2   4   11.10    1.80
   0  -2   4    9.70    1.60
   0  -2   4   12.50    1.60
   0  -2   4   11.50    1.60
   0  -2   4   11.20    1.20
  -1   2  -4  608.44   17.40
  -1   2  -4  582.54   17.00
  -1   2  -4  571.54   17.50
   1  -2   4  569.64   16.80
   1  -2   4  589.94   16.90
   1  -2   4  582.84   17.20
   1  -2   4  589.44   17.60
   1  -2   4  533.45   19.20
   1  -2   4  584.94   17.10
  -2   2  -4    8.10    1.50
  -2   2  -4    8.70    1.60
  -2   2  -4    9.10    1.50
  -2   2  -4    9.50    1.00
  -2   2  -4   10.10    1.80
   2  -2   4    9.00    1.70
   2  -2   4    5.50    2.00
   2  -2   4    9.20    1.70
   2  -2   4    9.80    1.80
   2  -2   4    9.00    1.40
   2  -2   4    9.10    1.60
   2  -2   4    8.00    0.90
  -3   2  -4  147.09    6.40
  -3   2  -4  170.38    7.10
  -3   2  -4  155.38    7.20
  -3   2  -4  152.38    4.70
  -3   2  -4  157.28    5.70
  -3   2  -4  153.78    5.80
   3  -2   4  163.88    6.90
   3  -2   4  156.58    6.80
   3  -2   4  157.18    5.80
   3  -2   4  149.49    6.70
   3  -2   4  158.58    7.00
   3  -2   4  161.78    6.80
   3  -2   4  163.88    8.20
  -4   2  -4   70.09    3.80
  -4   2  -4   95.59    5.10
  -4   2  -4   92.19    5.70
  -4   2  -4   91.39    3.30
  -4   2  -4   91.09    5.50
   4  -2   4   97.79    6.60
   4  -2   4   87.19    3.90
   4  -2   4   84.49    5.30
   4  -2   4   84.39    5.30
   4  -2   4   88.09    5.40
   4  -2   4   93.29    6.00
   4  -2   4   89.09    5.50
  -5   2  -4   33.40    4.30
  -5   2  -4   29.40    2.40
  -5   2  -4   31.80    4.10
  -5   2  -4   33.10    4.50
   5  -2   4   37.30    5.20
   5  -2   4   30.70    4.10
   5  -2   4   36.30    4.40
   5  -2   4   27.80    4.30
   5  -2   4   33.80    4.20
  -6   2  -4   69.69    6.50
  -6   2  -4   60.89    6.50
  -6   2  -4   59.59    6.20
   6  -2   4   64.79    6.80
   6  -2   4   65.09    6.40
   6  -2   4   58.59    6.20
   6  -2   4   56.29    7.10
   6  -2   4   76.39    6.00
  -7   2  -4    0.50    2.70
  -7   2  -4   -2.20    2.20
  -7   2  -4   -3.50    2.40
   7  -2   4    3.20    2.70
   7  -2   4   -5.60    2.20
   7  -2   4   -0.60    2.40
   7  -2   4   -1.80    3.20
   7  -2   4    0.60    2.20
   8   1  -4   16.10    5.20
   8   1  -4   24.50    5.10
  -8  -1   4   14.20    4.70
  -8  -1   4   15.10    4.60
   7   1  -4   -1.30    1.70
   7   1  -4   -0.40    2.80
  -7  -1   4    1.90    2.90
  -7  -1   4    2.60    2.80
   6   1  -4   -1.10    1.10
   6   1  -4   -0.20    1.40
   6   1  -4   -0.50    1.30
   6   1  -4    0.60    2.50
   6   1  -4   -1.70    1.50
  -6  -1   4    1.90    2.00
  -6  -1   4    2.90    1.90
  -6  -1   4    0.00    1.00
  -6  -1   4    1.30    2.50
   5   1  -4  319.17   13.50
   5   1  -4  324.97   12.50
   5   1  -4  329.87   11.90
   5   1  -4  337.27   12.40
   5   1  -4  331.27   12.50
  -5  -1   4  328.27   12.90
  -5  -1   4  316.47   13.10
  -5  -1   4  325.47   13.10
  -5  -1   4  328.47   10.20
  -5  -1   4  299.17   11.90
   4   1  -4  149.88    6.90
   4   1  -4  161.58    7.20
   4   1  -4  153.98    7.70
   4   1  -4  157.38    6.40
   4   1  -4  161.58    7.00
  -4  -1   4  172.18    7.80
  -4  -1   4  154.18    6.90
  -4  -1   4  156.68    5.30
  -4  -1   4  156.88    7.30
  -4  -1   4  165.28    7.70
  -4  -1   4  151.58    5.30
   3   1  -4   79.49    4.20
   3   1  -4   79.89    4.50
   3   1  -4   73.09    4.50
   3   1  -4   74.59    4.20
   3   1  -4   80.09    4.30
  -3  -1   4   75.99    2.80
  -3  -1   4   80.49    4.20
  -3  -1   4   76.59    4.50
  -3  -1   4   75.59    4.30
  -3  -1   4   75.69    4.50
  -3  -1   4   81.69    4.20
   2   1  -4   39.30    2.60
   2   1  -4   32.50    2.60
   2   1  -4   36.00    1.40
   2   1  -4   39.20    2.60
   2   1  -4   33.60    2.90
   2   1  -4   34.10    2.50
  -2  -1   4   34.00    2.60
  -2  -1   4   33.60    2.70
  -2  -1   4   35.80    2.50
  -2  -1   4   36.80    2.50
  -2  -1   4   39.30    2.50
   1   1  -4   51.09    2.70
   1   1  -4   53.69    2.80
   1   1  -4   53.49    2.90
   1   1  -4   51.59    2.70
   1   1  -4   48.80    2.80
   1   1  -4   49.20    2.40
   1   1  -4   49.70    2.70
   1   1  -4   47.70    2.90
  -1  -1   4   43.50    2.60
  -1  -1   4   48.40    2.90
  -1  -1   4   46.90    2.70
  -1  -1   4   50.79    2.40
  -1  -1   4   48.10    2.80
  -1  -1   4   48.30    2.80
  -1  -1   4   48.10    2.60
  -1  -1   4   49.80    2.80
  -1  -1   4   53.69    2.80
   0   1  -4 2406.06   63.09
   0   1  -4 2324.27   61.89
   0   1  -4 2396.76   68.09
   0   1  -4 2312.37   68.19
   0   1  -4 2340.17   62.29
   0   1  -4 2350.06   62.99
   0   1  -4 2273.37   62.39
   0   1  -4 2511.45   69.99
   0   1  -4 2492.05   61.39
   0  -1   4 2290.07   69.89
   0  -1   4 2412.26   67.99
   0  -1   4 2341.17   62.99
   0  -1   4 2201.88   63.49
   0  -1   4 2431.96   62.39
   0  -1   4 2247.88   61.29
   0  -1   4 2409.06   63.09
   0  -1   4 2381.86   62.49
  -1   1  -4   67.39    3.10
  -1   1  -4   67.19    3.10
  -1   1  -4   68.69    3.30
  -1   1  -4   71.19    2.90
  -1   1  -4   65.99    3.30
  -1   1  -4   63.49    3.30
  -1   1  -4   68.09    3.20
  -1   1  -4   75.69    3.90
   1  -1   4   66.99    3.80
   1  -1   4   68.49    3.30
   1  -1   4   70.79    3.30
   1  -1   4   62.29    3.20
   1  -1   4   70.79    3.30
   1  -1   4   65.19    3.00
   1  -1   4   66.19    3.20
  -2   1  -4   17.00    2.00
  -2   1  -4   16.50    1.90
  -2   1  -4   14.90    1.80
  -2   1  -4   15.50    1.80
  -2   1  -4   16.00    2.10
  -2   1  -4   16.40    1.40
   2  -1   4   14.50    1.80
   2  -1   4   13.60    1.80
   2  -1   4   18.70    2.10
   2  -1   4   12.30    1.80
   2  -1   4   18.90    1.90
   2  -1   4   14.40    2.40
  -3   1  -4  104.99    4.80
  -3   1  -4   96.79    5.10
  -3   1  -4   92.99    3.70
  -3   1  -4   99.09    4.90
  -3   1  -4   92.89    4.20
   3  -1   4   85.59    4.80
   3  -1   4   94.49    4.90
   3  -1   4   85.59    4.70
   3  -1   4   98.19    5.70
   3  -1   4   98.59    4.10
   3  -1   4   97.09    4.90
   3  -1   4  104.69    4.90
  -4   1  -4   58.59    4.30
  -4   1  -4   65.99    3.10
  -4   1  -4   63.09    3.50
  -4   1  -4   71.39    4.30
  -4   1  -4   67.49    2.30
  -4   1  -4   61.29    4.60
   4  -1   4   68.89    5.00
   4  -1   4   62.29    4.40
   4  -1   4   65.19    4.40
   4  -1   4   67.69    4.30
   4  -1   4   71.19    3.50
   4  -1   4   64.69    4.40
   4  -1   4   64.39    4.80
  -5   1  -4  286.07    9.70
  -5   1  -4  282.97   12.10
  -5   1  -4  300.97   11.30
  -5   1  -4  284.87   11.50
  -5   1  -4  287.27    9.60
   5  -1   4  308.47   11.60
   5  -1   4  298.37    9.60
   5  -1   4  255.77   11.00
   5  -1   4  280.67   11.20
   5  -1   4  293.17   12.50
   5  -1   4  280.17   12.70
  -6   1  -4    1.60    2.20
  -6   1  -4   -3.30    1.80
  -6   1  -4   -0.40    2.00
   6  -1   4    1.40    1.60
   6  -1   4    4.50    2.40
   6  -1   4    1.10    2.70
   6  -1   4    1.60    2.10
   6  -1   4    3.90    2.80
  -7   1  -4    8.70    3.10
  -7   1  -4    2.80    2.70
  -7   1  -4    7.50    3.30
   7  -1   4   11.50    3.60
   7  -1   4   11.00    3.50
   7  -1   4    8.50    3.90
   7  -1   4   10.40    4.00
   7  -1   4   13.00    3.30
  -8   1  -4    1.80    2.60
  -8   1  -4   -1.70    2.40
  -8   1  -4   -0.70    3.10
   8  -1   4   -2.80    2.30
   8  -1   4    1.80    3.60
   8  -1   4   -2.20    3.80
   8  -1   4    2.70    3.10
   8   0  -4   -4.10    2.30
   8   0  -4   -1.90    3.50
  -8   0   4    3.20    3.60
  -8   0   4    1.10    3.30
   7   0  -4   -0.40    2.40
   7   0  -4    0.90    2.20
   7   0  -4    0.70    3.20
  -7   0   4    4.20    3.10
  -7   0   4    3.80    3.00
   6   0  -4   55.29    5.80
   6   0  -4   60.59    6.70
   6   0  -4   50.89    4.60
   6   0  -4   68.19    6.20
  -6   0   4   62.69    6.30
  -6   0   4   64.99    4.10
  -6   0   4   64.69    6.70
   5   0  -4  228.38   11.00
   5   0  -4  245.68   10.20
   5   0  -4  238.28   10.10
   5   0  -4  225.08    9.80
  -5   0   4  230.48    8.40
  -5   0   4  245.08    8.20
  -5   0   4  246.38   10.70
  -5   0   4  222.98   10.50
  -5   0   4  229.88    9.60
   4   0  -4   -0.20    1.10
   4   0  -4   -0.80    1.00
   4   0  -4   -0.10    1.30
   4   0  -4    1.30    1.40
   4   0  -4    1.60    1.70
  -4   0   4   -1.30    1.10
  -4   0   4   -0.10    1.70
  -4   0   4   -0.30    1.10
  -4   0   4    0.30    0.80
  -4   0   4   -0.80    0.80
  -4   0   4   -0.30    1.40
   3   0  -4   -0.40    1.40
   3   0  -4   -0.10    1.30
   3   0  -4    1.40    0.90
   3   0  -4   -1.00    0.70
   3   0  -4   -1.30    0.90
   3   0  -4    0.30    1.10
   3   0  -4   -0.70    1.00
  -3   0   4    0.50    1.40
  -3   0   4   -0.20    1.20
  -3   0   4   -0.50    0.70
  -3   0   4    0.10    1.20
  -3   0   4   -1.70    0.60
  -3   0   4   -1.00    0.70
  -3   0   4   -0.90    0.60
   2   0  -4  506.05   17.00
   2   0  -4  524.25   15.80
   2   0  -4  509.15   15.60
   2   0  -4  537.85   16.30
   2   0  -4  525.75   17.20
   2   0  -4  521.35   15.80
   2   0  -4  536.35   14.70
  -2   0   4  524.65   15.10
  -2   0   4  538.85   16.40
  -2   0   4  533.75   14.70
  -2   0   4  528.25   15.70
  -2   0   4  527.75   15.80
  -2   0   4  538.45   16.20
   1   0  -4  545.65   14.80
   1   0  -4  539.75   16.90
   1   0  -4  527.45   15.90
   1   0  -4  529.25   15.60
   1   0  -4  525.55   15.70
   1   0  -4  533.05   17.10
   1   0  -4  533.95   16.00
   1   0  -4  546.65   15.40
   1   0  -4  512.35   15.40
  -1   0   4  539.35   15.90
  -1   0   4  568.44   15.60
  -1   0   4  569.84   17.20
  -1   0   4  538.55   16.00
  -1   0   4  536.45   15.60
  -1   0   4  569.64   15.60
  -1   0   4  538.15   15.40
  -1   0   4  535.55   15.60
  -1   0   4  531.75   16.80
   0   0  -4 1259.67   34.40
   0   0  -4 1322.47   37.20
   0   0  -4 1262.17   34.10
   0   0  -4 1320.07   33.90
   0   0  -4 1300.17   34.70
   0   0  -4 1246.08   34.30
   0   0  -4 1259.17   37.60
   0   0  -4 1300.47   38.60
   0   0   4 1350.26   34.50
   0   0   4 1305.77   34.40
   0   0   4 1227.88   34.60
   0   0   4 1252.37   37.10
   0   0   4 1299.17   37.60
   0   0   4 1264.57   33.80
   0   0   4 1284.27   35.80
   0   0   4 1271.07   35.10
   0   0   4 1219.18   34.60
  -1   0  -4  294.57    8.80
  -1   0  -4  279.67    9.30
  -1   0  -4  280.47    8.80
  -1   0  -4  271.97    8.80
  -1   0  -4  297.97   10.00
  -1   0  -4  280.27    8.80
  -1   0  -4  284.87    8.80
   1   0   4  284.77    8.70
   1   0   4  278.97    9.30
   1   0   4  270.67    9.90
   1   0   4  299.47    8.90
   1   0   4  275.57    8.80
   1   0   4  284.77    8.80
   1   0   4  278.07    8.70
  -2   0  -4  177.18    6.30
  -2   0  -4  184.18    6.50
  -2   0  -4  174.48    6.50
  -2   0  -4  179.98    6.50
  -2   0  -4  191.58    6.90
  -2   0  -4  194.88    6.60
   2   0   4  178.58    6.20
   2   0   4  178.78    7.40
   2   0   4  175.08    6.40
   2   0   4  185.88    6.50
   2   0   4  197.38    6.70
   2   0   4  184.88    6.50
   2   0   4  183.08    6.60
  -3   0  -4   12.70    1.90
  -3   0  -4   12.20    2.00
  -3   0  -4    9.80    1.40
  -3   0  -4   11.20    2.00
  -3   0  -4   12.20    1.80
  -3   0  -4   10.90    1.60
   3   0   4   11.20    1.50
   3   0   4    9.40    1.80
   3   0   4   11.40    1.70
   3   0   4   11.50    1.90
   3   0   4   11.70    2.10
   3   0   4   12.30    2.00
  -4   0  -4  237.68    9.00
  -4   0  -4  239.38    7.00
  -4   0  -4  245.28    8.50
  -4   0  -4  223.98    9.40
  -4   0  -4  211.48    8.90
  -4   0  -4  228.78    9.40
  -4   0  -4  238.28    8.10
   4   0   4  234.38    9.00
   4   0   4  236.58    9.80
   4   0   4  234.68    9.00
   4   0   4  229.68   10.00
   4   0   4  236.48    8.10
   4   0   4  235.08    9.10
  -5   0  -4  219.68    8.00
  -5   0  -4  246.68    9.40
  -5   0  -4  204.58    9.60
  -5   0  -4  205.68    9.20
  -5   0  -4  214.18    9.80
   5   0   4  206.68   10.00
   5   0   4  220.68    9.20
   5   0   4  213.28    9.20
   5   0   4  216.78   10.20
   5   0   4  203.18    9.00
   5   0   4  224.28    8.00
  -6   0  -4    8.00    1.90
  -6   0  -4    9.00    3.00
  -6   0  -4    7.70    2.70
  -6   0  -4    7.40    2.70
  -6   0  -4    9.40    2.50
   6   0   4   11.00    2.80
   6   0   4    9.90    2.40
   6   0   4    6.00    3.10
   6   0   4   11.70    3.00
   6   0   4    6.30    3.00
  -7   0  -4   -2.90    1.70
  -7   0  -4    2.70    2.60
   7   0   4   -1.30    2.50
   7   0   4    2.00    2.80
   7   0   4   -2.80    1.80
   7   0   4   -0.60    2.10
  -8   0  -4    0.10    3.00
  -8   0  -4    1.50    2.60
  -8   0  -4   -3.40    2.00
   8   0   4    3.00    3.20
   8   0   4    3.40    2.80
   8   0   4   -3.10    2.30
   8   0   4   -7.70    2.30
   8  -1  -4   10.50    4.20
   8  -1  -4   19.50    5.70
  -8   1   4    9.40    4.20
  -8   1   4   17.50    4.60
   7  -1  -4   14.30    3.80
   7  -1  -4   21.50    4.40
   7  -1  -4   17.50    3.70
   7  -1  -4   16.00    5.00
  -7   1   4   16.60    4.50
  -7   1   4   17.40    4.40
  -7   1   4   23.70    3.70
   6  -1  -4  134.39    7.70
   6  -1  -4  106.59    8.40
   6  -1  -4  121.29    7.40
   6  -1  -4  103.89    6.90
  -6   1   4  113.29    6.20
  -6   1   4   98.49    7.40
  -6   1   4  105.29    7.50
   5  -1  -4    1.40    2.50
   5  -1  -4    2.40    1.80
   5  -1  -4    0.60    1.60
   5  -1  -4    1.40    1.60
  -5   1   4   -0.80    1.20
  -5   1   4    0.70    0.60
  -5   1   4   -0.60    1.30
  -5   1   4    0.50    2.00
  -5   1   4   -1.00    1.70
   4  -1  -4  173.38    7.60
   4  -1  -4  172.08    8.70
   4  -1  -4  175.88    7.70
   4  -1  -4  176.98    8.20
   4  -1  -4  178.08    7.80
   4  -1  -4  176.08    7.80
  -4   1   4  176.28    5.70
  -4   1   4  168.48    8.10
  -4   1   4  164.58    8.00
  -4   1   4  165.88    6.60
  -4   1   4  160.48    6.80
  -4   1   4  169.48    7.40
   3  -1  -4  130.69    6.00
   3  -1  -4  137.99    5.80
   3  -1  -4  116.89    6.00
   3  -1  -4  123.59    5.70
   3  -1  -4  118.19    5.60
   3  -1  -4  126.59    5.70
   3  -1  -4  108.99    6.20
  -3   1   4  129.09    5.50
  -3   1   4  120.49    5.10
  -3   1   4  130.89    6.10
  -3   1   4  122.09    5.20
  -3   1   4  130.39    6.00
  -3   1   4  108.49    5.60
  -3   1   4  121.19    4.30
   2  -1  -4  142.69    5.60
   2  -1  -4  136.09    6.20
   2  -1  -4  134.59    5.40
   2  -1  -4  131.59    5.30
   2  -1  -4  135.49    5.40
   2  -1  -4  133.29    5.80
   2  -1  -4  129.49    5.40
  -2   1   4  126.29    5.60
  -2   1   4  134.89    5.20
  -2   1   4  129.29    5.00
  -2   1   4  131.49    5.50
  -2   1   4  129.89    5.20
  -2   1   4  129.09    5.40
  -2   1   4  137.49    4.60
   1  -1  -4  791.52   22.60
   1  -1  -4  855.51   23.30
   1  -1  -4  810.62   25.30
   1  -1  -4  825.02   23.70
   1  -1  -4  833.02   22.50
   1  -1  -4  779.22   22.30
   1  -1  -4  868.61   23.10
   1  -1  -4  809.02   23.00
   1  -1  -4  795.62   25.00
  -1   1   4  817.22   22.30
  -1   1   4  826.72   23.70
  -1   1   4  819.82   25.30
  -1   1   4  823.82   22.50
  -1   1   4  851.21   22.70
  -1   1   4  813.12   22.90
  -1   1   4  786.42   23.70
  -1   1   4  867.11   25.10
  -1   1   4  822.32   23.30
   0  -1  -4   10.20    1.30
   0  -1  -4   13.90    1.50
   0  -1  -4   13.20    1.40
   0  -1  -4   13.80    1.50
   0  -1  -4   12.00    1.30
   0  -1  -4   13.60    1.40
   0  -1  -4   12.90    1.70
   0  -1  -4   11.40    1.40
   0  -1  -4   13.00    0.80
   0  -1  -4   14.80    1.50
   0  -1  -4   12.50    1.40
   0   1   4   12.10    1.40
   0   1   4   12.70    0.80
   0   1   4   14.00    1.50
   0   1   4   15.00    1.40
   0   1   4   13.50    1.50
   0   1   4   12.40    1.40
   0   1   4   15.50    1.70
   0   1   4   13.80    1.50
   0   1   4   15.40    1.50
  -1  -1  -4   94.19    3.50
  -1  -1  -4   82.59    3.50
  -1  -1  -4   84.29    3.50
  -1  -1  -4   87.89    3.40
  -1  -1  -4   82.59    3.80
  -1  -1  -4   80.99    3.40
  -1  -1  -4   84.69    4.00
   1   1   4   88.19    2.70
   1   1   4   88.39    3.40
   1   1   4   80.99    3.70
   1   1   4   82.99    3.70
   1   1   4   89.89    3.50
   1   1   4   86.59    3.30
   1   1   4   83.89    3.50
  -2  -1  -4   21.40    1.70
  -2  -1  -4   22.10    1.70
  -2  -1  -4   23.40    1.90
  -2  -1  -4   24.30    2.20
  -2  -1  -4   20.80    2.00
  -2  -1  -4   24.60    2.20
  -2  -1  -4   20.30    2.10
  -2  -1  -4   20.70    2.00
  -2  -1  -4   24.00    2.60
  -2  -1  -4   25.30    2.30
   2   1   4   25.00    2.00
   2   1   4   24.50    1.90
   2   1   4   26.50    2.10
   2   1   4   23.30    1.90
   2   1   4   23.40    1.80
   2   1   4   21.90    2.00
   2   1   4   23.00    1.70
   2   1   4   22.80    2.50
  -3  -1  -4  142.89    4.90
  -3  -1  -4  128.99    5.40
  -3  -1  -4  129.79    5.50
  -3  -1  -4  135.09    5.60
  -3  -1  -4  129.49    5.30
  -3  -1  -4  134.19    5.50
  -3  -1  -4  135.99    5.90
   3   1   4  143.59    5.60
   3   1   4  135.09    5.30
   3   1   4  137.89    5.60
   3   1   4  138.69    6.20
   3   1   4  134.59    5.50
   3   1   4  134.89    5.50
  -4  -1  -4  574.14   17.00
  -4  -1  -4  567.84   15.80
  -4  -1  -4  534.05   17.60
  -4  -1  -4  527.75   16.10
  -4  -1  -4  502.85   17.30
  -4  -1  -4  556.54   16.90
  -4  -1  -4  524.15   16.70
   4   1   4  534.15   16.10
   4   1   4  529.55   16.70
   4   1   4  521.65   16.50
   4   1   4  516.85   18.30
   4   1   4  513.65   16.40
  -5  -1  -4   60.79    3.70
  -5  -1  -4   54.49    5.10
  -5  -1  -4   53.59    4.10
  -5  -1  -4   61.29    4.30
  -5  -1  -4   55.59    4.50
  -5  -1  -4   60.09    2.30
   5   1   4   56.79    4.10
   5   1   4   66.29    3.70
   5   1   4   60.39    4.70
   5   1   4   60.39    4.30
   5   1   4   53.09    4.00
  -6  -1  -4   -0.20    1.90
  -6  -1  -4    1.10    1.30
  -6  -1  -4    2.30    1.70
  -6  -1  -4    1.80    1.90
  -6  -1  -4   -1.80    1.70
   6   1   4    2.60    1.60
   6   1   4   -0.10    2.20
   6   1   4   -0.70    1.70
   6   1   4    2.10    2.00
   6   1   4    2.30    2.30
  -7  -1  -4   -1.30    2.30
  -7  -1  -4    2.90    2.50
  -7  -1  -4   -1.00    1.30
  -7  -1  -4   -3.30    1.70
  -7  -1  -4    1.40    1.90
   7   1   4   -1.50    2.30
   7   1   4    1.90    2.20
   7   1   4   -1.40    1.90
  -8  -1  -4    7.20    3.20
  -8  -1  -4    0.70    2.90
  -8  -1  -4    4.90    3.10
  -8  -1  -4    1.50    2.30
   8   1   4    2.40    3.10
   8   1   4    7.50    3.10
   8   1   4    5.40    3.30
  -9  -1  -4   -5.20    2.80
  -9  -1  -4   -0.10    2.80
  -9  -1  -4   -2.10    2.40
   9   1   4   -0.30    3.10
   9   1   4    2.00    3.10
   7  -2  -4   22.80    4.90
   7  -2  -4   16.20    4.30
   7  -2  -4   22.70    4.50
   7  -2  -4   19.90    5.70
  -7   2   4   15.80    3.40
  -7   2   4   22.60    5.10
   6  -2  -4   16.30    3.60
   6  -2  -4   14.50    3.40
   6  -2  -4    8.10    4.00
   6  -2  -4   10.70    3.50
  -6   2   4    9.80    2.70
  -6   2   4    6.50    3.10
   5  -2  -4    3.50    2.00
   5  -2  -4    3.70    2.10
   5  -2  -4    3.10    2.20
   5  -2  -4    6.00    2.80
  -5   2   4    6.40    2.10
  -5   2   4    4.70    2.60
  -5   2   4    8.40    2.80
   4  -2  -4  169.78    7.90
   4  -2  -4  168.28    9.00
   4  -2  -4  155.28    7.50
   4  -2  -4  166.88    7.40
   4  -2  -4  169.68    8.70
  -4   2   4  171.28    8.40
  -4   2   4  171.88    8.10
  -4   2   4  167.08    7.40
  -4   2   4  167.88    7.20
   3  -2  -4   37.80    3.50
   3  -2  -4   36.50    4.20
   3  -2  -4   39.60    3.20
   3  -2  -4   36.50    4.00
   3  -2  -4   36.30    3.00
   3  -2  -4   40.70    3.30
  -3   2   4   38.40    3.00
  -3   2   4   38.30    3.00
  -3   2   4   40.90    1.50
  -3   2   4   30.90    2.50
  -3   2   4   39.20    3.90
  -3   2   4   41.30    3.40
   2  -2  -4   11.50    1.80
   2  -2  -4   14.20    2.00
   2  -2  -4   14.50    1.90
   2  -2  -4    9.40    2.20
   2  -2  -4   11.30    1.70
   2  -2  -4   12.80    1.80
  -2   2   4   11.50    1.90
  -2   2   4   13.20    2.10
  -2   2   4   13.50    1.90
  -2   2   4   11.50    1.00
  -2   2   4   12.20    1.90
  -2   2   4   16.20    1.80
  -2   2   4   11.20    1.80
   1  -2  -4    7.10    1.20
   1  -2  -4    8.90    1.40
   1  -2  -4    8.20    1.10
   1  -2  -4    9.40    1.30
   1  -2  -4   10.70    1.70
   1  -2  -4    9.80    1.40
   1  -2  -4    8.90    1.80
   1  -2  -4    9.40    1.40
   1  -2  -4   10.40    1.50
  -1   2   4    7.90    1.60
  -1   2   4    8.40    1.00
  -1   2   4    9.60    1.60
  -1   2   4    6.90    1.20
  -1   2   4   12.80    1.70
  -1   2   4   10.40    1.30
  -1   2   4   10.50    1.50
  -1   2   4    7.50    1.20
   0  -2  -4  267.07    8.40
   0  -2  -4  278.57    9.50
   0  -2  -4  276.57    8.40
   0  -2  -4  270.57    8.30
   0  -2  -4  274.97    8.10
   0  -2  -4  298.77    9.80
   0  -2  -4  275.47    8.40
   0  -2  -4  274.27    8.20
   0  -2  -4  272.27    8.30
   0  -2  -4  263.77    9.90
   0   2   4  273.27    8.10
   0   2   4  268.17    9.70
   0   2   4  283.17    8.30
   0   2   4  272.97    8.40
   0   2   4  290.97    8.30
   0   2   4  277.97    8.40
   0   2   4  270.47    8.80
   0   2   4  266.47    9.20
   0   2   4  281.07    8.10
   0   2   4  280.87    9.50
  -1  -2  -4    3.90    0.80
  -1  -2  -4    4.20    1.20
  -1  -2  -4    6.00    0.70
  -1  -2  -4   15.00    1.90
  -1  -2  -4    4.60    0.90
  -1  -2  -4    5.60    1.00
  -1  -2  -4    6.40    1.00
  -1  -2  -4    5.80    1.20
   1   2   4    4.70    1.00
   1   2   4    5.40    1.00
   1   2   4    4.90    0.70
   1   2   4    5.60    1.00
   1   2   4    5.90    0.80
   1   2   4    7.20    1.40
   1   2   4    6.40    1.40
  -2  -2  -4    1.00    0.80
  -2  -2  -4    0.00    0.70
  -2  -2  -4    0.90    0.80
  -2  -2  -4    0.10    0.60
  -2  -2  -4   -0.10    0.60
  -2  -2  -4    0.40    1.00
  -2  -2  -4    0.70    0.70
  -2  -2  -4    0.20    0.60
  -2  -2  -4    0.20    0.60
   2   2   4    1.30    1.20
   2   2   4    0.20    0.60
   2   2   4    1.00    0.70
   2   2   4    0.00    0.70
   2   2   4   -1.20    0.60
   2   2   4    1.10    0.60
   2   2   4    0.50    0.80
  -3  -2  -4   22.10    2.00
  -3  -2  -4   14.00    2.00
  -3  -2  -4   15.30    2.00
  -3  -2  -4   14.90    1.80
  -3  -2  -4   19.80    2.00
  -3  -2  -4   17.60    2.10
  -3  -2  -4   17.60    2.40
  -3  -2  -4   21.10    2.20
   3   2   4   20.40    2.20
   3   2   4   16.40    2.00
   3   2   4   22.00    2.20
   3   2   4   16.90    2.30
   3   2   4   16.70    1.80
   3   2   4   16.30    1.90
  -4  -2  -4   13.80    2.10
  -4  -2  -4   12.60    1.50
  -4  -2  -4    8.70    1.90
  -4  -2  -4   12.30    2.00
  -4  -2  -4   15.10    2.40
  -4  -2  -4   12.70    2.00
  -4  -2  -4   10.60    1.80
   4   2   4   12.70    1.90
   4   2   4   14.90    2.10
   4   2   4   11.30    2.30
   4   2   4   12.00    2.00
   4   2   4   10.10    2.00
  -5  -2  -4   94.49    4.00
  -5  -2  -4   95.29    5.60
  -5  -2  -4   95.49    5.20
  -5  -2  -4   76.19    5.00
  -5  -2  -4   88.89    4.70
  -5  -2  -4   87.29    5.50
  -5  -2  -4   89.69    5.10
   5   2   4   87.59    5.10
   5   2   4   89.69    5.10
   5   2   4   85.99    5.40
   5   2   4   90.89    5.00
  -6  -2  -4   26.10    3.10
  -6  -2  -4   23.20    3.70
  -6  -2  -4   20.70    3.70
  -6  -2  -4   34.60    4.10
  -6  -2  -4   25.70    3.50
   6   2   4   28.40    3.80
   6   2   4   28.50    3.70
   6   2   4   23.00    3.40
   6   2   4   27.30    3.90
  -7  -2  -4   11.60    3.00
  -7  -2  -4    8.90    3.30
  -7  -2  -4    6.90    3.00
  -7  -2  -4   12.50    2.50
  -7  -2  -4    9.50    2.80
   7   2   4    7.90    2.70
   7   2   4    6.90    2.60
   7   2   4    9.60    2.90
  -8  -2  -4   15.80    3.90
  -8  -2  -4   10.00    3.50
  -8  -2  -4   11.80    3.20
  -8  -2  -4   12.20    3.70
   8   2   4    6.60    3.30
   8   2   4   10.40    3.50
   8   2   4    9.50    3.40
  -9  -2  -4    9.60    3.70
  -9  -2  -4    6.60    3.90
  -9  -2  -4   11.30    4.00
   9   2   4   12.30    4.10
   9   2   4   18.50    4.60
   7  -3  -4   -0.50    4.10
   7  -3  -4   -0.70    2.80
   7  -3  -4    5.40    2.80
   7  -3  -4   -3.20    2.80
  -7   3   4    4.30    2.60
  -7   3   4    0.60    2.50
   6  -3  -4    2.40    2.40
   6  -3  -4   -0.40    2.60
   6  -3  -4    5.20    2.70
   6  -3  -4    3.10    3.90
  -6   3   4    3.80    2.80
  -6   3   4    3.80    2.30
   5  -3  -4    7.70    2.60
   5  -3  -4    7.30    3.00
   5  -3  -4    8.10    3.50
   5  -3  -4    7.00    2.60
  -5   3   4    7.40    2.50
  -5   3   4    7.20    2.80
   4  -3  -4  102.49    5.90
   4  -3  -4  100.39    6.00
   4  -3  -4  112.09    7.50
   4  -3  -4  105.29    5.30
   4  -3  -4  110.19    7.20
  -4   3   4  105.09    6.00
  -4   3   4  109.09    6.30
   3  -3  -4   65.39    4.00
   3  -3  -4   54.29    3.90
   3  -3  -4   65.49    5.10
   3  -3  -4   65.29    5.20
   3  -3  -4   59.79    4.10
   3  -3  -4   65.39    4.00
  -3   3   4   65.39    4.30
  -3   3   4   71.19    4.60
  -3   3   4   65.59    3.70
  -3   3   4   67.49    4.40
   2  -3  -4   15.60    2.10
   2  -3  -4   12.70    1.80
   2  -3  -4   10.00    1.80
   2  -3  -4   13.80    2.10
   2  -3  -4   14.60    2.80
   2  -3  -4   11.90    2.60
  -2   3   4    9.60    2.10
  -2   3   4   13.80    2.00
  -2   3   4   14.10    1.70
  -2   3   4   13.20    2.20
   1  -3  -4  343.77   12.80
   1  -3  -4  349.07   10.60
   1  -3  -4  345.27   10.10
   1  -3  -4  358.46   12.00
   1  -3  -4  355.76   10.80
   1  -3  -4  343.87   10.50
   1  -3  -4  323.37   10.70
   1  -3  -4  358.96   10.90
  -1   3   4  350.66   10.90
  -1   3   4  336.87   11.90
  -1   3   4  343.17   11.10
  -1   3   4  351.86   10.10
  -1   3   4  374.86   10.70
  -1   3   4  341.37   11.50
  -1   3   4  360.76   12.30
  -1   3   4  368.56   10.30
   0  -3  -4   19.60    2.20
   0  -3  -4   16.40    2.40
   0  -3  -4   18.30    1.40
   0  -3  -4   18.00    1.40
   0  -3  -4   17.40    1.40
   0  -3  -4   18.00    1.30
   0  -3  -4   17.00    1.30
   0  -3  -4   20.30    1.80
   0  -3  -4   20.50    1.40
   0   3   4   18.60    1.70
   0   3   4   18.40    1.40
   0   3   4   19.00    0.70
   0   3   4   16.90    2.00
   0   3   4   16.00    2.10
   0   3   4   19.40    1.30
   0   3   4   17.60    1.40
  -1  -3  -4  259.67    7.60
  -1  -3  -4  265.47    7.50
  -1  -3  -4  261.27    8.60
  -1  -3  -4  254.27    9.50
  -1  -3  -4  253.67    7.60
  -1  -3  -4  270.77    7.40
  -1  -3  -4  259.17    7.70
   1   3   4  261.97    7.70
   1   3   4  260.57    8.50
   1   3   4  272.77    9.30
   1   3   4  256.47    9.70
   1   3   4  275.27    7.60
   1   3   4  259.37    7.40
  -2  -3  -4   19.70    1.50
  -2  -3  -4   18.20    1.40
  -2  -3  -4   21.60    1.40
  -2  -3  -4   16.90    1.50
  -2  -3  -4   15.40    1.90
   2   3   4   10.30    1.90
  -3  -3  -4  116.09    5.30
  -3  -3  -4  109.99    4.50
  -3  -3  -4  112.89    4.40
  -3  -3  -4  106.39    4.40
  -3  -3  -4  104.09    4.60
  -3  -3  -4  108.19    4.50
  -3  -3  -4  107.49    5.00
  -3  -3  -4  109.29    4.80
   3   3   4  116.39    4.20
   3   3   4  118.99    4.70
   3   3   4  106.69    4.70
   3   3   4  103.19    5.50
   3   3   4  104.19    4.30
   3   3   4  111.89    5.00
   3   3   4  109.79    4.40
   3   3   4  110.39    4.60
  -4  -3  -4  446.26   14.80
  -4  -3  -4  442.96   14.20
  -4  -3  -4  457.45   14.20
  -4  -3  -4  448.96   15.00
  -4  -3  -4  466.75   14.60
  -4  -3  -4  427.66   14.10
   4   3   4  449.76   13.80
   4   3   4  464.15   13.90
   4   3   4  467.25   13.90
   4   3   4  444.76   14.00
  -5  -3  -4    2.10    1.40
  -5  -3  -4    5.10    1.80
  -5  -3  -4    2.10    1.70
  -5  -3  -4    3.40    1.40
  -5  -3  -4    3.80    1.60
  -5  -3  -4    4.70    2.30
   5   3   4    0.10    1.30
   5   3   4    3.40    1.00
   5   3   4    2.50    1.50
   5   3   4    2.80    1.30
   5   3   4    2.50    1.60
  -6  -3  -4   59.69    5.10
  -6  -3  -4   66.29    5.30
  -6  -3  -4   68.19    4.60
  -6  -3  -4   71.39    4.80
  -6  -3  -4   69.29    5.00
   6   3   4   67.69    4.50
   6   3   4   64.09    4.70
   6   3   4   65.79    2.80
   6   3   4   65.19    4.70
  -7  -3  -4   15.10    3.70
  -7  -3  -4   22.30    3.90
  -7  -3  -4   15.40    3.40
  -7  -3  -4   13.80    3.00
  -7  -3  -4   17.10    2.80
   7   3   4   16.40    3.00
   7   3   4   18.20    3.40
   7   3   4   17.50    3.50
  -8  -3  -4    5.00    3.00
  -8  -3  -4    5.40    3.30
  -8  -3  -4    2.40    2.40
  -8  -3  -4   11.20    3.40
  -8  -3  -4    4.80    2.20
   8   3   4    3.50    2.50
   8   3   4    9.40    3.00
  -9  -3  -4   33.70    6.20
  -9  -3  -4   33.40    5.60
  -9  -3  -4   43.60    6.50
   9   3   4   44.70    6.10
   9   3   4   41.90    6.00
   6  -4  -4    1.80    2.80
   6  -4  -4   -5.70    3.30
   6  -4  -4   -2.10    2.80
   6  -4  -4   -1.50    2.20
  -6   4   4    1.00    2.40
  -6   4   4   -0.60    1.90
   5  -4  -4    0.40    2.00
   5  -4  -4    1.10    2.00
   5  -4  -4    4.20    3.10
   5  -4  -4   -3.40    2.80
  -5   4   4    3.70    2.50
  -5   4   4   -0.90    1.90
   4  -4  -4   67.09    7.00
   4  -4  -4   58.89    4.70
   4  -4  -4   53.09    6.30
   4  -4  -4   53.19    5.00
  -4   4   4   52.79    5.30
  -4   4   4   53.29    5.20
   3  -4  -4   28.50    2.90
   3  -4  -4   31.80    3.60
   3  -4  -4   31.10    4.60
   3  -4  -4   33.70    4.60
   3  -4  -4   29.80    3.40
  -3   4   4   24.10    3.10
  -3   4   4   27.70    3.70
  -3   4   4   33.30    4.10
   2  -4  -4   45.90    4.90
   2  -4  -4   39.60    3.00
   2  -4  -4   49.80    3.40
   2  -4  -4   46.10    5.00
   2  -4  -4   40.50    3.00
   2  -4  -4   38.00    2.90
  -2   4   4   46.30    3.80
  -2   4   4   39.30    3.10
  -2   4   4   43.50    4.10
   1  -4  -4  144.79    6.20
   1  -4  -4  139.49    5.20
   1  -4  -4  145.39    5.40
   1  -4  -4  142.29    4.90
   1  -4  -4  138.89    5.40
   1  -4  -4  146.89    7.30
   1  -4  -4  140.09    5.30
  -1   4   4  144.49    5.50
  -1   4   4  143.99    5.20
  -1   4   4  136.69    6.40
  -1   4   4  133.09    6.60
   0  -4  -4    6.90    1.60
   0  -4  -4    9.60    1.10
   0  -4  -4   10.10    1.10
   0  -4  -4    8.60    2.10
   0  -4  -4    8.90    1.30
   0  -4  -4    9.60    1.00
   0  -4  -4    8.60    1.00
   0  -4  -4    8.80    1.10
   0   4   4   11.00    1.10
   0   4   4    7.60    1.80
   0   4   4    9.70    1.10
   0   4   4    7.80    1.90
   0   4   4    8.60    1.00
  -1  -4  -4 1182.98   31.80
  -1  -4  -4 1206.48   30.80
  -1  -4  -4 1212.58   33.10
  -1  -4  -4 1173.38   31.80
  -1  -4  -4 1189.98   30.80
  -1  -4  -4 1197.08   30.50
  -1  -4  -4 1199.58   36.40
  -1  -4  -4 1207.78   30.90
   1   4   4 1201.68   33.40
   1   4   4 1223.98   32.60
   1   4   4 1225.68   31.10
   1   4   4 1201.38   31.70
   1   4   4 1221.28   32.60
   1   4   4 1147.79   37.20
   1   4   4 1173.18   35.10
  -2  -4  -4 1032.30   28.80
  -2  -4  -4 1031.80   29.90
  -2  -4  -4 1000.50   27.40
  -2  -4  -4 1012.50   27.40
  -2  -4  -4 1026.30   26.90
  -2  -4  -4 1031.00   26.60
   2   4   4  998.40   29.90
   2   4   4 1042.10   28.20
   2   4   4  994.50   26.40
   2   4   4 1016.60   32.20
   2   4   4  995.10   30.50
  -3  -4  -4   79.39    4.40
  -3  -4  -4   73.49    3.50
  -3  -4  -4   77.99    3.40
  -3  -4  -4   80.89    3.30
  -3  -4  -4   79.59    3.40
  -3  -4  -4   73.89    3.30
  -3  -4  -4   74.69    4.10
   3   4   4   76.49    3.20
   3   4   4   70.89    3.90
   3   4   4   74.59    3.20
   3   4   4   72.69    4.70
   3   4   4   82.99    3.50
   3   4   4   80.49    4.50
  -4  -4  -4   34.60    2.80
  -4  -4  -4   30.70    3.30
  -4  -4  -4   30.50    2.70
  -4  -4  -4   34.60    2.60
  -4  -4  -4   29.00    2.40
  -4  -4  -4   29.40    3.20
   4   4   4   37.50    4.20
   4   4   4   31.60    2.10
   4   4   4   33.70    2.50
   4   4   4   34.60    2.50
   4   4   4   35.70    3.40
   4   4   4   30.50    2.40
  -5  -4  -4   17.80    2.60
  -5  -4  -4   18.80    2.50
  -5  -4  -4   21.20    2.90
  -5  -4  -4   30.10    3.20
  -5  -4  -4   18.10    3.00
  -5  -4  -4   19.80    2.80
   5   4   4   18.70    2.20
   5   4   4   20.20    2.60
   5   4   4   21.90    3.60
   5   4   4   21.90    2.80
   5   4   4   21.20    2.10
  -6  -4  -4   90.19    6.00
  -6  -4  -4   73.69    5.10
  -6  -4  -4   86.59    5.80
  -6  -4  -4   78.89    5.20
  -6  -4  -4   79.89    5.20
   6   4   4   79.39    5.20
   6   4   4   79.19    5.00
   6   4   4   80.39    3.40
  -7  -4  -4    2.30    1.80
  -7  -4  -4    0.20    2.50
  -7  -4  -4    0.30    1.90
  -7  -4  -4    2.30    2.20
  -7  -4  -4    0.10    1.50
   7   4   4    4.40    2.10
   7   4   4    1.90    2.20
  -8  -4  -4   35.50    5.00
  -8  -4  -4   36.70    5.00
  -8  -4  -4   34.00    5.60
  -8  -4  -4   44.20    5.70
  -8  -4  -4   39.20    4.80
   8   4   4   36.20    4.90
   8   4   4   33.00    4.90
  -9  -4  -4   16.90    5.00
  -9  -4  -4   17.10    4.30
  -9  -4  -4   14.30    4.10
  -9  -4  -4   17.00    4.50
   9   4   4   18.80    4.30
   9   4   4   17.70    4.20
   5  -5  -4   -0.80    3.50
   5  -5  -4    2.90    2.60
   5  -5  -4    3.50    3.50
   5  -5  -4    5.80    2.50
  -5   5   4    8.90    3.20
  -5   5   4    5.50    2.70
   4  -5  -4   27.70    5.20
   4  -5  -4   27.60    5.20
   4  -5  -4   31.40    4.00
   4  -5  -4   31.80    4.20
  -4   5   4   32.50    4.60
  -4   5   4   34.30    4.30
   3  -5  -4    0.90    1.50
   3  -5  -4   -0.30    1.50
   3  -5  -4    1.40    2.50
   3  -5  -4   -2.30    2.10
  -3   5   4    2.10    2.00
  -3   5   4    2.30    1.60
   2  -5  -4   33.00    3.00
   2  -5  -4   27.10    3.00
   2  -5  -4   31.80    3.10
   2  -5  -4   34.80    4.50
   2  -5  -4   29.40    4.60
   2  -5  -4   29.10    3.00
  -2   5   4   39.00    2.90
  -2   5   4   27.80    4.00
  -2   5   4   31.80    3.90
   1  -5  -4    0.10    0.70
   1  -5  -4    0.30    2.00
   1  -5  -4    0.20    0.80
   1  -5  -4    1.40    1.90
   1  -5  -4    0.20    0.90
   1  -5  -4   -1.20    0.80
   1  -5  -4    0.80    1.00
   1  -5  -4   -0.10    1.30
  -1   5   4   -0.10    1.70
  -1   5   4   -0.30    1.10
  -1   5   4   -1.20    0.50
  -1   5   4   -0.40    0.70
   0  -5  -4   85.09    2.90
   0  -5  -4   78.19    5.30
   0  -5  -4   86.39    2.90
   0  -5  -4   95.39    5.00
   0  -5  -4   79.79    3.40
   0  -5  -4   85.39    2.90
   0  -5  -4   83.69    2.80
   0  -5  -4   87.69    4.10
   0  -5  -4   83.19    3.40
   0   5   4   86.19    2.90
   0   5   4   86.99    3.00
   0   5   4   93.29    5.20
   0   5   4   82.39    3.00
   0   5   4   87.19    5.20
  -1  -5  -4   34.00    3.40
  -1  -5  -4   32.70    2.90
  -1  -5  -4   32.30    3.70
  -1  -5  -4   30.50    1.40
  -1  -5  -4   33.70    1.40
   1   5   4   32.00    3.50
   1   5   4   33.20    3.90
   1   5   4   38.30    3.50
  -2  -5  -4   10.10    0.90
  -2  -5  -4    8.70    0.80
  -2  -5  -4    7.50    1.80
  -2  -5  -4    5.90    1.80
   2   5   4   11.70    2.20
   2   5   4    7.70    2.10
   2   5   4   10.70    2.40
  -3  -5  -4   26.90    1.90
  -3  -5  -4   25.10    1.80
  -3  -5  -4   26.10    1.50
  -3  -5  -4   26.80    1.50
  -3  -5  -4   27.20    3.10
  -3  -5  -4   28.00    3.10
  -3  -5  -4   26.20    1.60
   3   5   4   26.30    1.60
   3   5   4   31.50    3.60
   3   5   4   24.20    2.80
   3   5   4   23.20    3.40
   3   5   4   28.10    1.60
   3   5   4   26.60    1.50
  -4  -5  -4    4.10    1.20
  -4  -5  -4    3.00    1.10
  -4  -5  -4    2.10    1.00
  -4  -5  -4    1.10    1.50
  -4  -5  -4    1.80    1.10
  -4  -5  -4    3.30    1.10
  -4  -5  -4    2.50    1.70
  -4  -5  -4    3.10    1.20
   4   5   4    0.80    0.90
   4   5   4    2.30    1.90
   4   5   4    2.20    1.70
   4   5   4    0.50    0.90
   4   5   4    1.50    1.20
  -5  -5  -4   95.79    5.10
  -5  -5  -4  115.09    6.40
  -5  -5  -4  104.89    5.10
  -5  -5  -4   94.29    5.80
  -5  -5  -4   98.39    5.30
  -5  -5  -4   97.29    5.10
   5   5   4  112.09    4.90
   5   5   4   95.59    6.40
   5   5   4  105.59    5.00
   5   5   4  100.79    4.90
   5   5   4  109.69    5.90
  -6  -5  -4   10.80    2.90
  -6  -5  -4   11.20    2.60
  -6  -5  -4    6.70    2.20
  -6  -5  -4    5.00    1.90
  -6  -5  -4    9.30    2.50
   6   5   4    8.00    2.20
   6   5   4    8.90    2.40
   6   5   4   11.60    3.20
   6   5   4   12.20    1.60
  -7  -5  -4   -1.90    1.70
  -7  -5  -4   -1.30    1.60
  -7  -5  -4    2.80    2.00
  -7  -5  -4    1.20    2.00
  -7  -5  -4   -2.30    2.30
   7   5   4   -4.10    1.60
   7   5   4    0.30    1.70
   7   5   4   -0.60    2.30
  -8  -5  -4    0.90    2.10
  -8  -5  -4    1.80    2.10
  -8  -5  -4    0.90    2.90
  -8  -5  -4    5.90    2.90
   8   5   4    0.60    2.10
   8   5   4    0.00    2.10
  -9  -5  -4    2.90    2.50
  -9  -5  -4    0.20    2.50
  -9  -5  -4   -0.80    2.70
  -9  -5  -4    1.30    3.40
   9   5   4   -2.10    2.30
   9   5   4    1.50    2.40
   5  -6  -4   34.00    5.20
   5  -6  -4   28.20    6.40
   5  -6  -4   20.40    5.70
  -5   6   4   19.30    4.40
   4  -6  -4    6.80    4.00
   4  -6  -4    4.60    3.90
   4  -6  -4   15.80    3.40
  -4   6   4   14.30    3.30
   3  -6  -4   11.90    3.70
   3  -6  -4   10.80    2.70
   3  -6  -4   10.80    3.80
  -3   6   4   13.00    3.40
   2  -6  -4    1.70    2.60
   2  -6  -4    1.30    1.40
   2  -6  -4    4.90    2.70
  -2   6   4    2.40    1.90
  -2   6   4    0.10    1.00
  -2   6   4    0.90    1.20
   1  -6  -4   14.40    2.00
   1  -6  -4   18.20    3.60
   1  -6  -4   20.30    3.70
   1  -6  -4   15.70    2.10
   1  -6  -4   15.10    2.40
   1  -6  -4   12.70    1.70
  -1   6   4   11.50    1.50
  -1   6   4   14.90    3.00
  -1   6   4   15.00    1.70
  -1   6   4   12.10    3.00
   0  -6  -4   99.99    6.70
   0  -6  -4  113.79    5.00
   0  -6  -4  109.79    4.10
   0  -6  -4  107.99    5.70
   0  -6  -4  103.99    6.50
   0  -6  -4   94.79    4.00
   0   6   4  102.39    6.30
   0   6   4  106.59    5.90
  -1  -6  -4   41.10    3.60
  -1  -6  -4   45.10    4.70
  -1  -6  -4   43.80    1.70
  -1  -6  -4   39.90    1.70
  -1  -6  -4   42.80    3.20
   1   6   4   43.20    4.40
   1   6   4   40.20    4.10
   1   6   4   43.80    4.50
  -2  -6  -4   33.90    3.50
  -2  -6  -4   25.00    1.10
  -2  -6  -4   30.30    3.70
  -2  -6  -4   26.30    1.10
   2   6   4   26.20    3.90
   2   6   4   29.60    3.60
   2   6   4   36.90    4.20
  -3  -6  -4   20.80    2.90
  -3  -6  -4   16.00    1.50
  -3  -6  -4   18.70    3.10
  -3  -6  -4   20.40    1.50
   3   6   4   22.60    3.20
   3   6   4   26.50    3.70
   3   6   4   21.30    3.10
  -4  -6  -4   27.40    2.20
  -4  -6  -4   24.50    2.30
  -4  -6  -4   32.40    3.80
  -4  -6  -4   20.20    3.10
  -4  -6  -4   26.70    1.90
   4   6   4   23.20    3.80
   4   6   4   25.70    1.80
   4   6   4   26.10    3.20
   4   6   4   27.90    3.70
  -5  -6  -4   26.30    2.80
  -5  -6  -4   21.40    3.60
  -5  -6  -4   20.90    3.30
  -5  -6  -4   20.30    2.60
  -5  -6  -4   22.90    2.50
  -5  -6  -4   20.10    2.50
   5   6   4   23.80    2.50
   5   6   4   17.00    3.10
   5   6   4   20.20    3.80
   5   6   4   23.70    2.70
   5   6   4   22.20    2.30
  -6  -6  -4   21.20    3.00
  -6  -6  -4   19.60    2.80
  -6  -6  -4   22.40    4.00
  -6  -6  -4   24.30    3.10
  -6  -6  -4   14.20    3.10
   6   6   4   17.30    3.20
   6   6   4   20.00    4.10
   6   6   4   17.50    2.60
   6   6   4   20.90    2.90
  -7  -6  -4   49.40    4.90
  -7  -6  -4   50.89    5.30
  -7  -6  -4   57.09    6.30
  -7  -6  -4   54.99    5.20
   7   6   4   47.40    6.10
   7   6   4   45.30    4.60
   7   6   4   53.39    5.10
  -8  -6  -4   -2.70    1.90
  -8  -6  -4    1.10    2.20
  -8  -6  -4   -0.40    3.10
  -8  -6  -4   -0.90    1.70
   8   6   4    3.50    2.40
   8   6   4    0.90    1.80
   8   6   4   -0.60    2.30
  -9  -6  -4   -2.00    2.00
  -9  -6  -4    3.40    3.00
  -9  -6  -4    2.60    2.60
  -9  -6  -4   -4.80    3.10
   9   6   4    1.80    3.20
   9   6   4    1.90    2.60
   9   6   4   10.00    3.20
   4  -7  -4   -7.10    2.90
   4  -7  -4   -1.80    2.10
   4  -7  -4   -4.70    3.00
  -4   7   4   -2.50    2.30
   3  -7  -4   -2.00    1.60
   3  -7  -4    4.30    3.40
   3  -7  -4    2.70    3.60
  -3   7   4   -1.40    2.20
   2  -7  -4   -2.00    2.30
   2  -7  -4    1.60    2.60
   2  -7  -4    1.50    1.60
  -2   7   4    0.10    2.00
   1  -7  -4   63.79    6.50
   1  -7  -4   58.99    6.90
   1  -7  -4   63.39    3.90
  -1   7   4   64.69    6.20
   0  -7  -4   25.00    4.10
   0  -7  -4   25.40    2.00
   0  -7  -4   27.70    2.10
   0  -7  -4   30.80    3.00
   0  -7  -4   29.30    4.70
   0  -7  -4   29.20    3.40
   0   7   4   28.60    4.00
  -1  -7  -4    2.80    1.50
  -1  -7  -4    3.70    1.70
  -1  -7  -4    3.00    0.60
  -1  -7  -4    3.30    0.60
  -1  -7  -4    0.70    1.70
  -1  -7  -4    8.70    2.80
   1   7   4    1.80    1.80
   1   7   4    4.30    2.30
  -2  -7  -4   -2.40    0.90
  -2  -7  -4    1.60    1.60
  -2  -7  -4    4.10    1.90
  -2  -7  -4    0.10    1.40
  -2  -7  -4    0.90    1.70
   2   7   4    3.40    2.10
   2   7   4   -1.30    1.70
   2   7   4   -0.20    2.00
  -3  -7  -4    1.10    0.60
  -3  -7  -4   -0.10    0.60
  -3  -7  -4    0.20    1.50
  -3  -7  -4    2.50    1.90
   3   7   4   -2.00    1.60
   3   7   4   -0.40    1.40
   3   7   4   -3.20    1.40
  -4  -7  -4   21.80    3.60
  -4  -7  -4   14.90    1.70
  -4  -7  -4   13.60    2.80
  -4  -7  -4   14.40    1.70
   4   7   4    9.90    2.90
   4   7   4   15.10    3.40
   4   7   4    9.30    2.40
  -5  -7  -4    2.90    1.40
  -5  -7  -4    8.90    2.90
  -5  -7  -4    4.80    2.20
   5   7   4    3.30    2.40
   5   7   4    7.60    2.60
  -6  -7  -4   23.20    4.20
  -6  -7  -4   20.00    2.90
   6   7   4   22.50    4.40
   6   7   4   24.80    4.10
  -7  -7  -4   43.30    6.00
  -7  -7  -4   38.30    4.40
   7   7   4   41.80    6.00
   7   7   4   45.80    5.40
  -8  -7  -4    5.10    2.40
  -8  -7  -4    5.80    3.80
   8   7   4    0.80    2.90
   2  -8  -4    5.50    3.80
   2  -8  -4    8.70    2.40
   2  -8  -4    5.10    3.30
  -2   8   4    9.70    3.30
   1  -8  -4    1.60    1.40
   1  -8  -4    0.00    2.50
   1  -8  -4    1.50    2.70
  -1   8   4   -0.10    2.30
   0  -8  -4   14.00    4.00
   0  -8  -4   13.40    1.70
   0  -8  -4   14.40    1.80
   0  -8  -4   15.60    3.60
   0   8   4   13.60    3.20
  -1  -8  -4    7.10    2.80
  -1  -8  -4    3.20    0.70
  -1  -8  -4    2.30    2.10
  -1  -8  -4    4.20    0.80
  -1  -8  -4    3.90    1.80
  -1  -8  -4    3.20    1.90
   1   8   4    3.70    2.10
  -2  -8  -4    0.20    1.80
  -2  -8  -4    2.90    1.70
  -2  -8  -4    2.30    2.20
  -2  -8  -4    2.80    2.10
  -2  -8  -4    4.40    1.90
   2   8   4   -2.70    1.70
  -3  -8  -4   17.60    3.10
  -3  -8  -4   13.70    3.20
  -3  -8  -4    9.00    2.50
  -3  -8  -4    8.60    0.70
  -3  -8  -4    8.10    0.70
   3   8   4    7.80    2.90
   3   8   4   13.50    3.40
  -4  -8  -4   -1.10    1.50
  -4  -8  -4   -0.90    0.80
  -4  -8  -4   -0.60    2.20
  -4  -8  -4    4.10    1.60
  -4  -8  -4    0.30    0.80
   4   8   4    0.20    2.00
   4   8   4   -0.90    1.90
  -5  -8  -4    5.90    1.60
  -5  -8  -4    8.30    3.10
   5   8   4   11.90    3.40
   5   8   4   10.00    3.30
  -6  -8  -4    2.80    1.60
  -6  -8  -4    4.10    3.00
   6   8   4    2.80    2.50
   6   8   4    3.70    2.60
  -7  -8  -4    2.00    1.70
  -7  -8  -4   -7.40    2.60
   7   8   4    2.70    2.80
   7   8   4    2.50    2.40
  -8  -8  -4    3.90    2.50
  -8  -8  -4   -0.20    3.60
   8   8   4    8.20    3.90
   1  -9  -4    7.10    2.00
   1  -9  -4    8.20    3.90
  -1   9   4    5.50    2.90
   0  -9  -4    5.90    3.30
   0  -9  -4    6.30    3.20
   0  -9  -4    6.70    1.40
   0   9   4   10.80    3.10
  -1  -9  -4    1.70    0.50
  -1  -9  -4    2.40    2.50
  -1  -9  -4    0.80    0.40
  -1  -9  -4    5.10    2.90
   1   9   4    4.70    2.70
  -2  -9  -4    4.30    2.70
  -2  -9  -4   11.80    3.20
  -2  -9  -4    6.70    2.30
  -2  -9  -4    9.20    2.90
  -3  -9  -4    5.80    2.30
  -3  -9  -4    1.70    2.40
  -3  -9  -4    6.30    2.60
  -3  -9  -4    4.60    2.30
   3   9   4    7.30    3.20
  -4  -9  -4    8.50    1.20
  -4  -9  -4   11.40    3.40
  -4  -9  -4    8.70    1.20
   4   9   4   17.80    4.10
   4   9   4    9.60    3.30
  -5  -9  -4   32.10    5.20
  -5  -9  -4   22.40    2.40
   5   9   4   19.60    4.40
   5   9   4   22.20    4.60
  -6  -9  -4   -1.60    2.90
  -6  -9  -4    2.10    1.50
   6   9   4   -0.70    2.30
   6   9   4    1.20    2.60
  -7  -9  -4    0.90    1.80
  -7  -9  -4   -4.20    3.30
   7   9   4    7.80    3.50
   7   9   4   -1.70    2.40
  -2 -10  -4    8.10    3.30
  -2 -10  -4    9.30    3.30
  -3 -10  -4    9.80    3.30
  -3 -10  -4    2.70    1.80
  -4 -10  -4   12.50    3.20
  -4 -10  -4    3.40    2.60
   4  10   4   -0.20    2.80
   4  10   4   -3.80    2.30
  -5 -10  -4    3.90    1.20
  -5 -10  -4    5.50    3.30
   5  10   4    6.60    3.30
   5  10   4    3.40    3.30
   4   9  -5    8.50    3.40
  -4  -9   5    8.10    3.80
  -4  -9   5    4.60    2.30
   3   9  -5    0.40    2.50
  -3  -9   5    3.00    2.10
  -3  -9   5    2.10    3.10
   2   9  -5   -1.80    2.10
  -2  -9   5   -0.90    1.70
  -2  -9   5    3.20    2.60
   1   9  -5   -0.70    2.00
  -1  -9   5    6.30    2.90
  -1  -9   5   -2.20    1.70
   6   8  -5    1.10    2.80
  -6  -8   5   -1.20    2.10
  -6  -8   5    4.20    4.00
   5   8  -5   15.60    4.00
  -5  -8   5   15.90    4.90
  -5  -8   5   12.00    3.20
   4   8  -5    9.70    3.30
  -4  -8   5    7.20    2.40
  -4  -8   5   14.00    4.30
   3   8  -5   16.60    4.10
  -3  -8   5    8.50    2.40
  -3  -8   5    8.20    3.50
   2   8  -5   11.80    3.60
  -2  -8   5   12.90    3.70
  -2  -8   5   17.00    3.00
   1   8  -5    0.70    1.70
   1   8  -5    1.60    2.30
  -1  -8   5   -1.40    2.70
  -1  -8   5   -0.40    1.40
   0   8  -5    4.50    2.50
   0   8  -5    8.00    2.90
   0  -8   5    3.70    2.00
   0  -8   5    0.60    3.20
  -1   8  -5    2.70    2.40
  -1   8  -5    3.30    2.50
   1  -8   5    2.60    2.20
   1  -8   5    4.40    4.00
  -2   8  -5   -0.20    2.40
   2  -8   5    0.10    2.30
   2  -8   5   -4.10    3.80
   7   7  -5    3.50    2.40
   7   7  -5    3.70    2.70
  -7  -7   5    1.30    2.40
  -7  -7   5    4.10    4.40
   6   7  -5    2.10    2.10
   6   7  -5    2.60    2.00
   6   7  -5    2.50    2.50
  -6  -7   5   -2.70    3.00
  -6  -7   5    1.50    2.30
  -6  -7   5    2.50    2.20
  -6  -7   5    1.60    2.00
   5   7  -5    9.10    3.30
   5   7  -5    5.00    2.10
   5   7  -5    1.10    1.70
  -5  -7   5    2.50    2.00
  -5  -7   5    8.20    2.50
  -5  -7   5    2.80    3.20
  -5  -7   5    6.50    2.50
   4   7  -5   -0.40    1.70
   4   7  -5    2.30    1.70
   4   7  -5    2.90    1.60
  -4  -7   5    0.90    1.70
  -4  -7   5    1.50    1.60
  -4  -7   5    2.70    3.00
  -4  -7   5    3.20    1.70
   3   7  -5   13.80    2.40
   3   7  -5   13.70    3.40
  -3  -7   5   11.50    2.70
  -3  -7   5   15.10    3.90
  -3  -7   5   16.90    2.70
   2   7  -5   13.50    2.30
   2   7  -5    7.80    1.80
   2   7  -5    9.60    3.00
  -2  -7   5   11.80    3.50
  -2  -7   5   14.00    3.30
  -2  -7   5    8.30    2.30
   1   7  -5    2.60    2.30
   1   7  -5    5.70    2.10
  -1  -7   5    2.00    2.90
  -1  -7   5    6.10    2.00
   0   7  -5   18.90    3.40
   0   7  -5   13.80    3.30
   0  -7   5   17.60    3.00
   0  -7   5   14.90    4.00
  -1   7  -5   -0.20    2.00
  -1   7  -5   -0.30    1.60
   1  -7   5    1.50    1.80
   1  -7   5   -4.40    3.10
  -2   7  -5   22.00    3.70
  -2   7  -5   30.40    4.90
   2  -7   5   16.60    5.00
   2  -7   5   19.00    3.60
  -3   7  -5    4.10    3.00
   3  -7   5    0.10    2.30
   3  -7   5   -1.90    3.80
   7   6  -5   -0.60    2.30
   7   6  -5    0.60    2.30
  -7  -6   5   -0.90    2.10
  -7  -6   5   -1.60    1.90
  -7  -6   5   -4.30    3.20
   6   6  -5    7.30    2.40
   6   6  -5   16.00    3.60
   6   6  -5   14.70    3.10
  -6  -6   5   16.70    4.40
  -6  -6   5   10.10    3.00
  -6  -6   5   16.90    3.40
  -6  -6   5   16.30    3.40
   5   6  -5   -0.50    1.90
   5   6  -5    1.00    1.60
   5   6  -5   -0.50    1.50
  -5  -6   5   -2.20    1.60
  -5  -6   5    0.20    1.70
  -5  -6   5    2.00    2.10
  -5  -6   5    1.90    2.80
   4   6  -5    1.10    1.50
   4   6  -5    0.20    2.00
   4   6  -5    2.30    1.30
   4   6  -5    0.40    1.40
  -4  -6   5    2.00    1.70
  -4  -6   5   -0.20    1.80
  -4  -6   5   -1.30    1.40
  -4  -6   5    2.80    1.80
   3   6  -5   24.60    3.10
   3   6  -5   15.00    3.50
  -3  -6   5   23.50    3.10
  -3  -6   5   26.30    4.40
  -3  -6   5   18.30    2.80
   2   6  -5    2.70    1.30
   2   6  -5    1.90    1.30
   2   6  -5    3.70    2.40
  -2  -6   5    1.00    1.50
  -2  -6   5    4.10    2.50
  -2  -6   5    1.80    1.90
  -2  -6   5    2.90    1.60
   1   6  -5   26.60    3.00
   1   6  -5   28.90    4.10
   1   6  -5   32.00    3.30
  -1  -6   5   25.70    3.20
  -1  -6   5   25.40    3.90
  -1  -6   5   29.20    3.30
   0   6  -5    4.90    1.70
   0   6  -5    3.20    1.80
   0   6  -5    5.10    1.70
   0   6  -5    5.60    2.30
   0  -6   5    4.30    1.70
   0  -6   5    6.80    1.90
   0  -6   5    1.30    2.80
   0  -6   5    2.60    1.50
  -1   6  -5   84.09    5.80
  -1   6  -5   85.99    5.00
  -1   6  -5   87.79    5.70
  -1   6  -5   84.99    4.90
   1  -6   5   77.69    4.90
   1  -6   5   78.89    6.80
   1  -6   5   90.59    5.20
   1  -6   5   85.89    5.40
  -2   6  -5   -0.70    1.20
  -2   6  -5    1.80    1.60
  -2   6  -5    1.20    2.00
   2  -6   5   -1.20    2.80
   2  -6   5    0.00    1.50
   2  -6   5    1.80    1.80
  -3   6  -5    5.20    2.30
  -3   6  -5    3.00    2.30
   3  -6   5    2.60    2.50
   3  -6   5    2.50    2.10
   3  -6   5    2.70    3.80
  -4   6  -5   14.10    3.90
  -4   6  -5   17.70    3.50
   4  -6   5   14.40    3.60
   4  -6   5   21.10    5.50
   4  -6   5   15.30    3.70
   8   5  -5    1.10    2.50
  -8  -5   5    2.40    2.60
  -8  -5   5    6.80    3.40
  -8  -5   5    2.10    4.10
   7   5  -5   21.90    3.90
   7   5  -5   19.30    4.00
  -7  -5   5   35.40    5.20
  -7  -5   5   15.90    4.80
  -7  -5   5   26.20    4.40
   6   5  -5   13.00    3.20
   6   5  -5   12.50    2.70
   6   5  -5    6.90    2.40
   6   5  -5   12.20    3.10
  -6  -5   5   11.70    3.10
  -6  -5   5   13.80    3.40
  -6  -5   5    7.80    2.50
  -6  -5   5   10.40    3.80
   5   5  -5   60.69    4.70
   5   5  -5   58.29    4.10
   5   5  -5   62.29    4.80
   5   5  -5   56.99    5.60
  -5  -5   5   63.69    5.00
  -5  -5   5   53.19    5.20
  -5  -5   5   53.49    5.10
  -5  -5   5   57.09    6.30
   4   5  -5  182.28    7.50
   4   5  -5  180.68    7.90
   4   5  -5  172.38    8.80
   4   5  -5  179.38    7.80
  -4  -5   5  189.48    8.30
  -4  -5   5  190.68    9.70
  -4  -5   5  173.38    8.30
  -4  -5   5  168.98    8.00
   3   5  -5    4.80    1.90
   3   5  -5    7.00    1.50
   3   5  -5    5.20    1.70
  -3  -5   5    3.80    1.70
  -3  -5   5    7.50    2.60
  -3  -5   5    6.80    1.30
  -3  -5   5    3.40    1.60
   2   5  -5  150.68    6.50
   2   5  -5  143.99    6.30
   2   5  -5  146.29    7.60
   2   5  -5  147.89    5.70
  -2  -5   5  166.98    7.10
  -2  -5   5  146.69    8.00
  -2  -5   5  159.38    7.00
  -2  -5   5  162.08    6.80
  -2  -5   5  150.38    6.80
   1   5  -5   51.59    3.50
   1   5  -5   45.20    4.60
   1   5  -5   51.09    3.40
  -1  -5   5   50.49    3.60
  -1  -5   5   50.79    3.80
  -1  -5   5   57.19    4.60
  -1  -5   5   46.30    3.60
   0   5  -5  104.49    5.20
   0   5  -5  102.99    5.20
   0   5  -5  112.39    6.30
   0   5  -5   99.29    5.30
   0  -5   5  112.99    5.50
   0  -5   5   99.09    5.10
   0  -5   5  107.69    5.50
   0  -5   5  107.19    5.80
   0  -5   5  121.99    7.10
   0  -5   5  111.59    5.60
  -1   5  -5   27.50    3.50
  -1   5  -5   21.40    3.20
  -1   5  -5   27.70    3.20
   1  -5   5   20.30    3.90
   1  -5   5   30.20    3.50
   1  -5   5   33.40    3.50
   1  -5   5   21.50    3.00
  -2   5  -5    5.60    2.00
  -2   5  -5    8.20    2.20
  -2   5  -5    4.20    2.20
   2  -5   5    4.10    2.00
   2  -5   5    5.90    3.20
   2  -5   5    6.80    2.00
   2  -5   5    5.90    2.10
  -3   5  -5    6.20    1.80
  -3   5  -5    2.80    2.10
  -3   5  -5    5.30    2.10
   3  -5   5    3.30    3.20
   3  -5   5    6.50    2.20
   3  -5   5    8.60    2.40
  -4   5  -5   -2.60    1.70
  -4   5  -5   -0.50    1.60
   4  -5   5    0.80    2.10
   4  -5   5   -3.00    3.00
   4  -5   5    1.20    1.90
  -5   5  -5   22.70    4.20
  -5   5  -5   34.60    5.50
   5  -5   5   25.70    6.20
   5  -5   5   26.10    4.70
   5  -5   5   29.70    4.90
   8   4  -5   37.80    6.00
   8   4  -5   28.80    5.10
  -8  -4   5   41.00    7.10
  -8  -4   5   34.70    5.90
  -8  -4   5   32.40    5.30
   7   4  -5   45.30    4.90
   7   4  -5   37.60    5.10
   7   4  -5   43.40    5.70
  -7  -4   5   45.70    5.40
  -7  -4   5   40.90    6.30
  -7  -4   5   48.00    6.20
   6   4  -5    1.80    1.90
   6   4  -5    3.10    2.20
   6   4  -5   -0.30    2.00
   6   4  -5   -0.90    1.90
  -6  -4   5    3.90    2.50
  -6  -4   5    3.70    2.10
  -6  -4   5    1.30    1.80
  -6  -4   5   -0.10    2.60
   5   4  -5   31.40    3.80
   5   4  -5   33.20    3.70
   5   4  -5   24.20    3.50
   5   4  -5   25.20    3.50
   5   4  -5   33.00    4.00
  -5  -4   5   31.60    4.60
  -5  -4   5   29.40    4.00
  -5  -4   5   30.20    3.80
  -5  -4   5   28.70    4.00
   4   4  -5   25.90    2.70
   4   4  -5   22.30    3.50
   4   4  -5   24.10    3.10
   4   4  -5   24.50    3.10
  -4  -4   5   23.70    3.20
  -4  -4   5   26.00    3.50
  -4  -4   5   25.80    3.90
  -4  -4   5   25.30    3.30
   3   4  -5  140.29    5.60
   3   4  -5  138.89    4.80
   3   4  -5  133.59    6.20
   3   4  -5  138.39    5.90
   3   4  -5  128.79    7.00
  -3  -4   5  138.59    5.70
  -3  -4   5  125.69    6.20
  -3  -4   5  125.99    6.30
  -3  -4   5  132.89    7.20
  -3  -4   5  134.39    6.30
   2   4  -5  226.08    9.60
   2   4  -5  236.28    8.40
   2   4  -5  233.38    8.60
   2   4  -5  232.68    8.10
   2   4  -5  226.98    7.10
  -2  -4   5  224.18    8.70
  -2  -4   5  219.28    9.70
  -2  -4   5  221.98    7.20
  -2  -4   5  210.08    8.50
  -2  -4   5  225.48    8.50
  -2  -4   5  241.88    8.70
   1   4  -5    2.80    1.80
   1   4  -5    1.20    1.30
   1   4  -5    2.20    1.10
   1   4  -5    2.10    1.10
  -1  -4   5    1.00    1.20
  -1  -4   5    0.10    1.70
  -1  -4   5    2.90    1.30
  -1  -4   5    2.60    1.20
  -1  -4   5    2.00    1.00
  -1  -4   5    1.10    1.30
   0   4  -5   54.69    3.50
   0   4  -5   50.99    4.00
   0   4  -5   54.79    3.10
   0   4  -5   53.29    3.50
   0   4  -5   56.29    3.60
   0  -4   5   47.30    3.30
   0  -4   5   52.29    3.70
   0  -4   5   51.29    4.30
   0  -4   5   52.89    3.50
   0  -4   5   49.80    3.40
   0  -4   5   50.59    3.80
  -1   4  -5   19.30    2.80
  -1   4  -5   16.20    2.10
  -1   4  -5   17.60    2.60
  -1   4  -5   21.20    2.60
   1  -4   5   14.80    2.40
   1  -4   5   13.80    2.30
   1  -4   5   20.50    2.70
   1  -4   5   18.20    3.50
   1  -4   5   18.50    2.50
   1  -4   5   21.70    2.20
  -2   4  -5  379.16   13.10
  -2   4  -5  371.86   13.40
  -2   4  -5  372.56   13.20
   2  -4   5  377.36   12.70
   2  -4   5  368.76   13.20
   2  -4   5  373.26   12.90
   2  -4   5  375.26   15.50
   2  -4   5  387.46   12.60
  -3   4  -5   26.90    3.70
  -3   4  -5   23.40    3.30
  -3   4  -5   17.50    2.40
   3  -4   5   24.20    3.50
   3  -4   5   30.90    3.30
   3  -4   5   18.00    3.00
   3  -4   5   26.30    4.60
   3  -4   5   21.50    2.60
  -4   4  -5   13.90    3.10
  -4   4  -5   10.50    3.00
   4  -4   5   15.40    3.10
   4  -4   5   12.80    3.00
   4  -4   5   16.30    3.10
   4  -4   5   17.50    4.60
  -5   4  -5    8.70    2.90
  -5   4  -5    9.60    3.20
   5  -4   5    3.90    2.50
   5  -4   5    6.70    3.80
   5  -4   5   11.10    3.30
   5  -4   5    5.70    2.80
  -6   4  -5    0.60    2.40
  -6   4  -5   -2.60    2.20
   6  -4   5    1.20    2.60
   6  -4   5   -5.60    3.50
   6  -4   5    1.00    2.40
   8   3  -5   24.40    4.70
   8   3  -5   24.90    5.30
  -8  -3   5   26.20    5.70
  -8  -3   5   10.90    4.00
   7   3  -5   22.30    4.50
   7   3  -5   22.20    4.30
  -7  -3   5   27.00    4.40
  -7  -3   5   20.40    4.30
  -7  -3   5   20.10    4.90
   6   3  -5    6.80    2.60
   6   3  -5   12.90    3.30
   6   3  -5   14.50    2.70
   6   3  -5    9.60    2.80
  -6  -3   5   16.50    3.20
  -6  -3   5   12.40    3.30
  -6  -3   5    9.10    3.40
  -6  -3   5   10.80    3.20
   5   3  -5   50.09    4.90
   5   3  -5   42.70    4.30
   5   3  -5   44.70    4.70
   5   3  -5   42.40    4.50
  -5  -3   5   44.20    4.80
  -5  -3   5   38.60    4.30
  -5  -3   5   45.80    4.80
  -5  -3   5   40.00    5.00
   4   3  -5   26.10    3.30
   4   3  -5   28.60    3.40
   4   3  -5   24.50    3.00
   4   3  -5   29.80    3.50
  -4  -3   5   37.20    4.10
  -4  -3   5   28.70    3.60
  -4  -3   5   33.00    3.50
  -4  -3   5   25.10    3.70
  -4  -3   5   32.30    3.50
   3   3  -5  301.97   10.80
   3   3  -5  305.07   10.80
   3   3  -5  304.17   10.30
   3   3  -5  303.77    9.70
  -3  -3   5  315.47   11.90
  -3  -3   5  297.97   10.90
  -3  -3   5  315.97   11.00
  -3  -3   5  301.87   11.20
   2   3  -5    1.30    0.50
   2   3  -5    0.90    0.90
   2   3  -5    0.90    0.60
   2   3  -5    2.10    0.90
   2   3  -5    1.20    0.80
   2   3  -5    2.70    1.40
  -2  -3   5    2.10    1.50
  -2  -3   5    0.10    1.00
  -2  -3   5    1.90    1.30
  -2  -3   5    2.60    1.00
  -2  -3   5    2.00    1.20
  -2  -3   5    3.10    0.80
   1   3  -5   37.80    2.80
   1   3  -5   36.20    2.60
   1   3  -5   34.90    2.20
   1   3  -5   36.60    2.80
   1   3  -5   39.80    2.60
  -1  -3   5   36.90    2.80
  -1  -3   5   40.20    3.20
  -1  -3   5   38.20    2.70
  -1  -3   5   38.60    2.90
  -1  -3   5   39.90    3.00
  -1  -3   5   38.30    3.30
  -1  -3   5   36.70    2.70
   0   3  -5  165.58    6.50
   0   3  -5  157.08    6.10
   0   3  -5  160.18    6.50
   0   3  -5  158.88    6.30
   0  -3   5  152.68    6.30
   0  -3   5  165.08    6.50
   0  -3   5  155.48    7.10
   0  -3   5  147.79    6.40
   0  -3   5  168.88    6.00
   0  -3   5  170.38    6.70
   0  -3   5  158.88    6.40
  -1   3  -5   33.50    1.80
  -1   3  -5   35.60    2.60
  -1   3  -5   37.20    2.90
   1  -3   5   35.90    2.80
   1  -3   5   36.40    4.10
   1  -3   5   36.20    3.20
   1  -3   5   33.50    3.20
   1  -3   5   36.30    2.80
   1  -3   5   38.70    2.50
  -2   3  -5  180.78    7.30
  -2   3  -5  189.18    7.00
  -2   3  -5  182.38    7.20
  -2   3  -5  183.18    7.50
   2  -3   5  186.48    9.20
   2  -3   5  185.18    6.20
   2  -3   5  176.38    7.40
   2  -3   5  182.78    7.00
   2  -3   5  191.88    7.70
   2  -3   5  172.08    7.00
   2  -3   5  178.68    7.60
  -3   3  -5   19.90    2.30
  -3   3  -5   15.50    2.30
  -3   3  -5   14.40    2.80
  -3   3  -5   21.00    3.00
   3  -3   5   21.70    3.00
   3  -3   5   22.80    3.10
   3  -3   5   19.00    4.00
   3  -3   5   19.90    2.30
   3  -3   5   23.00    3.20
  -4   3  -5   33.40    4.10
  -4   3  -5   27.70    4.00
  -4   3  -5   26.30    2.10
   4  -3   5   27.00    3.70
   4  -3   5   29.90    3.90
   4  -3   5   35.60    5.20
   4  -3   5   30.40    3.80
  -5   3  -5   15.40    3.20
  -5   3  -5   15.40    3.40
   5  -3   5   18.80    3.80
   5  -3   5   20.60    3.70
   5  -3   5    8.70    3.80
   5  -3   5   15.30    3.30
   5  -3   5   21.10    3.70
  -6   3  -5    1.40    2.40
  -6   3  -5    1.90    2.70
  -6   3  -5   -0.10    2.20
   6  -3   5    2.90    3.00
   6  -3   5    1.50    2.40
   6  -3   5    7.90    3.10
   6  -3   5    0.70    2.40
   6  -3   5   -0.10    3.40
  -7   3  -5    5.10    3.10
  -7   3  -5    4.60    3.20
  -7   3  -5   11.10    4.20
   7  -3   5    9.50    3.70
   7  -3   5    6.70    4.70
   7  -3   5    4.30    2.70
   7  -3   5    7.40    3.70
   7  -3   5    4.00    3.30
   8   2  -5    0.70    3.10
   8   2  -5    5.40    4.20
  -8  -2   5    9.60    4.00
  -8  -2   5    0.20    3.60
   7   2  -5   -1.30    2.70
   7   2  -5    1.90    2.60
  -7  -2   5   -0.20    2.40
  -7  -2   5    1.60    3.10
   6   2  -5    1.80    2.70
   6   2  -5   -0.90    1.50
   6   2  -5   -0.40    1.50
  -6  -2   5    4.20    2.90
  -6  -2   5    3.50    2.50
  -6  -2   5    0.90    1.60
   5   2  -5    6.70    2.10
   5   2  -5    3.20    2.00
   5   2  -5    5.40    2.30
   5   2  -5    7.60    1.40
   5   2  -5    9.10    2.70
  -5  -2   5    7.60    2.50
  -5  -2   5    7.30    2.60
  -5  -2   5   11.50    2.60
  -5  -2   5    7.60    2.80
   4   2  -5  165.38    7.40
   4   2  -5  164.48    7.90
   4   2  -5  171.08    7.70
   4   2  -5  177.68    7.80
   4   2  -5  171.98    6.30
   4   2  -5  177.88    6.40
  -4  -2   5  164.18    7.40
  -4  -2   5  170.48    7.90
  -4  -2   5  185.28    8.40
  -4  -2   5  184.28    7.80
  -4  -2   5  173.38    8.20
   3   2  -5    0.20    1.30
   3   2  -5    1.90    0.90
   3   2  -5    0.30    1.30
   3   2  -5    3.30    1.30
   3   2  -5    0.90    1.50
  -3  -2   5    1.30    1.30
  -3  -2   5    4.00    1.40
  -3  -2   5    2.50    1.60
  -3  -2   5    2.40    1.60
   2   2  -5  295.67    7.90
   2   2  -5  291.07    9.90
   2   2  -5  294.67    9.90
   2   2  -5  301.67    9.20
   2   2  -5  290.07   11.10
   2   2  -5  281.77    9.90
   2   2  -5  293.47    9.90
  -2  -2   5  290.57   10.10
  -2  -2   5  286.87   10.30
  -2  -2   5  291.37    9.90
  -2  -2   5  292.67   10.50
  -2  -2   5  301.07   10.10
   1   2  -5  121.39    5.70
   1   2  -5  130.49    5.40
   1   2  -5  133.59    5.40
   1   2  -5  123.29    5.10
   1   2  -5  127.99    4.40
  -1  -2   5  129.79    5.60
  -1  -2   5  125.19    5.30
  -1  -2   5  127.99    5.40
  -1  -2   5  117.89    5.40
  -1  -2   5  129.59    5.50
   0   2  -5   84.29    4.20
   0   2  -5   92.49    4.40
   0   2  -5   85.29    4.20
   0   2  -5   90.79    4.10
   0  -2   5   91.69    4.20
   0  -2   5   89.19    4.30
   0  -2   5   90.89    3.30
   0  -2   5   74.49    4.50
   0  -2   5   89.89    4.30
   0  -2   5   92.19    4.30
   0  -2   5   80.69    4.00
   0  -2   5   89.59    4.30
  -1   2  -5   82.49    3.70
  -1   2  -5   76.89    3.80
  -1   2  -5   75.19    4.00
  -1   2  -5   81.39    3.10
   1  -2   5   84.29    4.00
   1  -2   5   75.79    4.00
   1  -2   5   70.99    3.90
   1  -2   5   86.09    3.80
   1  -2   5   72.99    3.90
   1  -2   5   74.59    4.70
  -2   2  -5  184.08    7.10
  -2   2  -5  188.98    7.00
  -2   2  -5  192.38    6.60
  -2   2  -5  178.68    6.90
  -2   2  -5  187.18    7.40
   2  -2   5  195.38    7.00
   2  -2   5  187.18    7.40
   2  -2   5  183.18    7.30
   2  -2   5  187.98    6.50
   2  -2   5  176.18    8.50
   2  -2   5  193.48    7.40
  -3   2  -5   74.09    4.50
  -3   2  -5   84.89    3.90
  -3   2  -5   79.39    4.10
  -3   2  -5   82.39    4.50
  -3   2  -5   83.29    3.20
   3  -2   5   76.19    4.70
   3  -2   5   91.59    4.90
   3  -2   5   78.39    4.00
   3  -2   5   76.09    5.50
   3  -2   5   89.09    5.00
   3  -2   5   91.79    5.00
  -4   2  -5   29.80    3.90
  -4   2  -5   28.50    3.30
  -4   2  -5   28.60    1.90
  -4   2  -5   28.90    2.80
  -4   2  -5   27.20    3.70
   4  -2   5   23.30    2.40
   4  -2   5   26.20    3.60
   4  -2   5   31.90    4.80
   4  -2   5   27.40    3.60
   4  -2   5   24.90    3.40
   4  -2   5   29.30    3.80
  -5   2  -5    2.00    1.20
  -5   2  -5    2.00    2.10
  -5   2  -5   -0.40    1.80
  -5   2  -5   -0.50    1.70
   5  -2   5    2.50    2.40
   5  -2   5    3.20    2.10
   5  -2   5    2.50    2.90
   5  -2   5   -0.20    1.70
   5  -2   5    1.30    1.80
  -6   2  -5   -1.20    2.10
  -6   2  -5   -2.10    1.80
  -6   2  -5    4.40    2.50
   6  -2   5   -1.20    2.00
   6  -2   5    2.90    2.40
   6  -2   5    2.00    2.80
   6  -2   5    1.30    3.10
   6  -2   5   -0.90    2.00
  -7   2  -5   17.30    4.30
  -7   2  -5   15.40    4.00
  -7   2  -5   14.60    3.80
   7  -2   5   13.90    4.00
   7  -2   5   11.10    3.80
   7  -2   5   16.40    5.30
   7  -2   5   15.10    3.90
   7  -2   5   15.60    3.80
   8   1  -5    9.30    4.50
   8   1  -5   12.80    4.10
  -8  -1   5    7.40    4.20
  -8  -1   5    8.60    4.30
   7   1  -5   11.00    3.40
   7   1  -5   10.00    4.20
  -7  -1   5   14.00    4.20
  -7  -1   5   13.50    4.00
   6   1  -5   30.90    4.20
   6   1  -5   28.30    3.40
   6   1  -5   26.80    4.80
   6   1  -5   26.00    3.90
  -6  -1   5   34.60    5.00
  -6  -1   5   30.00    4.70
  -6  -1   5   30.60    4.20
   5   1  -5   20.40    3.30
   5   1  -5   22.70    4.00
   5   1  -5   22.40    3.40
   5   1  -5   25.70    2.90
   5   1  -5   26.60    3.70
  -5  -1   5   27.90    1.80
  -5  -1   5   32.30    4.20
  -5  -1   5   26.70    4.10
  -5  -1   5   31.40    4.20
  -5  -1   5   27.70    2.10
  -5  -1   5   25.40    3.50
   4   1  -5    9.60    2.40
   4   1  -5    9.00    2.10
   4   1  -5    7.70    2.40
   4   1  -5    6.20    1.50
   4   1  -5    5.50    1.90
  -4  -1   5    4.50    2.30
  -4  -1   5    7.10    1.90
  -4  -1   5    7.10    1.20
  -4  -1   5    7.80    2.30
  -4  -1   5    7.70    1.10
  -4  -1   5    4.80    2.10
   3   1  -5  126.79    5.90
   3   1  -5  121.79    5.70
   3   1  -5  127.59    6.50
   3   1  -5  132.19    6.00
   3   1  -5  122.29    6.10
  -3  -1   5  133.49    5.90
  -3  -1   5  128.59    5.80
  -3  -1   5  125.19    6.20
  -3  -1   5  127.29    6.10
  -3  -1   5  130.29    6.10
   2   1  -5  170.08    6.10
   2   1  -5  159.88    6.30
   2   1  -5  152.18    6.20
   2   1  -5  143.79    6.00
   2   1  -5  158.48    6.90
   2   1  -5  148.39    6.20
   2   1  -5  158.88    4.80
  -2  -1   5  157.38    6.30
  -2  -1   5  155.38    6.20
  -2  -1   5  151.38    6.20
  -2  -1   5  162.08    6.10
  -2  -1   5  152.98    6.20
  -2  -1   5  147.99    6.40
   1   1  -5   32.40    2.20
   1   1  -5   33.00    2.30
   1   1  -5   33.90    2.10
   1   1  -5   31.90    2.40
   1   1  -5   29.80    2.70
   1   1  -5   28.00    2.80
   1   1  -5   30.60    1.10
  -1  -1   5   30.00    2.20
  -1  -1   5   29.50    1.90
  -1  -1   5   31.60    2.90
  -1  -1   5   31.60    2.40
  -1  -1   5   32.50    2.50
  -1  -1   5   32.80    2.40
   0   1  -5  471.25   15.00
   0   1  -5  459.05   13.90
   0   1  -5  459.45   13.90
   0   1  -5  486.65   14.00
   0   1  -5  490.05   14.00
   0   1  -5  477.45   15.40
   0   1  -5  464.55   14.00
   0   1  -5  451.05   14.00
   0  -1   5  448.46   13.90
   0  -1   5  450.05   13.50
   0  -1   5  465.45   14.00
   0  -1   5  451.95   13.90
   0  -1   5  450.85   13.70
   0  -1   5  464.25   15.00
   0  -1   5  458.75   14.20
   0  -1   5  447.26   15.30
  -1   1  -5  299.67    9.70
  -1   1  -5  307.77    9.80
  -1   1  -5  299.87    9.80
  -1   1  -5  290.57   10.10
  -1   1  -5  297.17    9.70
  -1   1  -5  314.27    9.60
   1  -1   5  293.27    9.60
   1  -1   5  293.67    9.70
   1  -1   5  300.87    9.70
   1  -1   5  292.87    9.70
   1  -1   5  305.17   10.10
   1  -1   5  284.97   10.90
  -2   1  -5  397.26   12.50
  -2   1  -5  384.76   12.40
  -2   1  -5  382.96   12.20
  -2   1  -5  419.96   12.90
  -2   1  -5  386.56   12.50
   2  -1   5  382.56   12.50
   2  -1   5  392.16   12.10
   2  -1   5  386.76   12.30
   2  -1   5  382.46   12.50
   2  -1   5  394.56   12.40
   2  -1   5  371.86   14.00
  -3   1  -5  123.49    5.70
  -3   1  -5  123.39    5.40
  -3   1  -5  117.29    5.10
  -3   1  -5  113.49    4.60
  -3   1  -5  113.19    5.90
   3  -1   5  120.49    5.60
   3  -1   5  117.19    4.90
   3  -1   5  108.99    5.40
   3  -1   5  108.69    6.40
   3  -1   5  109.79    5.40
   3  -1   5  104.69    5.40
  -4   1  -5    3.80    1.00
  -4   1  -5    1.40    1.40
  -4   1  -5    2.60    1.80
  -4   1  -5    3.00    1.40
  -4   1  -5    2.70    1.80
   4  -1   5    2.00    1.70
   4  -1   5    3.00    1.10
   4  -1   5    2.80    2.00
   4  -1   5    4.90    2.30
   4  -1   5    3.30    1.80
   4  -1   5    5.30    1.90
  -5   1  -5   25.00    2.70
  -5   1  -5   28.30    3.60
  -5   1  -5   22.30    3.60
  -5   1  -5   24.60    2.00
  -5   1  -5   32.10    4.20
   5  -1   5   29.40    4.10
   5  -1   5   26.40    3.50
   5  -1   5   24.30    3.60
   5  -1   5   26.50    3.60
   5  -1   5   24.80    2.50
   5  -1   5   28.00    4.50
  -6   1  -5   39.10    5.00
  -6   1  -5   56.69    6.20
   6  -1   5   39.40    4.80
   6  -1   5   41.10    5.80
   6  -1   5   50.39    5.40
   6  -1   5   40.40    5.00
   6  -1   5   50.89    5.90
  -7   1  -5  116.79    7.90
  -7   1  -5  110.29    7.90
  -7   1  -5  127.09    8.70
   7  -1   5  109.29    8.70
   7  -1   5  119.49    8.00
   7  -1   5  125.29    8.10
   7  -1   5  123.99    8.80
  -8   1  -5   20.70    4.70
  -8   1  -5    5.70    3.40
  -8   1  -5   20.60    4.70
   8  -1   5   19.40    4.60
   8  -1   5   22.20    4.80
   8  -1   5   13.70    5.00
   8   0  -5    6.50    4.80
   8   0  -5   12.50    4.10
  -8   0   5   12.40    4.70
  -8   0   5   11.40    4.30
   7   0  -5   -2.30    2.90
   7   0  -5   -0.40    2.30
  -7   0   5    2.10    2.80
  -7   0   5    1.50    3.00
   6   0  -5   13.30    2.90
   6   0  -5    4.40    3.20
   6   0  -5    7.70    2.50
   6   0  -5   12.30    3.20
  -6   0   5    8.20    3.00
  -6   0   5    7.90    1.90
  -6   0   5   12.60    3.60
   5   0  -5    2.80    2.00
   5   0  -5    5.00    1.90
   5   0  -5    2.10    1.60
   5   0  -5    0.70    2.40
   5   0  -5    3.50    1.80
  -5   0   5   -2.50    1.40
  -5   0   5    4.60    1.20
  -5   0   5    3.80    1.20
  -5   0   5    7.00    2.00
  -5   0   5    3.00    2.30
  -5   0   5    3.30    1.40
  -5   0   5    0.40    1.50
   4   0  -5  167.28    7.70
   4   0  -5  174.88    8.30
   4   0  -5  186.08    8.10
   4   0  -5  180.38    8.10
   4   0  -5  180.08    8.90
   4   0  -5  175.58    7.80
  -4   0   5  192.58    6.80
  -4   0   5  182.88    8.60
  -4   0   5  169.18    8.00
  -4   0   5  189.98    6.70
  -4   0   5  179.08    8.30
  -4   0   5  197.58    6.90
  -4   0   5  192.28    7.90
   3   0  -5  159.88    7.40
   3   0  -5  149.39    7.10
   3   0  -5  153.58    6.70
   3   0  -5  164.38    5.60
   3   0  -5  176.98    6.90
   3   0  -5  172.28    6.90
   3   0  -5  153.28    6.70
  -3   0   5  163.88    6.70
  -3   0   5  161.18    6.00
  -3   0   5  154.08    5.60
  -3   0   5  146.19    7.00
  -3   0   5  142.99    5.80
  -3   0   5  159.28    7.00
  -3   0   5  144.39    6.80
   2   0  -5  319.87   10.60
   2   0  -5  334.27    9.60
   2   0  -5  317.77   10.70
   2   0  -5  352.36   11.50
   2   0  -5  309.17   11.50
   2   0  -5  304.17   10.60
   2   0  -5  326.77   11.60
  -2   0   5  306.47   10.50
  -2   0   5  341.37   10.80
  -2   0   5  319.07   10.10
  -2   0   5  316.47   11.00
  -2   0   5  326.67   10.90
   1   0  -5  500.35   15.10
   1   0  -5  485.15   14.90
   1   0  -5  496.85   15.00
   1   0  -5  512.25   15.20
   1   0  -5  512.65   14.10
   1   0  -5  512.35   15.40
   1   0  -5  498.15   14.80
   1   0  -5  509.75   16.50
   1   0  -5  491.45   16.00
  -1   0   5  495.35   15.10
  -1   0   5  519.65   15.10
  -1   0   5  523.85   14.90
  -1   0   5  493.05   15.00
  -1   0   5  515.55   16.10
  -1   0   5  488.55   15.30
   0   0  -5   12.80    1.70
   0   0  -5   14.70    2.10
   0   0  -5   12.80    1.60
   0   0  -5    9.30    1.50
   0   0  -5   12.20    1.90
   0   0  -5   11.90    1.70
   0   0  -5   13.50    1.70
   0   0  -5   14.20    1.80
   0   0  -5   11.70    1.50
   0   0   5   13.30    1.80
   0   0   5   12.60    1.60
   0   0   5   12.80    1.70
   0   0   5   14.20    1.60
   0   0   5   11.00    1.70
   0   0   5   15.80    1.80
   0   0   5   16.30    1.70
   0   0   5   14.30    1.10
   0   0   5   11.80    1.20
  -1   0  -5  683.53   18.60
  -1   0  -5  631.34   18.70
  -1   0  -5  640.54   18.80
  -1   0  -5  637.64   20.10
  -1   0  -5  685.73   21.20
  -1   0  -5  659.93   18.80
  -1   0  -5  635.84   18.70
   1   0   5  714.03   18.90
   1   0   5  623.54   21.00
   1   0   5  664.03   20.20
   1   0   5  657.43   18.80
   1   0   5  629.84   18.30
   1   0   5  636.84   18.60
   1   0   5  651.33   18.80
  -2   0  -5 1314.07   35.80
  -2   0  -5 1325.97   36.40
  -2   0  -5 1258.47   35.90
  -2   0  -5 1320.47   38.60
  -2   0  -5 1284.07   36.20
  -2   0  -5 1376.96   39.20
   2   0   5 1321.97   36.30
   2   0   5 1290.07   35.70
   2   0   5 1357.66   37.60
   2   0   5 1301.37   40.60
   2   0   5 1282.77   35.40
   2   0   5 1321.87   38.70
   2   0   5 1292.87   36.30
  -3   0  -5   42.20    3.20
  -3   0  -5   50.39    3.20
  -3   0  -5   41.90    2.90
  -3   0  -5   43.00    3.40
  -3   0  -5   44.30    2.70
  -3   0  -5   52.79    3.30
   3   0   5   42.10    2.90
   3   0   5   44.90    3.20
   3   0   5   48.10    3.10
   3   0   5   50.39    3.00
   3   0   5   41.20    3.70
   3   0   5   43.50    3.20
  -4   0  -5   67.39    3.80
  -4   0  -5   63.59    4.10
  -4   0  -5   68.69    4.70
  -4   0  -5   67.49    3.70
  -4   0  -5   68.59    4.50
   4   0   5   68.69    4.40
   4   0   5   68.59    4.40
   4   0   5   67.79    5.10
   4   0   5   70.29    3.70
   4   0   5   72.09    4.30
  -5   0  -5   22.00    2.50
  -5   0  -5   24.80    3.60
  -5   0  -5   22.80    3.20
  -5   0  -5   21.10    2.60
  -5   0  -5   17.00    2.90
   5   0   5   21.90    3.10
   5   0   5   20.40    3.70
   5   0   5   22.70    3.20
   5   0   5   24.50    2.60
   5   0   5   25.10    3.40
  -6   0  -5   30.60    4.00
  -6   0  -5   33.50    2.70
  -6   0  -5   23.30    4.10
  -6   0  -5   32.60    4.30
  -6   0  -5   33.50    3.30
   6   0   5   33.80    4.30
   6   0   5   36.40    5.30
   6   0   5   34.70    4.30
   6   0   5   40.70    4.60
  -7   0  -5   29.00    5.00
  -7   0  -5   32.90    5.10
   7   0   5   34.50    5.00
   7   0   5   34.10    5.50
   7   0   5   28.20    4.70
  -8   0  -5   -0.60    2.60
  -8   0  -5    2.20    2.90
  -8   0  -5   -5.30    2.20
   8   0   5   -4.70    3.20
   8   0   5    1.20    3.00
   8   0   5   -0.30    2.70
   7  -1  -5   -2.30    2.10
   7  -1  -5    0.10    3.50
   7  -1  -5    3.20    2.80
  -7   1   5    0.00    2.80
  -7   1   5    0.90    2.60
   6  -1  -5   72.19    7.90
   6  -1  -5   76.59    6.20
   6  -1  -5   85.69    6.40
   6  -1  -5   79.19    7.20
  -6   1   5   89.19    5.40
  -6   1   5   80.99    6.60
  -6   1   5   92.89    7.20
   5  -1  -5   85.29    5.70
   5  -1  -5   76.69    6.50
   5  -1  -5   70.19    5.30
   5  -1  -5   72.49    5.40
  -5   1   5   88.49    6.10
  -5   1   5   79.59    4.30
  -5   1   5   78.69    4.70
  -5   1   5   82.29    5.90
   4  -1  -5  231.38   10.80
   4  -1  -5  222.48    9.50
   4  -1  -5  243.18   10.00
   4  -1  -5  237.68    9.70
   4  -1  -5  225.78    9.60
   4  -1  -5  226.08   10.00
   4  -1  -5  246.28    9.70
  -4   1   5  235.78   10.10
  -4   1   5  241.98   10.00
  -4   1   5  228.48   10.10
  -4   1   5  246.78    9.40
  -4   1   5  232.18    8.60
  -4   1   5  231.48    7.60
  -4   1   5  235.18    8.60
   3  -1  -5  108.19    5.30
   3  -1  -5  105.99    6.10
   3  -1  -5  107.99    5.40
   3  -1  -5  107.79    5.70
   3  -1  -5  103.89    5.30
   3  -1  -5  102.49    5.30
  -3   1   5   96.39    5.40
  -3   1   5  106.39    5.50
  -3   1   5  105.69    4.20
  -3   1   5  108.99    4.80
  -3   1   5  106.59    4.80
  -3   1   5   99.39    5.40
  -3   1   5   98.59    5.00
   2  -1  -5  246.08   10.20
   2  -1  -5  258.27    9.30
   2  -1  -5  281.87    9.40
   2  -1  -5  272.97    9.40
   2  -1  -5  274.47   10.20
   2  -1  -5  288.17    9.50
  -2   1   5  270.27    9.60
  -2   1   5  280.07    8.50
  -2   1   5  286.77    9.30
  -2   1   5  274.87    8.80
  -2   1   5  268.97    9.80
  -2   1   5  262.57    9.40
  -2   1   5  258.97    9.20
   1  -1  -5  884.11   24.00
   1  -1  -5  905.51   26.50
   1  -1  -5  852.41   23.90
   1  -1  -5  854.01   26.80
   1  -1  -5  869.61   24.60
   1  -1  -5  884.61   27.00
   1  -1  -5  871.31   24.50
   1  -1  -5  857.11   24.20
   1  -1  -5  914.91   25.10
  -1   1   5  863.71   24.80
  -1   1   5  791.82   24.30
  -1   1   5  848.32   25.40
  -1   1   5  873.21   23.90
  -1   1   5  893.51   25.10
   0  -1  -5   64.99    3.70
   0  -1  -5   66.39    3.20
   0  -1  -5   76.49    3.40
   0  -1  -5   65.69    3.20
   0  -1  -5   68.19    3.30
   0  -1  -5   71.49    3.30
   0  -1  -5   74.29    3.40
   0  -1  -5   68.49    3.60
   0  -1  -5   67.89    3.30
   0  -1  -5   69.29    2.40
   0  -1  -5   69.19    3.30
   0   1   5   72.99    2.40
   0   1   5   68.79    3.30
   0   1   5   66.39    3.20
   0   1   5   76.79    3.30
   0   1   5   66.89    3.10
   0   1   5   67.99    3.20
   0   1   5   80.09    3.80
   0   1   5   71.99    3.30
   0   1   5   64.79    3.40
  -1  -1  -5  234.68    8.40
  -1  -1  -5  233.08    7.70
  -1  -1  -5  243.98    7.60
  -1  -1  -5  235.68    7.70
  -1  -1  -5  217.28    7.60
  -1  -1  -5  235.38    8.80
  -1  -1  -5  223.18    7.70
   1   1   5  234.88    6.80
   1   1   5  233.28    8.40
   1   1   5  239.48    7.60
   1   1   5  230.88    7.70
   1   1   5  232.88    8.10
   1   1   5  248.48    7.70
   1   1   5  237.28    7.50
  -2  -1  -5  393.26   12.10
  -2  -1  -5  379.96   12.00
  -2  -1  -5  388.26   12.00
  -2  -1  -5  400.66   13.00
  -2  -1  -5  372.26   11.90
  -2  -1  -5  394.86   11.90
   2   1   5  389.06   11.90
   2   1   5  381.66   11.90
   2   1   5  402.16   11.90
   2   1   5  402.56   11.90
   2   1   5  401.36   12.10
   2   1   5  380.36   13.60
  -3  -1  -5   30.00    2.80
  -3  -1  -5   30.10    2.40
  -3  -1  -5   24.00    2.40
  -3  -1  -5   25.40    2.70
  -3  -1  -5   22.50    2.30
  -3  -1  -5   31.10    2.80
  -3  -1  -5   21.70    2.70
   3   1   5   25.90    3.00
   3   1   5   28.20    2.20
   3   1   5   28.90    2.60
   3   1   5   26.70    2.70
   3   1   5   26.70    2.20
   3   1   5   25.30    2.60
  -4  -1  -5  364.96   12.00
  -4  -1  -5  340.27   12.00
  -4  -1  -5  341.27   12.50
  -4  -1  -5  329.87   11.70
  -4  -1  -5  342.07   12.10
  -4  -1  -5  357.86   10.80
  -4  -1  -5  335.77   11.30
  -4  -1  -5  325.47   11.80
   4   1   5  351.46   11.40
   4   1   5  334.87   11.70
   4   1   5  342.17   13.20
   4   1   5  340.67   11.70
   4   1   5  323.77   11.60
  -5  -1  -5   24.50    3.20
  -5  -1  -5   23.40    3.50
  -5  -1  -5   28.80    3.70
  -5  -1  -5   23.00    2.80
  -5  -1  -5   24.90    1.60
  -5  -1  -5   28.40    3.70
   5   1   5   23.10    3.10
   5   1   5   29.30    2.90
   5   1   5   19.80    3.10
   5   1   5   26.00    3.90
   5   1   5   23.60    3.20
  -6  -1  -5   28.50    4.10
  -6  -1  -5   28.50    3.20
  -6  -1  -5   28.00    3.80
  -6  -1  -5   28.40    3.90
  -6  -1  -5   25.00    4.00
   6   1   5   28.30    3.70
   6   1   5   26.70    3.80
   6   1   5   21.50    3.90
   6   1   5   24.10    3.60
  -7  -1  -5   -0.90    2.30
  -7  -1  -5   -1.80    1.50
  -7  -1  -5   -2.10    1.40
  -7  -1  -5    2.70    2.60
  -7  -1  -5   -2.90    1.60
   7   1   5   -1.30    1.70
   7   1   5    1.20    2.30
   7   1   5   -1.80    2.30
  -8  -1  -5   -1.30    1.80
  -8  -1  -5    4.80    3.30
  -8  -1  -5    2.70    3.30
   8   1   5   -0.10    2.60
   8   1   5    6.30    2.80
   8   1   5    4.40    3.60
  -9  -1  -5    0.20    3.10
  -9  -1  -5    1.90    3.00
  -9  -1  -5    1.00    2.90
   9   1   5    0.80    3.10
   9   1   5    0.20    3.00
   7  -2  -5   24.00    4.90
   7  -2  -5   25.50    5.20
   7  -2  -5   35.90    5.70
   7  -2  -5   20.30    6.00
  -7   2   5   33.10    5.80
   6  -2  -5    0.70    2.40
   6  -2  -5    1.20    3.60
   6  -2  -5    4.20    2.40
   6  -2  -5    3.20    2.30
  -6   2   5    4.60    2.10
  -6   2   5   -0.20    2.40
   5  -2  -5   28.70    4.10
   5  -2  -5   39.60    5.70
   5  -2  -5   30.70    4.50
   5  -2  -5   39.90    4.60
  -5   2   5   35.10    4.70
  -5   2   5   31.60    3.70
  -5   2   5   33.90    4.80
   4  -2  -5   68.59    5.50
   4  -2  -5   76.09    4.80
   4  -2  -5   59.39    5.10
   4  -2  -5   69.09    4.80
   4  -2  -5   58.19    4.60
  -4   2   5   67.19    2.20
  -4   2   5   69.99    4.30
  -4   2   5   61.29    4.90
  -4   2   5   62.19    4.30
  -4   2   5   63.89    4.90
   3  -2  -5    7.20    2.50
   3  -2  -5    9.30    2.10
   3  -2  -5    7.90    1.80
   3  -2  -5    9.70    2.20
   3  -2  -5    6.40    1.90
   3  -2  -5    5.30    1.70
   3  -2  -5   10.90    2.50
  -3   2   5    9.70    2.10
  -3   2   5    4.80    1.20
  -3   2   5    9.10    1.00
  -3   2   5    6.60    2.10
  -3   2   5    5.50    1.70
  -3   2   5    7.90    1.80
  -3   2   5    5.40    1.90
   2  -2  -5   85.29    4.40
   2  -2  -5   89.29    4.80
   2  -2  -5   94.19    5.50
   2  -2  -5   95.49    4.60
   2  -2  -5   96.49    4.50
   2  -2  -5   96.99    4.60
  -2   2   5   98.69    4.70
  -2   2   5   90.79    4.80
  -2   2   5   91.19    3.50
  -2   2   5   96.89    4.60
  -2   2   5   83.19    4.50
  -2   2   5   96.09    4.30
  -2   2   5   92.59    4.60
   1  -2  -5   13.10    1.70
   1  -2  -5   10.30    1.40
   1  -2  -5   11.10    1.60
   1  -2  -5   11.80    1.80
   1  -2  -5   11.40    2.10
   1  -2  -5   11.70    1.90
   1  -2  -5   11.10    1.70
   1  -2  -5   11.90    1.50
  -1   2   5    8.80    1.70
  -1   2   5    7.50    1.50
  -1   2   5   13.10    1.50
  -1   2   5   11.60    1.30
  -1   2   5   14.30    1.90
   0  -2  -5    2.70    0.90
   0  -2  -5    4.50    1.10
   0  -2  -5    4.70    0.80
   0  -2  -5    3.70    1.40
   0  -2  -5    6.20    1.10
   0  -2  -5    5.20    1.10
   0  -2  -5    2.90    1.40
   0  -2  -5    6.00    1.10
   0  -2  -5    4.00    1.10
   0   2   5    3.70    1.30
   0   2   5    3.80    1.30
   0   2   5    4.60    1.10
   0   2   5    5.30    1.10
   0   2   5    5.30    1.00
   0   2   5    3.50    0.80
   0   2   5    2.90    0.90
  -1  -2  -5  127.49    4.80
  -1  -2  -5  143.69    4.90
  -1  -2  -5  148.29    6.30
  -1  -2  -5  134.49    4.90
  -1  -2  -5  144.49    4.90
  -1  -2  -5  132.29    5.80
  -1  -2  -5  136.19    4.90
  -1  -2  -5  129.79    5.20
  -1  -2  -5  131.49    4.00
   1   2   5  144.79    4.80
   1   2   5  134.09    4.90
   1   2   5  136.19    4.80
   1   2   5  147.99    5.10
   1   2   5  140.19    5.20
   1   2   5  137.89    5.70
  -2  -2  -5    1.20    1.20
  -2  -2  -5    2.40    0.90
  -2  -2  -5    4.30    1.30
  -2  -2  -5    2.50    1.00
  -2  -2  -5    3.50    1.00
  -2  -2  -5    1.50    0.80
  -2  -2  -5    3.40    1.10
  -2  -2  -5    3.00    0.80
   2   2   5    3.70    1.00
   2   2   5    2.30    0.90
   2   2   5    3.70    1.10
   2   2   5    4.00    1.10
   2   2   5    4.40    0.80
   2   2   5    2.70    1.30
   2   2   5    3.70    0.90
  -3  -2  -5  328.27   10.60
  -3  -2  -5  319.87   10.60
  -3  -2  -5  328.77   10.80
  -3  -2  -5  327.47   10.60
  -3  -2  -5  326.57   11.70
  -3  -2  -5  314.87   10.60
  -3  -2  -5  328.47   11.20
   3   2   5  330.17   11.90
   3   2   5  331.47   10.80
   3   2   5  335.37   10.70
   3   2   5  334.07   10.40
   3   2   5  307.37   10.30
  -4  -2  -5    3.60    1.40
  -4  -2  -5    4.40    1.60
  -4  -2  -5    3.90    1.60
  -4  -2  -5    5.10    1.50
  -4  -2  -5    5.90    1.60
  -4  -2  -5    3.00    1.60
   4   2   5    4.00    1.30
   4   2   5    3.70    1.90
   4   2   5    7.20    1.70
   4   2   5    5.50    1.40
   4   2   5    3.10    1.50
  -5  -2  -5   39.50    4.10
  -5  -2  -5   34.50    3.70
  -5  -2  -5   30.10    3.20
  -5  -2  -5   38.50    3.70
  -5  -2  -5   34.90    3.90
  -5  -2  -5   36.90    4.00
   5   2   5   39.90    3.80
   5   2   5   27.70    3.30
   5   2   5   28.90    3.20
   5   2   5   30.60    3.60
   5   2   5   33.00    3.90
  -6  -2  -5   -0.20    1.70
  -6  -2  -5    2.00    1.70
  -6  -2  -5    2.80    1.80
  -6  -2  -5   -0.50    1.60
  -6  -2  -5    4.10    2.30
   6   2   5    0.90    2.00
   6   2   5    4.60    2.00
   6   2   5    2.20    1.70
   6   2   5    4.00    1.90
  -7  -2  -5   33.40    4.40
  -7  -2  -5   26.30    4.50
  -7  -2  -5   27.10    3.40
  -7  -2  -5   30.00    4.50
  -7  -2  -5   31.20    4.80
   7   2   5   24.10    4.10
   7   2   5   30.70    4.40
   7   2   5   30.60    4.40
  -8  -2  -5    6.30    2.90
  -8  -2  -5   10.10    3.60
  -8  -2  -5   11.50    3.70
  -8  -2  -5   11.60    3.30
   8   2   5    4.40    3.10
   8   2   5    6.20    3.20
   8   2   5   10.40    3.20
  -9  -2  -5    3.70    2.90
  -9  -2  -5    6.60    3.80
  -9  -2  -5   12.50    4.30
   9   2   5    6.20    3.60
   9   2   5    5.50    3.20
   6  -3  -5   20.10    5.50
   6  -3  -5   25.50    4.30
   6  -3  -5   20.10    4.20
   6  -3  -5   31.70    5.60
  -6   3   5   22.60    4.40
  -6   3   5   34.70    4.60
   5  -3  -5    5.60    2.80
   5  -3  -5    0.60    1.90
   5  -3  -5   -0.50    2.90
   5  -3  -5    1.50    2.10
  -5   3   5   -0.10    1.60
  -5   3   5    1.10    2.00
   4  -3  -5   65.99    5.00
   4  -3  -5   77.59    5.10
   4  -3  -5   75.19    6.40
   4  -3  -5   63.69    5.70
   4  -3  -5   66.09    4.60
  -4   3   5   69.79    5.30
  -4   3   5   76.99    5.10
  -4   3   5   77.99    5.10
   3  -3  -5  173.58    9.10
   3  -3  -5  175.38    7.70
   3  -3  -5  190.78    7.90
   3  -3  -5  186.98    7.90
   3  -3  -5  179.98    9.30
   3  -3  -5  190.18    7.90
  -3   3   5  196.08    7.30
  -3   3   5  169.28    7.80
  -3   3   5  176.08    7.90
  -3   3   5  185.88    8.00
   2  -3  -5  130.79    5.90
   2  -3  -5  145.39    6.00
   2  -3  -5  139.39    5.90
   2  -3  -5  137.99    6.40
   2  -3  -5  144.09    6.00
   2  -3  -5  145.19    7.40
  -2   3   5  132.59    6.30
  -2   3   5  143.89    4.50
  -2   3   5  140.79    6.20
  -2   3   5  132.39    6.40
  -2   3   5  143.39    5.50
  -2   3   5  139.69    6.10
   1  -3  -5   93.29    4.70
   1  -3  -5   89.09    4.00
   1  -3  -5   93.09    4.10
   1  -3  -5   94.19    4.10
   1  -3  -5   89.79    4.00
   1  -3  -5   90.09    3.60
   1  -3  -5   87.39    4.00
   1  -3  -5   90.59    4.70
   1  -3  -5   87.69    5.20
  -1   3   5   78.89    4.60
  -1   3   5   89.79    4.10
  -1   3   5   85.69    4.60
  -1   3   5   91.59    3.60
  -1   3   5   86.99    4.10
  -1   3   5   91.49    3.60
   0  -3  -5    3.50    0.90
   0  -3  -5    3.80    0.90
   0  -3  -5    4.10    1.00
   0  -3  -5    4.40    1.10
   0  -3  -5    2.80    1.60
   0  -3  -5    4.90    1.10
   0  -3  -5    5.10    1.00
   0  -3  -5    4.20    0.90
   0  -3  -5    5.00    1.40
   0   3   5    2.30    0.80
   0   3   5    5.70    1.70
   0   3   5    1.80    1.30
   0   3   5    4.70    0.90
   0   3   5    4.70    1.00
   0   3   5    2.80    1.10
  -1  -3  -5  202.48    7.10
  -1  -3  -5  190.38    6.40
  -1  -3  -5  197.58    6.40
  -1  -3  -5  196.08    6.30
  -1  -3  -5  205.98    6.30
  -1  -3  -5  202.28    6.50
   1   3   5  209.08    7.10
   1   3   5  191.68    6.20
   1   3   5  196.78    7.60
   1   3   5  207.38    5.70
   1   3   5  206.38    6.50
   1   3   5  200.88    8.10
   1   3   5  207.38    6.40
  -2  -3  -5    2.00    0.80
  -2  -3  -5    0.70    1.20
  -2  -3  -5    3.20    0.90
  -2  -3  -5    2.30    1.10
  -2  -3  -5    3.70    0.90
  -2  -3  -5    2.30    0.80
  -2  -3  -5    2.10    0.80
  -2  -3  -5    3.50    1.00
   2   3   5    2.80    0.70
   2   3   5    3.00    1.30
   2   3   5    1.90    1.40
   2   3   5    3.80    0.90
   2   3   5    4.50    1.00
   2   3   5    4.10    0.90
   2   3   5    3.50    1.10
  -3  -3  -5   44.50    2.70
  -3  -3  -5   42.30    2.70
  -3  -3  -5   37.70    3.00
  -3  -3  -5   49.80    3.10
  -3  -3  -5   44.60    2.70
  -3  -3  -5   40.30    2.60
   3   3   5   44.90    3.60
   3   3   5   46.10    2.70
   3   3   5   45.70    3.00
   3   3   5   42.30    2.70
   3   3   5   46.70    2.50
   3   3   5   41.40    3.00
  -4  -3  -5  529.55   17.00
  -4  -3  -5  543.45   16.30
  -4  -3  -5  497.65   16.20
  -4  -3  -5  535.45   17.10
  -4  -3  -5  546.65   16.90
  -4  -3  -5  538.95   16.40
   4   3   5  510.95   15.90
   4   3   5  503.15   15.80
   4   3   5  501.05   15.80
   4   3   5  549.35   16.30
   4   3   5  534.05   16.60
  -5  -3  -5    1.60    1.30
  -5  -3  -5    2.20    1.90
  -5  -3  -5    3.00    1.50
  -5  -3  -5    0.10    1.30
  -5  -3  -5    1.00    1.50
  -5  -3  -5    2.00    1.60
   5   3   5    3.00    1.40
   5   3   5    0.50    1.60
   5   3   5    2.40    1.50
   5   3   5    1.30    1.00
   5   3   5    0.00    1.30
  -6  -3  -5   21.30    3.40
  -6  -3  -5   22.80    3.40
  -6  -3  -5   24.50    3.20
  -6  -3  -5   27.00    4.00
  -6  -3  -5   21.30    3.30
   6   3   5   16.80    2.90
   6   3   5   23.10    3.30
   6   3   5   23.00    2.20
   6   3   5   22.30    3.40
  -7  -3  -5    4.20    2.40
  -7  -3  -5    8.60    2.70
  -7  -3  -5    2.00    1.70
  -7  -3  -5    5.40    2.80
  -7  -3  -5    3.70    2.30
   7   3   5    2.80    2.20
   7   3   5    6.70    2.60
   7   3   5    3.20    2.20
  -8  -3  -5    9.40    2.80
  -8  -3  -5   10.50    3.40
  -8  -3  -5   15.90    3.90
  -8  -3  -5   12.30    4.00
  -8  -3  -5   17.50    3.70
   8   3   5   18.50    3.80
   8   3   5   21.10    4.00
   8   3   5   15.10    4.00
  -9  -3  -5   23.40    5.00
  -9  -3  -5   24.40    5.30
  -9  -3  -5   25.90    4.90
   9   3   5   21.90    4.70
   9   3   5   27.00    4.90
   6  -4  -5    0.70    4.00
   6  -4  -5    3.40    2.70
   6  -4  -5   -0.30    3.20
   6  -4  -5    5.20    3.10
  -6   4   5    2.10    2.50
  -6   4   5    0.20    2.30
   5  -4  -5    0.60    2.10
   5  -4  -5   -4.70    2.50
   5  -4  -5    1.80    2.10
   5  -4  -5    2.10    2.70
  -5   4   5    0.30    1.90
  -5   4   5    1.70    2.10
   4  -4  -5    6.20    2.30
   4  -4  -5    6.60    3.10
   4  -4  -5    0.80    2.20
   4  -4  -5    2.40    3.00
  -4   4   5    5.90    2.40
  -4   4   5    2.90    2.20
   3  -4  -5  116.99    6.10
   3  -4  -5  123.09    7.80
   3  -4  -5  104.09    7.30
   3  -4  -5  118.39    5.90
   3  -4  -5  123.29    5.90
  -3   4   5  115.99    6.20
  -3   4   5  121.29    6.60
  -3   4   5  106.29    6.30
   2  -4  -5   59.99    4.20
   2  -4  -5   54.69    4.90
   2  -4  -5   49.70    3.50
   2  -4  -5   54.89    2.20
   2  -4  -5   68.99    5.30
   2  -4  -5   56.49    3.60
   2  -4  -5   61.99    3.70
  -2   4   5   59.99    4.40
  -2   4   5   54.29    3.70
  -2   4   5   56.79    4.30
   1  -4  -5   19.50    2.10
   1  -4  -5   17.10    2.50
   1  -4  -5   16.80    1.90
   1  -4  -5   17.60    1.70
   1  -4  -5   16.30    2.90
   1  -4  -5   18.80    2.00
   1  -4  -5   16.10    2.00
  -1   4   5   20.50    2.90
  -1   4   5   15.80    2.60
  -1   4   5   19.40    2.10
   0  -4  -5   26.50    1.80
   0  -4  -5   21.70    1.70
   0  -4  -5   24.00    2.70
   0  -4  -5   23.80    1.70
   0  -4  -5   26.60    3.30
   0  -4  -5   26.60    1.70
   0  -4  -5   22.00    1.60
   0  -4  -5   25.60    1.70
   0  -4  -5   24.90    2.30
   0   4   5   25.70    1.60
   0   4   5   24.20    1.70
   0   4   5   24.50    1.70
   0   4   5   22.10    2.80
   0   4   5   26.20    2.00
   0   4   5   21.40    2.90
   0   4   5   24.60    1.70
  -1  -4  -5  152.48    6.80
  -1  -4  -5  146.79    4.90
  -1  -4  -5  151.58    4.60
  -1  -4  -5  150.18    4.70
  -1  -4  -5  145.59    4.90
  -1  -4  -5  152.28    6.00
   1   4   5  147.09    4.80
   1   4   5  150.78    4.70
   1   4   5  152.68    6.70
   1   4   5  147.29    7.00
   1   4   5  156.88    5.90
  -2  -4  -5  217.98    6.40
  -2  -4  -5  207.58    7.50
  -2  -4  -5  211.48    6.40
  -2  -4  -5  205.88    7.80
  -2  -4  -5  206.18    6.60
  -2  -4  -5  197.98    6.50
  -2  -4  -5  205.38    8.70
  -2  -4  -5  203.88    6.50
   2   4   5  213.88    6.70
   2   4   5  200.78    8.00
   2   4   5  204.38    8.70
   2   4   5  210.18    6.30
   2   4   5  219.58    7.80
  -3  -4  -5  168.68    5.70
  -3  -4  -5  168.68    7.00
  -3  -4  -5  161.88    6.50
  -3  -4  -5  170.88    6.00
  -3  -4  -5  154.58    5.80
  -3  -4  -5  159.18    5.80
   3   4   5  174.18    6.10
   3   4   5  161.58    5.60
   3   4   5  154.58    7.50
   3   4   5  165.28    6.70
  -4  -4  -5   36.40    3.60
  -4  -4  -5   43.10    3.00
  -4  -4  -5   48.70    3.10
  -4  -4  -5   45.60    3.60
  -4  -4  -5   40.00    2.90
  -4  -4  -5   47.70    3.20
   4   4   5   43.60    3.00
   4   4   5   48.00    3.00
   4   4   5   43.30    3.80
   4   4   5   47.60    3.00
   4   4   5   47.50    2.60
  -5  -4  -5    3.30    1.50
  -5  -4  -5    5.50    2.20
  -5  -4  -5    2.90    1.70
  -5  -4  -5    1.90    1.50
  -5  -4  -5    0.40    1.50
  -5  -4  -5    6.70    1.80
   5   4   5    3.50    1.40
   5   4   5    3.70    2.00
   5   4   5    3.30    1.30
   5   4   5    3.00    1.50
   5   4   5    4.90    1.30
  -6  -4  -5   -1.10    1.60
  -6  -4  -5    1.80    2.00
  -6  -4  -5   -1.90    1.10
  -6  -4  -5    0.00    1.60
  -6  -4  -5    1.00    1.70
   6   4   5   -1.80    1.40
   6   4   5   -0.20    1.60
   6   4   5    1.00    0.90
  -7  -4  -5    0.80    1.90
  -7  -4  -5    3.80    2.80
  -7  -4  -5    5.20    2.20
  -7  -4  -5    4.10    2.10
  -7  -4  -5    1.20    2.10
   7   4   5    3.60    2.00
   7   4   5    6.10    2.60
  -8  -4  -5  103.79    7.30
  -8  -4  -5   95.19    7.40
  -8  -4  -5   86.89    6.70
  -8  -4  -5   79.79    7.90
   8   4   5   87.49    6.60
   8   4   5   98.59    6.80
  -9  -4  -5    4.60    3.00
  -9  -4  -5    7.20    3.30
  -9  -4  -5   10.20    3.60
  -9  -4  -5    7.90    3.90
   9   4   5   -0.40    2.60
   9   4   5   10.00    3.30
   5  -5  -5   -7.70    2.90
   5  -5  -5   -1.10    2.80
   5  -5  -5    3.50    2.50
   5  -5  -5   -0.10    1.90
  -5   5   5   -2.00    1.80
  -5   5   5    2.30    2.50
   4  -5  -5    2.40    2.00
   4  -5  -5   -0.70    3.20
   4  -5  -5    2.10    2.20
   4  -5  -5   -1.10    2.40
  -4   5   5    5.50    2.10
  -4   5   5    1.80    2.30
   3  -5  -5   28.70    4.80
   3  -5  -5   22.00    3.00
   3  -5  -5   16.50    3.00
   3  -5  -5   27.00    4.70
  -3   5   5   21.70    3.80
  -3   5   5   22.60    3.20
   2  -5  -5   87.59    6.40
   2  -5  -5   77.79    4.90
   2  -5  -5   84.09    4.80
   2  -5  -5   91.39    4.60
   2  -5  -5   93.69    6.70
  -2   5   5   89.29    5.80
  -2   5   5   79.39    4.60
  -2   5   5   98.99    6.10
   1  -5  -5    6.00    2.40
   1  -5  -5    7.00    1.40
   1  -5  -5    3.50    1.30
   1  -5  -5    7.20    1.30
   1  -5  -5    6.20    1.40
   1  -5  -5    4.80    1.70
  -1   5   5    5.20    2.10
  -1   5   5    4.90    1.20
  -1   5   5    4.20    2.00
   0  -5  -5    1.30    0.60
   0  -5  -5    0.10    0.70
   0  -5  -5    0.80    0.80
   0  -5  -5   -0.20    1.30
   0  -5  -5    0.40    0.60
   0  -5  -5    1.00    1.10
   0  -5  -5   -1.10    1.40
   0  -5  -5    0.10    0.50
   0   5   5   -0.20    0.50
   0   5   5    1.00    1.60
   0   5   5    0.70    0.60
   0   5   5   -0.20    1.10
   0   5   5   -0.70    0.50
  -1  -5  -5    7.50    1.60
  -1  -5  -5    3.50    2.00
  -1  -5  -5    7.40    1.90
  -1  -5  -5    8.10    1.00
  -1  -5  -5    8.30    1.00
   1   5   5    8.50    2.20
   1   5   5    5.70    1.80
   1   5   5    8.40    2.20
  -2  -5  -5  204.18    6.50
  -2  -5  -5  222.88    8.30
  -2  -5  -5  212.28    9.30
  -2  -5  -5  212.68    8.30
  -2  -5  -5  219.08    6.60
   2   5   5  212.88    8.70
   2   5   5  221.38    9.60
   2   5   5  210.78    6.10
  -3  -5  -5   70.29    2.90
  -3  -5  -5   66.29    3.10
  -3  -5  -5   71.79    2.80
  -3  -5  -5   65.59    4.40
  -3  -5  -5   67.79    3.20
  -3  -5  -5   69.99    4.10
   3   5   5   75.29    3.10
   3   5   5   57.79    4.00
   3   5   5   67.09    2.90
   3   5   5   65.89    4.90
   3   5   5   65.99    2.80
  -4  -5  -5   -0.30    0.90
  -4  -5  -5    0.10    0.90
  -4  -5  -5    1.10    1.00
  -4  -5  -5    0.50    1.00
  -4  -5  -5   -1.10    1.30
  -4  -5  -5    0.70    1.60
   4   5   5    1.10    1.30
   4   5   5    0.90    1.50
   4   5   5    0.20    1.00
  -5  -5  -5    0.60    1.50
  -5  -5  -5    0.30    1.20
  -5  -5  -5   -0.40    1.20
  -5  -5  -5    0.00    1.20
  -5  -5  -5    0.60    1.20
  -5  -5  -5   -1.70    1.80
   5   5   5   -0.20    1.80
   5   5   5    2.10    1.30
   5   5   5   -1.00    1.00
   5   5   5   -0.90    1.00
  -6  -5  -5    1.30    1.80
  -6  -5  -5    0.30    1.40
  -6  -5  -5   -0.10    1.50
  -6  -5  -5    0.90    1.50
  -6  -5  -5    0.80    2.40
   6   5   5   -0.20    1.30
   6   5   5    2.30    1.50
   6   5   5   -0.60    1.50
   6   5   5   -0.30    0.90
  -7  -5  -5   49.30    5.40
  -7  -5  -5   51.09    5.10
  -7  -5  -5   58.09    5.40
  -7  -5  -5   48.80    5.20
  -7  -5  -5   51.69    5.90
   7   5   5   58.09    5.40
   7   5   5   41.60    6.00
   7   5   5   55.19    5.10
  -8  -5  -5   11.30    3.30
  -8  -5  -5   10.00    3.70
  -8  -5  -5    7.20    2.70
  -8  -5  -5    7.30    2.80
   8   5   5    7.60    3.50
   8   5   5    4.10    2.50
   8   5   5    4.70    2.30
  -9  -5  -5    0.00    2.30
  -9  -5  -5    0.70    3.50
  -9  -5  -5    0.50    2.40
  -9  -5  -5    1.60    2.70
   9   5   5    4.00    2.40
   9   5   5    3.70    3.00
   4  -6  -5    4.70    2.90
   4  -6  -5    2.10    3.70
   4  -6  -5    4.40    2.60
  -4   6   5    4.30    2.70
   3  -6  -5   46.80    4.70
   3  -6  -5   41.70    6.30
   3  -6  -5   44.70    6.20
  -3   6   5   41.80    5.40
   2  -6  -5    5.10    1.80
   2  -6  -5    0.00    1.90
   2  -6  -5    1.70    2.40
  -2   6   5    2.90    1.80
  -2   6   5   -0.60    2.00
   1  -6  -5    2.10    1.20
   1  -6  -5    1.90    2.20
   1  -6  -5    0.70    1.10
   1  -6  -5    3.30    1.70
   1  -6  -5    2.80    2.10
  -1   6   5    1.80    2.00
  -1   6   5   -0.40    1.30
   0  -6  -5    7.30    1.20
   0  -6  -5    7.70    2.60
   0  -6  -5    4.60    1.70
   0  -6  -5    5.30    1.50
   0  -6  -5    4.60    1.10
   0   6   5    3.20    2.10
   0   6   5    4.60    2.00
  -1  -6  -5   91.79    6.10
  -1  -6  -5   85.99    5.60
  -1  -6  -5   91.89    3.30
  -1  -6  -5   97.19    5.10
  -1  -6  -5   93.49    3.30
   1   6   5   96.69    5.90
   1   6   5   95.89    5.70
  -2  -6  -5  771.32   23.60
  -2  -6  -5  726.03   19.80
  -2  -6  -5  747.93   24.80
  -2  -6  -5  756.92   22.60
  -2  -6  -5  713.73   19.80
   2   6   5  734.13   23.80
   2   6   5  691.73   25.20
  -3  -6  -5   17.10    2.70
  -3  -6  -5   16.90    2.80
  -3  -6  -5   17.60    1.60
  -3  -6  -5   19.70    1.70
   3   6   5    8.50    2.70
   3   6   5   16.30    2.80
  -4  -6  -5   20.40    3.20
  -4  -6  -5   22.30    1.90
  -4  -6  -5   23.00    3.40
  -4  -6  -5   18.10    2.00
  -4  -6  -5   19.00    2.10
   4   6   5   19.60    2.90
   4   6   5   22.10    3.60
   4   6   5   18.20    1.70
   4   6   5   18.40    3.00
  -5  -6  -5    9.00    2.40
  -5  -6  -5    8.30    1.60
  -5  -6  -5   10.10    2.60
  -5  -6  -5    6.80    1.60
  -5  -6  -5    5.60    1.60
  -5  -6  -5   10.90    1.90
   5   6   5    7.10    1.60
   5   6   5    6.60    2.70
   5   6   5    6.60    1.80
   5   6   5    6.90    1.50
  -6  -6  -5    6.60    2.00
  -6  -6  -5    3.50    2.80
  -6  -6  -5    5.40    1.80
  -6  -6  -5    7.30    2.00
  -6  -6  -5    7.80    2.60
   6   6   5    5.70    1.90
   6   6   5    4.30    1.60
   6   6   5    7.80    1.70
   6   6   5    4.20    2.70
  -7  -6  -5   56.89    5.20
  -7  -6  -5   53.09    6.30
  -7  -6  -5   55.59    5.20
  -7  -6  -5   41.00    4.70
   7   6   5   57.59    6.70
   7   6   5   56.29    4.40
   7   6   5   58.19    4.50
  -8  -6  -5   -0.10    3.20
  -8  -6  -5    0.50    1.80
  -8  -6  -5   -1.80    1.80
  -8  -6  -5    0.50    2.10
   8   6   5   -1.80    2.50
   8   6   5    1.10    1.90
   8   6   5    0.20    2.10
  -9  -6  -5    2.70    2.70
  -9  -6  -5    3.10    2.90
  -9  -6  -5    0.30    2.60
  -9  -6  -5    5.40    3.90
   9   6   5    3.20    2.80
   9   6   5   -3.60    2.60
   9   6   5    7.60    2.90
   3  -7  -5    2.60    3.50
   3  -7  -5    2.00    3.20
   3  -7  -5    4.60    2.40
  -3   7   5    3.00    2.70
   2  -7  -5   -3.20    2.70
   2  -7  -5    1.40    2.90
   2  -7  -5    0.40    1.50
  -2   7   5    0.20    2.10
   1  -7  -5   11.00    3.60
   1  -7  -5    9.20    1.80
   1  -7  -5   10.50    3.40
  -1   7   5   12.00    3.00
   0  -7  -5    9.70    2.30
   0  -7  -5    7.20    1.40
   0  -7  -5    4.60    1.70
   0  -7  -5    8.40    2.80
   0  -7  -5    9.40    3.10
   0  -7  -5    9.10    1.40
   0   7   5    9.70    2.80
   0   7   5    5.00    2.60
  -1  -7  -5   11.30    1.10
  -1  -7  -5   10.20    1.10
  -1  -7  -5   10.80    2.50
  -1  -7  -5   15.00    2.40
  -1  -7  -5   12.40    3.10
  -1  -7  -5   10.30    2.80
   1   7   5   11.70    3.00
   1   7   5   13.10    2.90
  -2  -7  -5    7.00    0.60
  -2  -7  -5    9.40    2.60
  -2  -7  -5   10.40    2.20
  -2  -7  -5    4.80    2.00
  -2  -7  -5   10.20    2.50
  -2  -7  -5    7.60    0.60
   2   7   5    7.70    2.80
   2   7   5    8.20    2.60
  -3  -7  -5    4.60    1.90
  -3  -7  -5    1.10    1.80
  -3  -7  -5    1.60    0.70
  -3  -7  -5    0.30    0.60
   3   7   5    2.00    2.00
   3   7   5    2.40    2.20
  -4  -7  -5    7.90    2.40
  -4  -7  -5    8.30    1.40
  -4  -7  -5    7.80    2.70
  -4  -7  -5    6.90    1.40
   4   7   5    5.30    2.10
   4   7   5   11.50    3.00
   4   7   5    6.20    2.70
  -5  -7  -5    0.00    2.00
  -5  -7  -5   -1.20    0.90
  -5  -7  -5   -0.80    1.50
   5   7   5   -2.20    1.20
   5   7   5    3.30    2.40
   5   7   5   -1.40    1.80
  -6  -7  -5   15.80    2.60
  -6  -7  -5   21.10    4.20
   6   7   5   18.60    2.90
   6   7   5   17.60    4.00
  -7  -7  -5    5.00    2.10
  -7  -7  -5    8.00    3.40
   7   7   5    7.70    3.30
  -8  -7  -5   11.50    2.90
  -8  -7  -5    7.30    4.10
   8   7   5    8.00    3.40
   2  -8  -5   -2.90    2.90
   2  -8  -5    2.40    2.90
   2  -8  -5    2.30    1.80
  -2   8   5    1.80    2.50
   1  -8  -5   -0.10    1.30
   1  -8  -5    1.10    2.80
   1  -8  -5   -2.10    2.10
  -1   8   5    0.30    2.10
   0  -8  -5   19.20    2.10
   0  -8  -5   15.60    1.90
   0  -8  -5   20.20    4.10
   0  -8  -5   18.50    4.20
   0   8   5   20.30    3.90
  -1  -8  -5    4.00    2.60
  -1  -8  -5    5.30    0.80
  -1  -8  -5    5.00    0.80
  -1  -8  -5    9.20    2.90
  -1  -8  -5    6.60    2.40
   1   8   5    3.80    2.30
  -2  -8  -5    5.40    2.00
  -2  -8  -5    3.80    2.00
  -2  -8  -5    3.10    2.20
  -2  -8  -5    2.60    1.90
  -2  -8  -5    5.80    2.50
   2   8   5    4.00    2.50
  -3  -8  -5   14.10    3.20
  -3  -8  -5   14.60    2.90
  -3  -8  -5   10.00    2.50
  -3  -8  -5    8.80    0.60
  -3  -8  -5    9.80    2.80
   3   8   5    9.70    3.20
   3   8   5    6.50    2.80
  -4  -8  -5    0.10    0.80
  -4  -8  -5    2.30    1.90
  -4  -8  -5    1.30    2.10
  -4  -8  -5    0.50    0.80
   4   8   5   -2.80    1.60
   4   8   5   -1.60    2.00
   4   8   5   -0.60    2.00
  -5  -8  -5    4.60    1.50
  -5  -8  -5    2.20    2.40
   5   8   5    6.90    3.10
   5   8   5    6.90    2.90
  -6  -8  -5    0.40    1.20
  -6  -8  -5   -1.80    2.50
   6   8   5    0.40    2.30
  -7  -8  -5   23.00    5.10
  -7  -8  -5   21.70    3.40
   7   8   5   21.30    4.70
  -8  -8  -5   -6.00    2.80
  -8  -8  -5   -2.80    1.80
   8   8   5   -0.10    2.80
   1  -9  -5    3.50    1.60
   1  -9  -5    9.00    3.80
   1  -9  -5    4.80    4.00
  -1   9   5    6.30    3.30
   0  -9  -5   20.50    5.10
   0  -9  -5   27.00    5.00
   0  -9  -5   21.00    2.20
   0   9   5   24.30    4.60
  -1  -9  -5    5.20    2.60
  -1  -9  -5    4.30    3.00
   1   9   5   -0.50    2.00
  -2  -9  -5    8.10    2.70
  -2  -9  -5    4.00    2.70
  -2  -9  -5    3.70    2.00
  -2  -9  -5    5.90    2.50
  -3  -9  -5    7.70    2.30
  -3  -9  -5    4.00    2.00
  -3  -9  -5    3.80    2.60
  -3  -9  -5   -1.30    1.70
   3   9   5   -1.80    2.50
  -4  -9  -5    6.20    2.60
  -4  -9  -5    1.90    2.60
  -4  -9  -5    3.60    0.80
  -4  -9  -5    2.50    0.70
   4   9   5    7.40    3.10
  -5  -9  -5    7.10    1.60
  -5  -9  -5    7.80    3.50
   5   9   5    8.00    3.40
  -6  -9  -5   -1.60    1.30
  -6  -9  -5   -3.40    2.40
   6   9   5    3.70    3.20
  -7  -9  -5    1.80    3.80
  -7  -9  -5    9.70    2.60
   7   9   5    8.10    3.70
  -2 -10  -5    5.40    2.50
  -2 -10  -5    5.90    3.00
  -3 -10  -5    2.20    2.10
  -3 -10  -5    4.90    2.50
  -4 -10  -5    8.40    2.80
  -4 -10  -5    3.60    3.00
   4  10   5    3.60    3.20
  -5 -10  -5    1.50    0.90
  -5 -10  -5    5.60    3.40
   5  10   5    4.70    3.00
   3   9  -6    1.20    2.70
  -3  -9   6    8.60    3.60
  -3  -9   6    0.00    1.90
   2   9  -6    3.60    2.90
  -2  -9   6    6.00    2.70
  -2  -9   6   15.10    4.40
   5   8  -6    5.60    3.20
  -5  -8   6    8.40    2.60
  -5  -8   6    9.00    4.30
   4   8  -6   18.10    4.30
  -4  -8   6   11.10    4.40
  -4  -8   6   15.80    3.30
   3   8  -6    7.80    3.40
  -3  -8   6    2.90    2.20
  -3  -8   6    4.10    3.20
   2   8  -6   23.40    4.70
  -2  -8   6   18.00    3.40
  -2  -8   6   22.70    4.80
   1   8  -6    0.20    2.20
  -1  -8   6    6.60    3.10
  -1  -8   6   -0.10    1.80
   0   8  -6    6.00    2.60
   0   8  -6    0.50    1.80
   0  -8   6    1.80    2.10
   0  -8   6   -1.40    3.10
  -1   8  -6    1.00    2.40
  -1   8  -6    3.00    2.60
   1  -8   6    3.80    2.30
   1  -8   6   -6.30    3.60
   6   7  -6    1.80    2.10
   6   7  -6    1.00    2.10
   6   7  -6    5.80    3.10
  -6  -7   6    1.80    2.20
  -6  -7   6   -0.60    3.20
  -6  -7   6    8.10    2.80
  -6  -7   6    6.70    2.80
   5   7  -6   11.10    2.80
   5   7  -6   18.20    4.10
   5   7  -6    9.70    2.80
  -5  -7   6    8.60    2.50
  -5  -7   6   12.70    3.10
  -5  -7   6   11.80    4.20
  -5  -7   6   17.30    3.30
   4   7  -6   -1.30    1.30
   4   7  -6   -0.70    1.30
   4   7  -6    0.50    2.30
  -4  -7   6    1.10    1.80
  -4  -7   6   -0.50    1.60
  -4  -7   6    1.70    3.00
  -4  -7   6    2.10    1.80
   3   7  -6    4.70    2.90
   3   7  -6   10.60    2.30
  -3  -7   6    9.70    2.60
  -3  -7   6   12.00    2.50
  -3  -7   6   12.80    3.60
   2   7  -6   11.10    3.30
   2   7  -6    8.90    2.00
  -2  -7   6   10.20    3.20
  -2  -7   6    7.00    2.40
  -2  -7   6   11.90    2.60
   1   7  -6    7.90    2.30
   1   7  -6    9.50    2.30
   1   7  -6    9.30    2.90
  -1  -7   6    6.50    2.10
  -1  -7   6    7.40    3.40
   0   7  -6    9.70    3.00
   0   7  -6    9.20    2.60
   0  -7   6    5.60    3.30
   0  -7   6    6.60    2.40
  -1   7  -6   -2.70    1.80
  -1   7  -6   -0.10    1.70
   1  -7   6   -3.90    2.90
   1  -7   6    0.00    1.90
  -2   7  -6   10.00    2.80
  -2   7  -6    7.60    3.30
   2  -7   6    5.90    2.50
   2  -7   6   12.70    5.10
  -3   7  -6   -2.50    2.10
   3  -7   6    0.70    2.30
   3  -7   6   -2.20    3.80
   7   6  -6    5.00    2.70
   7   6  -6    1.20    2.30
  -7  -6   6    0.20    2.60
  -7  -6   6    0.30    3.80
  -7  -6   6    2.30    2.70
   6   6  -6    3.30    2.60
   6   6  -6    8.70    2.80
   6   6  -6    2.40    2.30
  -6  -6   6    1.20    2.20
  -6  -6   6    4.10    2.50
  -6  -6   6    8.00    4.00
  -6  -6   6    6.70    2.60
   5   6  -6    4.70    2.60
   5   6  -6    3.90    2.00
   5   6  -6    4.20    2.30
  -5  -6   6    3.40    2.00
  -5  -6   6    7.80    2.60
  -5  -6   6    4.90    3.30
  -5  -6   6    3.40    2.30
   4   6  -6    8.70    2.30
   4   6  -6   18.80    3.00
   4   6  -6   17.50    3.80
  -4  -6   6   17.50    3.20
  -4  -6   6   19.60    3.30
  -4  -6   6   23.70    3.50
  -4  -6   6   20.60    4.40
   3   6  -6   61.09    4.30
   3   6  -6   48.70    5.70
  -3  -6   6   49.80    6.00
  -3  -6   6   54.89    4.40
  -3  -6   6   57.49    4.50
   2   6  -6   58.49    4.10
   2   6  -6   56.79    3.40
   2   6  -6   55.99    5.90
  -2  -6   6   55.09    4.20
  -2  -6   6   54.09    4.90
  -2  -6   6   59.69    6.30
  -2  -6   6   53.09    4.60
   1   6  -6   -0.80    1.80
   1   6  -6    1.50    1.30
   1   6  -6    2.00    1.50
  -1  -6   6    0.40    2.30
  -1  -6   6    0.20    1.40
  -1  -6   6   -0.30    1.50
   0   6  -6    0.80    1.40
   0   6  -6   -0.20    1.40
   0   6  -6    0.10    1.80
   0   6  -6    2.20    1.60
   0  -6   6   -1.70    1.50
   0  -6   6    1.70    1.50
   0  -6   6    2.80    2.90
   0  -6   6    5.40    2.00
  -1   6  -6   55.29    4.30
  -1   6  -6   58.39    5.50
  -1   6  -6   41.30    4.80
  -1   6  -6   47.10    4.50
   1  -6   6   48.60    4.70
   1  -6   6   52.19    6.40
   1  -6   6   49.99    4.70
   1  -6   6   55.59    4.50
  -2   6  -6    0.00    1.60
  -2   6  -6    0.50    1.80
  -2   6  -6   -2.20    1.70
   2  -6   6    2.20    2.10
   2  -6   6   -0.20    1.70
   2  -6   6    2.20    3.50
  -3   6  -6    0.40    2.40
  -3   6  -6    5.70    2.30
   3  -6   6    1.80    2.20
   3  -6   6    4.40    2.60
   3  -6   6    3.10    3.80
  -4   6  -6    2.30    2.80
  -4   6  -6   -0.90    2.00
   4  -6   6    2.50    2.60
   4  -6   6   -1.10    1.90
   4  -6   6   -3.30    3.70
   7   5  -6    3.70    2.70
   7   5  -6    3.30    2.60
  -7  -5   6    3.00    2.70
  -7  -5   6    0.30    3.30
  -7  -5   6    3.80    2.90
   6   5  -6    0.60    2.10
   6   5  -6    0.20    1.80
   6   5  -6   -0.80    1.80
  -6  -5   6    0.70    2.20
  -6  -5   6   -0.90    1.80
  -6  -5   6    1.00    2.10
  -6  -5   6    6.20    3.60
   5   5  -6   20.90    3.50
   5   5  -6   15.10    3.40
   5   5  -6   16.30    3.00
  -5  -5   6   13.20    3.10
  -5  -5   6   14.60    3.50
  -5  -5   6   16.80    3.20
  -5  -5   6   17.10    3.40
   4   5  -6   41.00    4.30
   4   5  -6   41.40    4.20
   4   5  -6   37.50    4.70
   4   5  -6   44.40    2.90
  -4  -5   6   36.00    4.40
  -4  -5   6   47.70    5.60
  -4  -5   6   40.10    4.40
  -4  -5   6   47.60    4.90
   3   5  -6    0.00    1.30
   3   5  -6    0.80    2.00
   3   5  -6    0.30    0.90
  -3  -5   6   -1.90    1.70
  -3  -5   6   -0.70    1.40
  -3  -5   6   -1.00    1.20
   2   5  -6   64.69    3.30
   2   5  -6   65.39    5.20
   2   5  -6   70.49    4.30
  -2  -5   6   66.39    4.50
  -2  -5   6   66.99    4.40
  -2  -5   6   68.39    5.50
  -2  -5   6   63.89    4.40
   1   5  -6   12.00    2.20
   1   5  -6   12.10    2.80
   1   5  -6    7.70    1.70
  -1  -5   6   10.90    2.80
  -1  -5   6    8.90    2.30
  -1  -5   6    9.10    2.10
   0   5  -6  157.68    7.30
   0   5  -6  176.28    7.50
   0   5  -6  171.28    7.40
   0   5  -6  194.48    8.70
   0  -5   6  165.98    7.20
   0  -5   6  166.38    7.60
   0  -5   6  179.38    9.00
   0  -5   6  169.68    7.70
  -1   5  -6   41.70    4.00
  -1   5  -6   37.60    3.90
  -1   5  -6   36.90    4.10
  -1   5  -6   32.70    4.00
   1  -5   6   36.80    3.90
   1  -5   6   38.10    4.10
   1  -5   6   42.40    4.20
   1  -5   6   37.40    5.10
  -2   5  -6   17.70    3.10
  -2   5  -6   14.20    2.80
  -2   5  -6   17.10    3.30
   2  -5   6   15.70    3.10
   2  -5   6   16.10    3.20
   2  -5   6   20.50    3.30
   2  -5   6   19.60    4.50
  -3   5  -6   32.30    4.30
  -3   5  -6   33.00    3.70
  -3   5  -6   29.90    4.50
   3  -5   6   41.20    6.40
   3  -5   6   33.80    4.40
   3  -5   6   37.00    4.50
  -4   5  -6   20.70    3.70
  -4   5  -6   20.60    4.20
   4  -5   6   27.50    5.60
   4  -5   6   24.20    4.20
   4  -5   6   13.90    3.30
  -5   5  -6   43.20    5.40
  -5   5  -6   46.00    6.20
   5  -5   6   47.50    6.10
   5  -5   6   40.30    5.20
   5  -5   6   45.80    8.00
   8   4  -6    1.10    2.70
   8   4  -6    4.30    3.00
  -8  -4   6   -3.40    3.70
  -8  -4   6    2.70    2.90
   7   4  -6    3.70    2.70
   7   4  -6    1.60    2.40
   7   4  -6    4.20    2.30
  -7  -4   6    2.70    2.50
  -7  -4   6    2.40    2.60
  -7  -4   6    4.50    3.70
   6   4  -6   12.20    3.00
   6   4  -6   12.30    3.10
   6   4  -6   12.60    3.10
   6   4  -6   16.60    3.50
  -6  -4   6    8.40    2.70
  -6  -4   6   10.60    3.90
  -6  -4   6   10.70    3.40
  -6  -4   6   10.50    3.20
   5   4  -6   94.09    6.10
   5   4  -6   92.19    6.00
   5   4  -6   87.09    5.00
   5   4  -6   87.19    5.60
   5   4  -6   88.49    6.10
  -5  -4   6   86.29    5.90
  -5  -4   6   89.49    6.10
  -5  -4   6   96.59    6.40
  -5  -4   6   98.29    7.00
   4   4  -6    3.20    1.30
   4   4  -6    2.00    2.10
   4   4  -6    5.40    2.10
   4   4  -6    2.40    1.70
   4   4  -6    7.70    1.80
  -4  -4   6    4.50    2.20
  -4  -4   6    2.50    2.30
  -4  -4   6    5.90    2.00
  -4  -4   6    6.10    2.20
   3   4  -6   37.20    3.00
   3   4  -6   39.10    2.30
   3   4  -6   37.00    3.80
   3   4  -6   38.00    2.20
  -3  -4   6   36.90    4.40
  -3  -4   6   37.60    3.90
  -3  -4   6   35.30    4.00
   2   4  -6   36.80    3.60
   2   4  -6   38.00    2.10
   2   4  -6   42.30    3.00
  -2  -4   6   36.20    3.10
  -2  -4   6   40.50    3.80
  -2  -4   6   43.80    4.10
  -2  -4   6   40.20    4.40
   1   4  -6  145.99    5.60
   1   4  -6  145.99    6.00
   1   4  -6  138.09    6.30
  -1  -4   6  135.39    6.30
  -1  -4   6  140.49    5.30
  -1  -4   6  140.09    6.40
  -1  -4   6  145.99    7.00
  -1  -4   6  140.19    6.50
  -1  -4   6  135.59    7.30
  -1  -4   6  138.89    6.30
  -1  -4   6  140.69    6.90
   0   4  -6  275.47    9.60
   0   4  -6  259.17    9.80
   0   4  -6  275.07   10.90
   0   4  -6  270.07   10.00
   0   4  -6  279.47    9.70
   0  -4   6  278.27   10.10
   0  -4   6  269.67   10.40
   0  -4   6  271.17   10.20
   0  -4   6  273.07   10.10
   0  -4   6  274.57   11.40
   0  -4   6  269.67    9.90
  -1   4  -6    1.10    1.10
  -1   4  -6    0.30    1.50
  -1   4  -6    1.10    1.40
  -1   4  -6   -2.20    1.20
   1  -4   6    0.10    1.30
   1  -4   6    1.10    1.20
   1  -4   6    0.30    1.50
   1  -4   6    1.60    2.50
   1  -4   6   -2.50    1.30
  -2   4  -6   21.90    3.10
  -2   4  -6   22.70    3.10
  -2   4  -6   19.30    3.20
   2  -4   6   23.90    4.20
   2  -4   6   21.20    2.90
   2  -4   6   21.80    3.10
   2  -4   6   17.80    2.90
  -3   4  -6    1.30    1.30
  -3   4  -6   -0.50    1.60
  -3   4  -6    1.30    2.00
   3  -4   6    3.10    2.90
   3  -4   6    3.70    1.80
   3  -4   6    1.80    1.80
   3  -4   6    1.80    1.70
  -4   4  -6   89.89    6.20
  -4   4  -6  109.49    7.10
   4  -4   6   96.89    6.70
   4  -4   6   99.29    6.40
   4  -4   6  101.09    8.30
   4  -4   6   98.69    6.10
  -5   4  -6   39.20    5.10
  -5   4  -6   41.40    5.50
   5  -4   6   45.40    5.60
   5  -4   6   36.10    4.90
   5  -4   6   41.20    6.90
  -6   4  -6   -1.40    2.60
  -6   4  -6   -3.10    2.40
   6  -4   6   -3.00    2.00
   6  -4   6   -0.10    4.00
   6  -4   6    1.70    2.60
   8   3  -6   -2.20    2.80
   8   3  -6   -0.90    2.40
  -8  -3   6   -3.30    3.20
  -8  -3   6    4.40    3.50
   7   3  -6    6.80    2.90
   7   3  -6    4.80    3.10
  -7  -3   6    2.80    2.40
  -7  -3   6    1.50    2.80
  -7  -3   6    7.60    3.80
   6   3  -6  105.09    7.10
   6   3  -6   79.39    6.10
   6   3  -6   81.59    6.20
   6   3  -6   79.79    5.60
  -6  -3   6   76.59    6.50
  -6  -3   6   92.19    7.20
  -6  -3   6   99.49    6.90
  -6  -3   6   89.99    6.20
   5   3  -6    6.00    2.40
   5   3  -6    9.10    2.70
   5   3  -6    5.00    2.40
  -5  -3   6    8.60    2.50
  -5  -3   6    9.80    2.80
  -5  -3   6   10.30    2.90
  -5  -3   6   10.30    3.20
   4   3  -6   50.89    2.30
   4   3  -6   46.60    3.90
   4   3  -6   49.10    4.60
   4   3  -6   54.99    3.90
   4   3  -6   49.10    4.70
   4   3  -6   52.39    2.10
  -4  -3   6   47.20    5.00
  -4  -3   6   53.99    4.20
  -4  -3   6   50.19    5.00
  -4  -3   6   47.50    4.80
   3   3  -6    1.60    0.90
   3   3  -6    3.90    1.70
   3   3  -6    2.70    0.90
   3   3  -6    2.60    1.40
   3   3  -6    2.30    1.40
  -3  -3   6    2.00    1.50
  -3  -3   6    4.60    2.00
  -3  -3   6    2.80    1.50
  -3  -3   6    0.20    1.50
   2   3  -6   68.99    3.70
   2   3  -6   72.09    2.70
   2   3  -6   68.99    4.30
   2   3  -6   69.49    4.80
   2   3  -6   70.49    3.20
  -2  -3   6   75.89    4.70
  -2  -3   6   69.69    4.20
  -2  -3   6   70.79    4.70
  -2  -3   6   66.49    4.20
  -2  -3   6   77.09    4.50
  -2  -3   6   70.79    3.20
   1   3  -6  903.51   26.40
   1   3  -6  878.61   28.80
  -1  -3   6  904.01   29.00
  -1  -3   6  939.91   28.60
  -1  -3   6  957.00   26.90
  -1  -3   6  931.91   27.00
  -1  -3   6  888.91   26.80
  -1  -3   6  954.50   27.30
  -1  -3   6  910.81   26.20
   0   3  -6   75.69    4.00
   0   3  -6   76.69    4.40
   0   3  -6   68.09    4.10
   0   3  -6   77.79    4.40
   0  -3   6   79.69    4.30
   0  -3   6   77.29    4.30
   0  -3   6   78.49    3.30
   0  -3   6   77.49    4.40
   0  -3   6   80.79    4.60
   0  -3   6   76.19    4.80
   0  -3   6   69.59    4.10
  -1   3  -6   37.70    1.70
  -1   3  -6   39.50    2.90
  -1   3  -6   40.40    3.60
  -1   3  -6   39.80    2.80
   1  -3   6   34.90    4.20
   1  -3   6   32.40    3.30
   1  -3   6   34.60    3.30
   1  -3   6   39.70    3.10
   1  -3   6   38.60    3.00
   1  -3   6   42.40    3.30
  -2   3  -6   90.59    3.90
  -2   3  -6   86.89    4.00
  -2   3  -6   81.49    4.90
   2  -3   6   86.59    5.00
   2  -3   6   81.49    6.10
   2  -3   6   88.19    4.70
   2  -3   6   81.39    4.90
   2  -3   6   89.39    3.90
   2  -3   6   78.99    4.90
  -3   3  -6   27.40    3.50
  -3   3  -6   22.00    2.50
   3  -3   6   20.40    4.20
   3  -3   6   23.30    3.30
   3  -3   6   17.30    2.90
   3  -3   6   17.30    2.50
  -4   3  -6   83.49    4.10
  -4   3  -6   69.49    5.60
  -4   3  -6   82.09    5.60
   4  -3   6   85.99    5.60
   4  -3   6   77.89    6.90
   4  -3   6   81.09    5.50
   4  -3   6   84.59    5.70
  -5   3  -6    6.10    2.50
  -5   3  -6    3.40    2.60
   5  -3   6    3.60    3.60
   5  -3   6    6.10    2.50
   5  -3   6    7.50    2.70
   5  -3   6    4.20    2.50
  -6   3  -6    4.70    2.90
  -6   3  -6    0.50    2.30
   6  -3   6   -1.00    4.00
   6  -3   6    1.30    2.70
   6  -3   6   -0.90    2.20
   6  -3   6    4.90    2.90
  -7   3  -6   -1.00    2.40
  -7   3  -6   -3.30    2.20
   7  -3   6   -1.30    2.60
   7  -3   6   -8.60    3.30
   8   2  -6   -0.90    2.90
   8   2  -6    0.50    3.30
  -8  -2   6    0.50    3.50
  -8  -2   6    0.90    3.20
   7   2  -6   35.40    5.30
   7   2  -6   44.10    6.20
  -7  -2   6   38.70    6.00
  -7  -2   6   51.49    6.70
   6   2  -6   52.79    5.80
   6   2  -6   47.90    5.40
   6   2  -6   45.90    5.80
  -6  -2   6   58.89    6.30
  -6  -2   6   55.19    5.70
  -6  -2   6   53.79    6.10
  -6  -2   6   48.50    6.00
   5   2  -6    4.50    1.20
   5   2  -6    3.00    2.40
   5   2  -6    3.50    2.00
   5   2  -6    2.30    1.80
   5   2  -6    4.70    2.20
  -5  -2   6    9.20    2.80
  -5  -2   6    4.60    2.50
  -5  -2   6    3.30    1.90
  -5  -2   6    1.70    2.10
   4   2  -6   49.00    4.70
   4   2  -6   49.99    2.90
   4   2  -6   46.40    4.50
   4   2  -6   49.40    4.60
   4   2  -6   47.60    3.70
  -4  -2   6   51.89    5.00
  -4  -2   6   34.90    3.80
  -4  -2   6   40.40    4.40
  -4  -2   6   38.90    4.50
   3   2  -6   27.20    3.10
   3   2  -6   25.60    3.00
   3   2  -6   21.20    3.30
   3   2  -6   27.90    2.30
   3   2  -6   23.00    2.80
  -3  -2   6   25.90    3.20
  -3  -2   6   21.70    2.70
  -3  -2   6   23.40    3.20
  -3  -2   6   25.20    3.10
   2   2  -6  294.27   10.40
   2   2  -6  306.57    9.30
   2   2  -6  286.87   10.40
   2   2  -6  316.67   10.70
   2   2  -6  291.57   10.60
   2   2  -6  281.57   11.60
  -2  -2   6  318.97   10.40
  -2  -2   6  308.87   11.10
  -2  -2   6  307.17   10.70
  -2  -2   6  306.97   11.00
  -2  -2   6  318.57   10.80
  -2  -2   6  318.77   10.80
   1   2  -6  381.06   13.80
   1   2  -6  391.16   12.20
   1   2  -6  382.06   12.60
   1   2  -6  437.06   13.80
   1   2  -6  400.16   12.80
  -1  -2   6  400.26   12.80
  -1  -2   6  397.26   13.00
  -1  -2   6  389.16   13.30
  -1  -2   6  398.36   12.90
  -1  -2   6  389.86   13.20
  -1  -2   6  391.36   13.60
   0   2  -6    9.70    1.80
   0   2  -6    9.40    1.80
   0   2  -6   10.80    1.70
   0   2  -6   10.20    1.90
   0   2  -6    9.40    0.70
   0   2  -6    8.70    0.70
   0  -2   6   10.40    1.80
   0  -2   6    9.50    1.80
   0  -2   6   13.10    2.10
   0  -2   6   11.70    1.90
   0  -2   6    5.40    1.80
   0  -2   6   11.10    0.80
   0  -2   6    9.10    1.80
  -1   2  -6   29.50    2.80
  -1   2  -6   29.90    1.70
  -1   2  -6   26.70    2.90
  -1   2  -6   30.20    2.50
   1  -2   6   29.90    3.00
   1  -2   6   27.70    2.80
   1  -2   6   31.80    2.40
   1  -2   6   29.70    2.90
   1  -2   6   30.80    3.10
   1  -2   6   26.80    3.40
  -2   2  -6   74.79    4.10
  -2   2  -6   76.09    3.70
  -2   2  -6   71.59    4.40
  -2   2  -6   79.49    3.80
  -2   2  -6   73.99    4.30
   2  -2   6   80.29    4.30
   2  -2   6   72.49    4.40
   2  -2   6   75.99    4.40
   2  -2   6   75.69    3.60
   2  -2   6   72.39    5.30
   2  -2   6   73.79    4.30
  -3   2  -6   68.79    4.20
  -3   2  -6   63.29    4.50
  -3   2  -6   63.39    3.10
  -3   2  -6   69.89    4.10
   3  -2   6   68.99    3.90
   3  -2   6   63.09    5.10
   3  -2   6   72.39    4.40
   3  -2   6   64.79    4.30
   3  -2   6   59.19    4.40
  -4   2  -6   -1.00    1.10
  -4   2  -6    1.00    1.80
  -4   2  -6    2.60    1.40
  -4   2  -6    0.30    0.60
  -4   2  -6    2.00    1.00
   4  -2   6    1.70    1.80
   4  -2   6    1.50    1.10
   4  -2   6    2.60    1.80
   4  -2   6    2.00    2.70
  -5   2  -6   -0.10    1.20
  -5   2  -6   -0.50    1.70
   5  -2   6    7.10    2.80
   5  -2   6    4.30    2.50
   5  -2   6    1.40    3.00
   5  -2   6    3.60    2.20
  -6   2  -6   -4.60    1.80
  -6   2  -6   -1.40    1.80
  -6   2  -6    0.10    2.20
   6  -2   6   -1.40    1.80
   6  -2   6   -1.80    1.90
   6  -2   6   -4.80    2.70
   6  -2   6    1.20    2.30
   6  -2   6    4.90    2.70
  -7   2  -6    0.40    2.50
  -7   2  -6   -0.20    2.70
  -7   2  -6   -2.60    2.40
   7  -2   6   -7.10    3.10
   7  -2   6    2.00    2.80
   7  -2   6    1.00    2.70
   8   1  -6    4.10    4.10
   8   1  -6   -3.80    2.40
  -8  -1   6    4.70    3.90
  -8  -1   6    3.90    3.60
   7   1  -6   65.29    8.10
   7   1  -6   67.19    7.00
  -7  -1   6   62.49    7.50
  -7  -1   6   61.89    7.30
   6   1  -6   -1.30    1.50
   6   1  -6   -1.00    2.60
   6   1  -6    3.40    2.40
  -6  -1   6   -3.50    2.00
  -6  -1   6    2.50    2.80
   5   1  -6   31.30    4.60
   5   1  -6   28.30    3.10
   5   1  -6   26.00    3.90
   5   1  -6   31.20    3.90
   5   1  -6   31.80    4.10
  -5  -1   6   30.00    2.20
  -5  -1   6   29.40    4.00
  -5  -1   6   33.30    3.90
  -5  -1   6   25.60    2.00
  -5  -1   6   30.40    4.30
  -5  -1   6   39.50    3.70
  -5  -1   6   31.50    4.50
   4   1  -6   37.10    4.50
   4   1  -6   43.20    4.40
   4   1  -6   36.10    4.30
   4   1  -6   43.20    4.10
   4   1  -6   38.40    4.20
  -4  -1   6   42.30    4.60
  -4  -1   6   44.70    4.30
  -4  -1   6   42.50    4.40
  -4  -1   6   44.20    3.80
  -4  -1   6   38.40    2.60
  -4  -1   6   36.70    4.30
   3   1  -6   81.39    3.10
   3   1  -6   85.09    4.90
   3   1  -6   84.09    4.70
   3   1  -6   87.29    5.50
   3   1  -6   80.59    4.90
  -3  -1   6   78.69    4.90
  -3  -1   6   84.39    4.90
  -3  -1   6   75.69    4.40
  -3  -1   6   87.99    4.50
   2   1  -6  109.59    5.40
   2   1  -6  120.29    5.40
   2   1  -6  123.79    5.30
   2   1  -6  122.29    6.10
   2   1  -6  120.19    4.00
   2   1  -6  121.19    5.40
  -2  -1   6  118.79    5.40
  -2  -1   6  109.59    5.20
  -2  -1   6  121.19    5.40
  -2  -1   6  115.29    5.70
  -2  -1   6  119.19    5.40
   1   1  -6  145.99    6.10
   1   1  -6  139.49    5.50
   1   1  -6  140.69    5.80
   1   1  -6  147.79    6.50
   1   1  -6  130.89    5.80
   1   1  -6  147.79    5.90
  -1  -1   6  141.29    5.70
  -1  -1   6  153.28    6.00
  -1  -1   6  141.29    6.10
  -1  -1   6  139.59    5.90
   0   1  -6  259.87    9.00
   0   1  -6  262.87    9.20
   0   1  -6  255.57    9.10
   0   1  -6  261.37    9.70
   0   1  -6  260.67    9.20
   0   1  -6  266.37    9.10
   0   1  -6  273.07    8.70
   0  -1   6  273.97    9.20
   0  -1   6  271.87    9.20
   0  -1   6  254.77    9.30
   0  -1   6  263.17    7.90
   0  -1   6  258.47    9.90
   0  -1   6  264.37    9.00
   0  -1   6  284.57    9.20
  -1   1  -6  167.48    6.60
  -1   1  -6  155.58    6.60
  -1   1  -6  176.88    6.60
  -1   1  -6  167.28    6.40
  -1   1  -6  175.48    6.70
   1  -1   6  157.58    6.30
   1  -1   6  166.78    6.50
   1  -1   6  151.78    7.20
   1  -1   6  178.78    6.60
   1  -1   6  163.28    6.50
   1  -1   6  169.68    6.60
  -2   1  -6   47.00    3.40
  -2   1  -6   47.20    3.20
  -2   1  -6   48.30    3.00
  -2   1  -6   51.99    3.00
  -2   1  -6   46.40    3.20
   2  -1   6   51.39    2.90
   2  -1   6   37.30    4.00
   2  -1   6   46.50    3.10
   2  -1   6   50.19    3.40
   2  -1   6   49.50    3.30
   2  -1   6   50.29    3.30
  -3   1  -6    6.10    1.60
  -3   1  -6    6.70    1.40
  -3   1  -6    4.30    1.50
  -3   1  -6    6.00    1.60
   3  -1   6    5.80    2.50
   3  -1   6    7.90    1.70
   3  -1   6    6.20    1.60
   3  -1   6    3.50    1.60
   3  -1   6    7.10    1.80
  -4   1  -6  317.27   10.60
  -4   1  -6  318.17   11.50
  -4   1  -6  306.97   11.80
   4  -1   6  304.57   11.70
   4  -1   6  307.17   13.40
   4  -1   6  321.37   10.70
   4  -1   6  311.87   11.70
  -5   1  -6   -0.30    0.80
  -5   1  -6   -0.90    1.80
  -5   1  -6   -0.50    1.30
  -5   1  -6    0.30    1.70
  -5   1  -6   -1.20    1.20
   5  -1   6   -0.20    2.40
   5  -1   6   -1.00    1.20
   5  -1   6   -1.50    1.40
   5  -1   6    0.30    0.80
   5  -1   6    5.50    2.20
  -6   1  -6   15.40    2.80
  -6   1  -6   11.40    3.50
  -6   1  -6   10.30    3.10
   6  -1   6   16.40    3.60
   6  -1   6   16.10    3.40
   6  -1   6   14.80    3.40
   6  -1   6   16.90    4.20
  -7   1  -6   33.40    5.30
  -7   1  -6   47.00    6.40
  -7   1  -6   29.90    5.00
   7  -1   6   35.90    5.30
   7  -1   6   49.80    7.00
   7  -1   6   34.30    5.20
  -8   1  -6    6.20    3.80
  -8   1  -6    6.40    3.40
  -8   1  -6    9.30    3.70
   8  -1   6    6.20    3.40
   8  -1   6    5.90    4.50
   8  -1   6   10.20    3.80
   7   0  -6    8.90    3.50
   7   0  -6   -3.60    3.50
  -7   0   6   -0.20    3.00
  -7   0   6    2.30    3.00
   6   0  -6   -1.00    1.50
   6   0  -6    2.80    3.10
   6   0  -6    1.20    2.00
   6   0  -6   -2.10    1.40
  -6   0   6    0.20    2.50
  -6   0   6   -3.90    2.10
   5   0  -6   18.30    3.10
   5   0  -6   26.70    3.40
   5   0  -6   18.20    3.40
   5   0  -6   24.20    3.60
   5   0  -6   19.10    4.10
  -5   0   6   20.10    3.80
  -5   0   6   17.30    3.30
  -5   0   6   22.40    3.30
  -5   0   6   23.90    2.40
  -5   0   6   21.60    2.40
  -5   0   6   22.00    2.60
  -5   0   6   17.20    3.40
   4   0  -6   59.69    5.70
   4   0  -6   62.09    5.00
   4   0  -6   63.59    4.50
   4   0  -6   50.79    4.80
   4   0  -6   52.79    4.90
   4   0  -6   63.19    4.30
  -4   0   6   66.09    3.80
  -4   0   6   60.89    4.70
  -4   0   6   61.69    4.80
  -4   0   6   65.49    5.00
  -4   0   6   62.49    3.50
  -4   0   6   66.09    3.40
  -4   0   6   67.09    4.40
   3   0  -6   68.39    4.20
   3   0  -6   57.59    4.50
   3   0  -6   66.29    4.10
   3   0  -6   60.29    4.10
   3   0  -6   59.99    4.10
   3   0  -6   66.89    4.70
  -3   0   6   64.69    4.50
  -3   0   6   60.49    4.30
  -3   0   6   58.89    3.90
  -3   0   6   60.49    3.40
  -3   0   6   66.49    3.60
  -3   0   6   62.49    3.10
  -3   0   6   64.29    4.30
   2   0  -6  452.55   16.00
   2   0  -6  461.05   15.80
   2   0  -6  471.95   14.90
   2   0  -6  475.95   13.50
   2   0  -6  479.75   14.90
   2   0  -6  463.75   14.80
  -2   0   6  457.15   14.90
  -2   0   6  479.35   14.30
  -2   0   6  456.35   15.10
  -2   0   6  463.85   14.70
   1   0  -6   10.10    1.70
   1   0  -6    7.40    1.60
   1   0  -6   11.90    1.80
   1   0  -6    6.50    1.40
   1   0  -6    9.20    1.60
   1   0  -6    8.60    1.80
   1   0  -6    9.10    1.30
   1   0  -6    8.20    1.10
   1   0  -6    8.00    1.20
  -1   0   6    8.90    1.60
  -1   0   6    7.80    1.30
  -1   0   6   12.20    1.80
  -1   0   6    8.80    1.80
  -1   0   6    5.40    1.40
   0   0  -6   29.80    2.20
   0   0  -6   23.50    2.10
   0   0  -6   26.10    2.50
   0   0  -6   28.80    2.90
   0   0  -6   23.90    2.50
   0   0  -6   29.40    2.30
   0   0  -6   29.70    2.60
   0   0   6   25.60    1.50
   0   0   6   30.40    2.40
   0   0   6   28.70    1.70
   0   0   6   30.10    2.20
   0   0   6   25.20    2.60
   0   0   6   27.40    2.50
   0   0   6   26.00    2.50
  -1   0  -6   23.40    2.50
  -1   0  -6   25.10    2.50
  -1   0  -6   19.70    2.10
  -1   0  -6   16.70    2.10
  -1   0  -6   29.50    2.60
   1   0   6   21.00    2.30
   1   0   6   24.20    2.40
   1   0   6   24.30    2.30
   1   0   6   22.60    2.20
   1   0   6   20.90    2.70
  -2   0  -6   23.60    2.50
  -2   0  -6   18.10    2.10
  -2   0  -6   20.40    2.30
  -2   0  -6   20.00    2.30
  -2   0  -6   17.70    2.20
  -2   0  -6   19.40    2.10
   2   0   6   16.90    2.70
   2   0   6   23.10    1.90
   2   0   6   22.20    2.40
   2   0   6   15.10    2.10
   2   0   6   23.90    2.40
   2   0   6   23.40    2.40
   2   0   6   21.50    2.20
  -3   0  -6  219.58    8.20
  -3   0  -6  216.18    8.30
  -3   0  -6  219.68    8.10
  -3   0  -6  216.78    8.40
  -3   0  -6  220.58    8.10
   3   0   6  215.18    8.20
   3   0   6  215.98    9.60
   3   0   6  212.08    7.90
   3   0   6  218.38    8.30
  -4   0  -6  233.98    9.10
  -4   0  -6  208.98    8.40
  -4   0  -6  239.18   10.00
  -4   0  -6  224.38    9.20
  -4   0  -6  234.28    8.70
   4   0   6  228.08   10.30
   4   0   6  231.98    9.20
   4   0   6  240.88    9.30
   4   0   6  222.88    9.10
   4   0   6  231.28    8.40
  -5   0  -6   81.99    4.40
  -5   0  -6   85.79    4.80
  -5   0  -6   84.09    5.90
  -5   0  -6   78.89    5.10
  -5   0  -6   66.69    5.20
   5   0   6   84.09    4.60
   5   0   6   83.29    5.40
   5   0   6   83.09    5.50
   5   0   6   80.09    5.30
   5   0   6   82.89    6.40
  -6   0  -6   32.50    2.80
  -6   0  -6   30.50    4.40
  -6   0  -6   40.00    5.10
  -6   0  -6   34.50    4.30
  -6   0  -6   29.20    3.40
   6   0   6   36.40    4.50
   6   0   6   34.90    3.70
   6   0   6   37.10    4.80
   6   0   6   33.80    4.50
   6   0   6   34.10    5.20
  -7   0  -6   12.50    3.80
  -7   0  -6   11.10    3.50
   7   0   6    7.90    3.60
   7   0   6   11.20    3.20
   7   0   6   12.40    3.50
  -8   0  -6   10.90    4.10
  -8   0  -6   14.40    3.90
  -8   0  -6   16.00    4.10
   8   0   6   14.80    4.20
   8   0   6    7.70    3.40
   8   0   6   15.50    4.80
   7  -1  -6   13.80    4.00
   7  -1  -6   19.10    5.80
  -7   1   6   19.60    4.90
  -7   1   6   15.50    4.30
   6  -1  -6    4.20    3.60
   6  -1  -6    1.10    2.40
   6  -1  -6    6.40    2.70
   6  -1  -6    6.70    2.50
  -6   1   6    7.70    3.20
  -6   1   6    4.20    2.80
  -6   1   6    3.70    1.90
   5  -1  -6   15.00    3.20
   5  -1  -6   11.60    3.00
   5  -1  -6   14.30    3.90
   5  -1  -6   12.70    3.00
  -5   1   6   15.50    2.50
  -5   1   6   12.90    3.20
  -5   1   6   19.60    2.50
  -5   1   6   15.30    3.30
   4  -1  -6  211.68    9.20
   4  -1  -6  196.48   10.20
   4  -1  -6  208.98    9.10
   4  -1  -6  213.28    9.30
   4  -1  -6  218.38    9.60
   4  -1  -6  226.08    9.70
  -4   1   6  215.18    9.60
  -4   1   6  221.18    8.30
  -4   1   6  219.68    9.80
  -4   1   6  199.28    8.00
  -4   1   6  209.38    9.40
  -4   1   6  220.08    9.00
  -4   1   6  212.28    7.30
   3  -1  -6    2.30    1.90
   3  -1  -6    0.00    1.30
   3  -1  -6    0.70    1.30
   3  -1  -6    4.10    1.70
   3  -1  -6    2.00    1.40
   3  -1  -6    2.30    2.00
  -3   1   6    1.20    1.50
  -3   1   6    1.80    1.50
  -3   1   6    0.20    0.90
  -3   1   6    3.50    1.30
  -3   1   6    3.90    1.40
  -3   1   6    2.10    1.60
  -3   1   6    2.70    1.20
   2  -1  -6  167.28    6.60
   2  -1  -6  147.79    7.10
   2  -1  -6  163.28    6.60
   2  -1  -6  150.38    7.10
   2  -1  -6  156.98    6.60
  -2   1   6  149.29    6.10
  -2   1   6  150.88    5.70
  -2   1   6  154.08    6.60
  -2   1   6  153.78    6.20
  -2   1   6  159.28    5.90
  -2   1   6  144.49    6.20
   1  -1  -6   33.80    2.50
   1  -1  -6   34.00    2.00
   1  -1  -6   34.00    2.30
   1  -1  -6   35.00    2.50
   1  -1  -6   33.10    2.60
   1  -1  -6   34.50    2.80
   1  -1  -6   31.30    3.10
   1  -1  -6   30.80    2.40
  -1   1   6   27.40    2.70
  -1   1   6   32.90    2.30
  -1   1   6   32.90    2.30
  -1   1   6   35.00    2.10
   0  -1  -6  870.61   24.60
   0  -1  -6  865.91   26.80
   0  -1  -6  845.52   26.80
   0  -1  -6  842.22   24.50
   0  -1  -6  940.41   26.40
   0  -1  -6  842.42   24.20
   0  -1  -6  847.82   24.30
   0  -1  -6  837.92   24.30
   0   1   6  862.91   24.40
   0   1   6  880.71   24.00
   0   1   6  883.61   24.30
   0   1   6  866.91   24.20
   0   1   6  885.71   24.90
   0   1   6  843.22   26.20
  -1  -1  -6  357.46   11.60
  -1  -1  -6  370.86   12.70
  -1  -1  -6  355.46   11.50
  -1  -1  -6  395.86   11.80
  -1  -1  -6  370.06   11.60
   1   1   6  382.16   11.60
   1   1   6  374.66   11.60
   1   1   6  382.06   12.00
   1   1   6  372.76   10.60
   1   1   6  371.36   11.40
   1   1   6  365.76   12.20
  -2  -1  -6   35.30    2.50
  -2  -1  -6   27.30    2.60
  -2  -1  -6   29.30    2.30
  -2  -1  -6   30.50    2.50
  -2  -1  -6   33.70    3.00
   2   1   6   33.70    2.60
   2   1   6   33.40    2.50
   2   1   6   33.00    1.90
[truncated: 351,030 more chars]
