# Supplementary material for: Crystal structure of (E)-3-allyl-2-sulfanyl­idene-5-[(thio­phen-2-yl)methyl­idene]thia­zolidin-4-one
Source: Acta Crystallogr E Crystallogr Commun. 2015 May 30;71(Pt 6):o433–4. doi: 10.1107/S2056989015010166 (PMC4459307; doi:10.1107/S2056989015010166)
Supplement: Supplementary file 2 [file e-71-0o433-Isup2.hkl]

data_I                                                                          
_shelx_title ' EL14_D268_DRX3_3_CAS1 in P-1'                                    
_shelx_refln_list_code          4                                               
_shelx_F_calc_maximum      140.34                                               
_exptl_crystal_F_000       276.00                                               
_reflns_d_resolution_high  0.7108                                               
                                                                                
loop_                                                                           
 _space_group_symop_operation_xyz                                               
 'x, y, z'                                                                      
 '-x, -y, -z'                                                                   
                                                                                
_cell_length_a     6.7342                                                       
_cell_length_b     7.3762                                                       
_cell_length_c    13.2917                                                       
_cell_angle_alpha  79.386                                                       
_cell_angle_beta   80.104                                                       
_cell_angle_gamma  68.908                                                       
                                                                                
_shelx_F_squared_multiplier     1.000                                           
                                                                                
loop_                                                                           
 _refln_index_h                                                                 
 _refln_index_k                                                                 
 _refln_index_l                                                                 
 _refln_F_squared_calc                                                          
 _refln_F_squared_meas                                                          
 _refln_F_squared_sigma                                                         
 _refln_observed_status                                                         
   1   0   0       1164.62       1242.36         8.70 o                         
   2   0   0        177.61        236.97         2.34 o                         
   3   0   0         45.63         52.58         1.07 o                         
   4   0   0         53.92         42.33         1.45 o                         
   5   0   0        830.60        840.50         9.19 o                         
   6   0   0          0.03         -0.40         1.00 o                         
   7   0   0         14.86         17.30         2.37 o                         
   8   0   0          9.55          7.19         2.68 o                         
  -8   1   0          6.27          9.37         3.77 o                         
  -7   1   0         16.54         17.64         2.76 o                         
  -6   1   0        172.08        175.54         5.49 o                         
  -5   1   0        424.04        395.36         5.74 o                         
  -4   1   0         10.34          7.96         0.88 o                         
  -3   1   0        170.56        141.96         2.12 o                         
  -2   1   0        156.50        175.58         1.71 o                         
  -1   1   0       1377.30       1473.73         9.54 o                         
   0   1   0       1838.37       1851.99        11.44 o                         
   1   1   0        205.33        232.20         1.65 o                         
   2   1   0        995.69       1014.78         7.25 o                         
   3   1   0        144.58        150.18         2.09 o                         
   4   1   0        737.26        688.71         7.09 o                         
   5   1   0         80.30         75.30         2.17 o                         
   6   1   0        140.36        138.05         3.40 o                         
   7   1   0         14.54         16.06         2.17 o                         
   8   1   0          0.38          1.00         3.50 o                         
   9   1   0         22.67         20.60         5.26 o                         
  -7   2   0         20.64         23.93         2.67 o                         
  -6   2   0        337.77        333.09         7.71 o                         
  -5   2   0          3.84          6.76         1.81 o                         
  -4   2   0         61.57         57.82         2.21 o                         
  -3   2   0         89.04         74.62         2.05 o                         
  -2   2   0        300.68        305.79         3.09 o                         
  -1   2   0        381.21        373.42         2.96 o                         
   0   2   0        979.71       1015.61         7.42 o                         
   1   2   0       4631.32       4823.17        32.42 o                         
   2   2   0         28.89         27.46         0.67 o                         
   3   2   0         18.05         14.57         0.78 o                         
   4   2   0         16.93         14.60         0.93 o                         
   5   2   0        927.70        907.98         9.26 o                         
   6   2   0         11.31         10.77         1.30 o                         
   7   2   0          0.00         -0.46         1.28 o                         
   8   2   0         19.71         14.76         3.70 o                         
   9   2   0          1.68          5.43         4.41 o                         
  -7   3   0         43.13         39.39         3.32 o                         
  -6   3   0          6.09          5.77         2.30 o                         
  -5   3   0         10.61         11.68         1.79 o                         
  -4   3   0         84.14         79.91         3.36 o                         
  -3   3   0         28.96         38.18         1.81 o                         
  -2   3   0       1012.75       1077.26         9.12 o                         
  -1   3   0         28.55         28.70         0.80 o                         
   0   3   0         60.64         74.20         1.23 o                         
   1   3   0          7.09         19.06         1.23 o                         
   2   3   0          4.21         25.53         2.25 o                         
   3   3   0        125.61        130.66         1.75 o                         
   4   3   0        369.99        353.93         5.84 o                         
   5   3   0        540.47        507.21         6.54 o                         
   6   3   0        204.00        198.46         4.09 o                         
   7   3   0          8.15         15.70         2.26 o                         
   8   3   0         78.74         79.25         4.49 o                         
   9   3   0         28.92         38.15        13.18 o                         
  -6   4   0         17.93         12.63         2.31 o                         
  -5   4   0         41.31         29.64         2.52 o                         
  -4   4   0         20.18         23.17         2.00 o                         
  -3   4   0        160.45        151.99         4.34 o                         
  -2   4   0          0.07         -0.03         0.57 o                         
  -1   4   0        318.67        311.13         3.32 o                         
   0   4   0         16.70         17.57         0.83 o                         
   1   4   0        217.51        217.69         2.24 o                         
   2   4   0         76.07         63.39         1.05 o                         
   3   4   0          1.17          0.67         0.51 o                         
   4   4   0         48.70         44.24         1.51 o                         
   5   4   0          2.07          0.48         0.80 o                         
   6   4   0        205.97        196.83         4.94 o                         
   7   4   0         84.40         85.66         5.27 o                         
   8   4   0          1.99          0.85         2.01 o                         
   9   4   0         22.97         23.71         4.22 o                         
  -6   5   0          0.02         -1.80         1.80 o                         
  -5   5   0          0.02         -1.60         1.60 o                         
  -4   5   0         60.06         66.55         3.18 o                         
  -3   5   0         42.66         41.10         2.30 o                         
  -2   5   0         63.75         62.22         1.88 o                         
  -1   5   0          5.19          4.87         0.73 o                         
   0   5   0        196.57        185.18         2.56 o                         
   1   5   0        206.13        197.16         2.42 o                         
   2   5   0        257.52        256.53         2.68 o                         
   3   5   0        496.28        488.83         4.88 o                         
   4   5   0         89.02         91.03         2.00 o                         
   5   5   0         83.98         83.78         3.15 o                         
   6   5   0        326.99        337.42         6.40 o                         
   7   5   0         53.61         50.96         3.08 o                         
   8   5   0         48.95         49.52         4.59 o                         
   9   5   0          1.08          3.85         2.84 o                         
  -5   6   0         19.36         18.56         4.02 o                         
  -4   6   0         19.88         23.50         3.64 o                         
  -3   6   0          3.62          6.38         1.75 o                         
  -2   6   0          0.36          1.43         1.20 o                         
  -1   6   0          0.01         -0.23         0.87 o                         
   0   6   0        307.57        299.03         4.42 o                         
   1   6   0        158.51        153.63         2.00 o                         
   2   6   0         14.47         15.26         0.58 o                         
   3   6   0         82.78         86.76         1.94 o                         
   4   6   0         11.60         14.36         1.18 o                         
   5   6   0         83.69         79.10         3.39 o                         
   6   6   0         79.09         76.27         3.47 o                         
   7   6   0          6.89          8.59         2.05 o                         
   8   6   0          0.61         -1.03         2.10 o                         
  -4   7   0          9.19          7.33         3.32 o                         
  -3   7   0          5.79          5.42         6.17 o                         
  -2   7   0          1.79          0.84         1.84 o                         
  -1   7   0          5.24          0.74         1.69 o                         
   0   7   0        117.73        117.94         3.25 o                         
   1   7   0          0.00         -0.53         1.25 o                         
   2   7   0         89.27         88.15         3.00 o                         
   3   7   0          9.92         12.26         1.45 o                         
   4   7   0         56.66         55.80         3.10 o                         
   5   7   0         42.83         42.49         3.21 o                         
   6   7   0          4.29          4.64         1.82 o                         
   7   7   0         11.17          9.87         2.81 o                         
   8   7   0          3.02          4.07         2.81 o                         
  -2   8   0          8.17          6.88         3.13 o                         
  -1   8   0         28.13         20.44         3.00 o                         
   0   8   0         20.13         18.27         2.65 o                         
   1   8   0          0.57         -1.00         1.00 o                         
   2   8   0          7.05          6.02         1.26 o                         
   3   8   0          4.16          1.03         1.66 o                         
   4   8   0         69.97         66.76         4.32 o                         
   5   8   0          4.95          6.24         2.29 o                         
   6   8   0         18.83         26.40         3.41 o                         
   7   8   0          0.15         -1.69         2.40 o                         
  -1   9   0          0.01         -1.58         2.13 o                         
   0   9   0         42.73         47.78         4.02 o                         
   1   9   0          3.13          0.94         1.82 o                         
   2   9   0          0.01         -0.58         1.76 o                         
   3   9   0         28.85         29.23         3.27 o                         
   4   9   0          2.08          0.99         1.97 o                         
   5   9   0         17.12         16.80         2.96 o                         
   6   9   0          0.50          2.88         2.61 o                         
   2  10   0         10.13         15.95         2.40 o                         
   3  10   0          0.54          1.60         2.50 o                         
   4  10   0          5.14          5.25         2.48 o                         
  -4 -10   1          0.41          2.97         4.18 o                         
  -3 -10   1          5.72         13.23         4.60 o                         
  -2 -10   1         11.90         14.15         4.32 o                         
  -6  -9   1         25.60         25.47         3.71 o                         
  -5  -9   1          2.30          5.11         2.39 o                         
  -4  -9   1          4.78          7.19         3.58 o                         
  -3  -9   1         85.10         81.16         5.28 o                         
  -2  -9   1          3.04          2.72         2.11 o                         
  -1  -9   1          1.00         -0.93         1.82 o                         
   0  -9   1         10.09          7.20         2.49 o                         
   1  -9   1          6.51          1.76         3.47 o                         
  -7  -8   1          0.27         -2.08         2.08 o                         
  -6  -8   1          0.98         -0.70         2.09 o                         
  -5  -8   1          1.70          3.23         2.11 o                         
  -4  -8   1         55.52         54.47         4.92 o                         
  -3  -8   1         69.99         71.66         4.32 o                         
  -2  -8   1          4.13          7.30         1.79 o                         
  -1  -8   1          0.47         -1.72         1.72 o                         
   0  -8   1         39.83         41.39         3.59 o                         
   1  -8   1         43.10         50.62         4.16 o                         
   2  -8   1          0.04          0.39         2.78 o                         
  -8  -7   1          1.02         -3.07         3.07 o                         
  -7  -7   1          6.03          6.13         2.20 o                         
  -6  -7   1         13.96         13.49         2.04 o                         
  -5  -7   1         39.03         39.15         3.87 o                         
  -4  -7   1         74.15         77.50         4.40 o                         
  -3  -7   1          8.46          6.97         1.31 o                         
  -2  -7   1          9.18         11.72         1.35 o                         
  -1  -7   1         26.32         30.42         1.98 o                         
   0  -7   1         47.69         40.62         2.44 o                         
   1  -7   1         17.02         16.22         2.52 o                         
   2  -7   1         61.95         61.77         4.36 o                         
   3  -7   1          0.94         -1.72         2.67 o                         
   4  -7   1          0.87         -1.11         3.16 o                         
  -8  -6   1          0.09         -2.07         2.07 o                         
  -7  -6   1          6.93          6.93         1.99 o                         
  -6  -6   1         12.68         11.20         1.94 o                         
  -5  -6   1         89.78         89.55         3.51 o                         
  -4  -6   1         70.86         72.96         3.89 o                         
  -3  -6   1         32.57         35.18         1.41 o                         
  -2  -6   1         28.71         60.42        10.78 o                         
  -1  -6   1          3.95          5.70         0.73 o                         
   0  -6   1          2.55          3.51         0.69 o                         
   1  -6   1         55.55         56.21         2.09 o                         
   2  -6   1        142.49        145.65         3.80 o                         
   3  -6   1         18.43         18.27         3.06 o                         
   4  -6   1          7.41         10.31         3.20 o                         
   5  -6   1          7.36          6.69         3.68 o                         
  -9  -5   1         20.14         21.97         4.07 o                         
  -8  -5   1          2.96          2.85         2.57 o                         
  -7  -5   1          0.66          0.01         1.45 o                         
  -6  -5   1        119.98        116.55         3.84 o                         
  -5  -5   1          1.38          2.15         1.34 o                         
  -4  -5   1        249.83        250.67         3.67 o                         
  -3  -5   1          0.70          0.37         0.58 o                         
  -2  -5   1        169.06        173.65         2.42 o                         
  -1  -5   1        342.09        329.83         3.42 o                         
   0  -5   1         51.25         52.38         1.32 o                         
   1  -5   1        263.70        265.76         3.48 o                         
   2  -5   1         60.40         57.80         2.74 o                         
   3  -5   1        107.02        103.86         2.95 o                         
   4  -5   1         56.91         57.48         2.98 o                         
   5  -5   1         25.42         28.66         2.55 o                         
   6  -5   1         50.46         55.10         3.66 o                         
  -9  -4   1          2.83          0.96         3.77 o                         
  -8  -4   1          4.90          7.07         2.39 o                         
  -7  -4   1         84.20         82.80         3.96 o                         
  -6  -4   1         35.60         33.76         2.54 o                         
  -5  -4   1         95.77         92.24         2.96 o                         
  -4  -4   1        191.73        182.62         2.61 o                         
  -3  -4   1        704.31        709.24         6.31 o                         
  -2  -4   1        794.36        788.17         6.27 o                         
  -1  -4   1        103.03        105.39         1.80 o                         
   0  -4   1        869.69        851.57         7.79 o                         
   1  -4   1         69.80         73.96         1.47 o                         
   2  -4   1        105.60        101.50         1.94 o                         
   3  -4   1        387.67        366.86         4.81 o                         
   4  -4   1        108.18        102.35         3.71 o                         
   5  -4   1         45.61         48.61         3.00 o                         
   6  -4   1          0.36         -1.70         1.70 o                         
  -9  -3   1          4.70          2.13         3.84 o                         
  -8  -3   1         94.42         98.55         5.71 o                         
  -7  -3   1        133.72        149.56         5.16 o                         
  -6  -3   1        102.09         96.47         2.60 o                         
  -5  -3   1          0.01         14.13         1.60 o                         
  -4  -3   1         35.34         35.53         1.28 o                         
  -3  -3   1       1925.51       1926.35        15.84 o                         
  -2  -3   1       1132.30       1134.03         8.29 o                         
  -1  -3   1         10.93         21.95         1.12 o                         
   0  -3   1         35.56         68.62         1.33 o                         
   1  -3   1          0.00          3.05         0.43 o                         
   2  -3   1        819.85        791.96         7.33 o                         
   3  -3   1        423.20        438.12         5.09 o                         
   4  -3   1         46.14         50.16         2.53 o                         
   5  -3   1          0.02          3.44         1.47 o                         
   6  -3   1          0.17         -0.40         1.65 o                         
   7  -3   1         12.91         15.15         2.56 o                         
  -9  -2   1         22.03         20.02         4.28 o                         
  -8  -2   1         72.02         70.68         5.93 o                         
  -7  -2   1         30.01         32.05         2.44 o                         
  -6  -2   1         47.27         45.70         1.96 o                         
  -5  -2   1        198.26        189.98         3.37 o                         
  -4  -2   1          1.64          5.01         0.86 o                         
  -3  -2   1        388.65        368.95         3.98 o                         
  -2  -2   1         96.24         87.53         1.13 o                         
  -1  -2   1          9.46         13.97         0.44 o                         
   0  -2   1          9.06         11.30         0.47 o                         
   1  -2   1        268.93        265.38         2.26 o                         
   2  -2   1        171.20        148.25         2.01 o                         
   3  -2   1         42.43         36.60         1.37 o                         
   4  -2   1         63.39         58.75         2.21 o                         
   5  -2   1        207.32        205.10         4.91 o                         
   6  -2   1          7.74          6.43         1.88 o                         
   7  -2   1          1.70         -1.77         1.77 o                         
   8  -2   1         34.06         39.44         3.71 o                         
  -8  -1   1          0.88          2.78         3.14 o                         
  -7  -1   1         15.97         13.74         2.11 o                         
  -6  -1   1          8.53          8.91         1.39 o                         
  -5  -1   1        470.42        448.92         5.65 o                         
  -4  -1   1        208.41        204.68         3.14 o                         
  -3  -1   1         86.40         97.92         1.84 o                         
  -2  -1   1        702.74        751.42         6.30 o                         
  -1  -1   1        968.48       1018.85         8.38 o                         
   0  -1   1          0.07          0.36         0.21 o                         
   1  -1   1        348.06        392.58         3.12 o                         
   2  -1   1       2328.00       2470.98        16.86 o                         
   3  -1   1       1227.81       1339.25        11.08 o                         
   4  -1   1         30.44         30.98         1.36 o                         
   5  -1   1          1.05          0.73         0.91 o                         
   6  -1   1          1.60         -0.39         1.74 o                         
   7  -1   1         80.96         87.76         4.77 o                         
   8  -1   1         92.21         91.21         4.95 o                         
  -8   0   1          4.57         10.24         3.73 o                         
  -7   0   1          1.02         -1.66         1.66 o                         
  -6   0   1          9.10          8.46         1.54 o                         
  -5   0   1        374.14        358.95         4.89 o                         
  -4   0   1          0.14         -0.02         0.62 o                         
  -3   0   1        683.98        735.58         6.89 o                         
  -2   0   1        920.34        928.36         6.07 o                         
  -1   0   1        178.93        185.74         1.43 o                         
   1   0   1       2779.60       2907.99        19.87 o                         
   2   0   1       3190.53       3257.28        22.57 o                         
   3   0   1        458.59        469.19         5.07 o                         
   4   0   1         39.88         42.90         1.67 o                         
   5   0   1        139.08        145.53         2.92 o                         
   6   0   1        178.69        178.62         3.87 o                         
   7   0   1        286.95        315.16         7.00 o                         
   8   0   1         55.53         63.81         4.55 o                         
  -8   1   1         26.76         32.32         5.25 o                         
  -7   1   1          1.10         -0.68         1.88 o                         
  -6   1   1         11.44         14.70         2.14 o                         
  -5   1   1          0.84          1.12         0.97 o                         
  -4   1   1        105.58        104.32         1.81 o                         
  -3   1   1       1200.95       1174.83         9.89 o                         
  -2   1   1          0.29         -0.29         0.29 o                         
  -1   1   1       1098.41       1066.35         6.69 o                         
   0   1   1        386.94        399.76         2.74 o                         
   1   1   1         61.65         63.10         0.82 o                         
   2   1   1       2465.30       2493.98        16.89 o                         
   3   1   1         35.52         26.86         0.99 o                         
   4   1   1        749.65        785.29         7.43 o                         
   5   1   1          3.03          2.63         0.84 o                         
   6   1   1         90.80         94.06         3.33 o                         
   7   1   1         14.58         18.51         1.97 o                         
   8   1   1          0.13         -0.28         2.11 o                         
   9   1   1         21.56         27.56         4.74 o                         
  -7   2   1         71.48         77.37         4.72 o                         
  -6   2   1        226.90        243.06         6.48 o                         
  -5   2   1          0.01          0.74         1.56 o                         
  -4   2   1        345.83        341.95         4.62 o                         
  -3   2   1         66.48         58.62         1.74 o                         
  -2   2   1        521.58        509.23         4.81 o                         
  -1   2   1       1080.63        964.91         6.32 o                         
   0   2   1       6003.84       6236.62        43.14 o                         
   1   2   1       4632.78       4926.87        33.36 o                         
   2   2   1         19.83         22.34         0.58 o                         
   3   2   1       1229.01       1250.29         9.51 o                         
   4   2   1        368.34        367.11         4.36 o                         
   5   2   1        113.34        106.82         2.31 o                         
   6   2   1        234.05        215.67         4.49 o                         
   7   2   1         12.05         10.25         2.16 o                         
   8   2   1          4.08          4.03         2.81 o                         
   9   2   1          0.11          4.99         4.23 o                         
  -7   3   1         98.27        115.14         6.12 o                         
  -6   3   1          6.50          4.57         2.24 o                         
  -5   3   1         19.36         20.53         2.51 o                         
  -4   3   1         20.76         26.47         2.37 o                         
  -3   3   1          0.02          1.64         0.81 o                         
  -2   3   1       1754.49       1740.75        16.22 o                         
  -1   3   1        280.51        328.27         2.92 o                         
   0   3   1         11.79          9.34         0.39 o                         
   1   3   1          3.68          2.32         0.80 o                         
   2   3   1         13.10         15.29         0.70 o                         
   3   3   1        706.95        744.80         7.04 o                         
   4   3   1        161.68        211.42         3.27 o                         
   5   3   1         97.86         91.85         2.67 o                         
   6   3   1        203.29        198.56         4.00 o                         
   7   3   1          5.54          2.32         2.21 o                         
   8   3   1         10.68         12.34         2.52 o                         
   9   3   1          9.35          6.70         4.10 o                         
  -6   4   1         29.24         34.32         2.95 o                         
  -5   4   1          0.05          1.56         1.56 o                         
  -4   4   1         69.02         73.65         3.19 o                         
  -3   4   1        177.86        164.85         3.42 o                         
  -2   4   1          2.40          4.45         0.54 o                         
  -1   4   1        161.98        150.46         1.79 o                         
   0   4   1          5.42          4.83         0.41 o                         
   1   4   1         14.94         11.37         0.66 o                         
   2   4   1        292.03        304.58         3.02 o                         
   3   4   1        236.32        232.65         3.21 o                         
   4   4   1         46.24         43.69         1.93 o                         
   5   4   1        111.19        109.75         2.41 o                         
   6   4   1        122.30        130.17         4.00 o                         
   7   4   1         14.11         12.57         1.96 o                         
   8   4   1         53.98         53.03         4.67 o                         
   9   4   1         26.04         21.78         5.38 o                         
  -6   5   1          5.10          3.99         2.20 o                         
  -5   5   1          0.03          0.86         1.58 o                         
  -4   5   1          5.46          3.87         1.44 o                         
  -3   5   1         11.18          9.19         1.51 o                         
  -2   5   1        539.40        544.24         5.85 o                         
  -1   5   1         53.02         57.54         1.30 o                         
   0   5   1          0.44          1.20         0.49 o                         
   1   5   1          9.59          7.39         1.07 o                         
   2   5   1         12.87         14.96         0.50 o                         
   3   5   1        626.69        599.26         6.28 o                         
   4   5   1        206.45        207.76         3.43 o                         
   5   5   1         15.72         21.08         1.88 o                         
   6   5   1         14.51         15.13         1.89 o                         
   7   5   1          1.04          2.20         1.50 o                         
   8   5   1        108.05        105.20         6.26 o                         
   9   5   1          9.22          4.68         3.32 o                         
  -5   6   1          3.08          3.22         3.02 o                         
  -4   6   1          5.50         -1.02         2.92 o                         
  -3   6   1        142.18        141.78         4.78 o                         
  -2   6   1         89.02         95.13         3.44 o                         
  -1   6   1          7.88          9.39         0.97 o                         
   0   6   1         17.67         21.94         0.79 o                         
   1   6   1         85.91         83.77         3.95 o                         
   2   6   1        271.48        268.56         4.45 o                         
   3   6   1        141.52        134.83         3.16 o                         
   4   6   1        161.87        158.31         4.03 o                         
   5   6   1         12.33         12.03         1.51 o                         
   6   6   1          0.92          1.45         1.32 o                         
   7   6   1         81.19         87.32         4.32 o                         
   8   6   1         13.12         10.66         2.60 o                         
   9   6   1          0.32         -2.37         2.45 o                         
  -4   7   1          0.01         -0.95         3.59 o                         
  -3   7   1         41.60         40.14         4.31 o                         
  -2   7   1         16.47         16.38         2.90 o                         
  -1   7   1         30.60         35.68         3.11 o                         
   0   7   1         13.55         20.07         1.48 o                         
   1   7   1          3.48          3.04         0.93 o                         
   2   7   1        194.53        190.81         3.44 o                         
   3   7   1          4.59          5.54         1.08 o                         
   4   7   1          0.56         -0.72         1.29 o                         
   5   7   1         20.99         23.25         2.85 o                         
   6   7   1         46.86         50.86         4.15 o                         
   7   7   1         51.82         50.82         4.54 o                         
   8   7   1          0.63          2.34         2.51 o                         
  -3   8   1          1.46          7.54         5.02 o                         
  -2   8   1         13.53         14.77         3.39 o                         
  -1   8   1         26.80         27.93         3.19 o                         
   0   8   1          0.53          0.46         1.54 o                         
   1   8   1         15.39         14.10         1.70 o                         
   2   8   1          3.40          2.95         0.94 o                         
   3   8   1          1.91         -0.26         1.25 o                         
   4   8   1          1.72          5.89         1.45 o                         
   5   8   1          1.87          1.53         1.96 o                         
   6   8   1         58.71         67.88         9.18 o                         
   7   8   1          0.04          1.90         2.53 o                         
   8   8   1          0.05         -2.47         2.47 o                         
  -1   9   1          7.54          7.56         4.35 o                         
   0   9   1         16.61         15.68         2.78 o                         
   1   9   1         10.55         11.16         2.14 o                         
   2   9   1         15.78         17.04         1.51 o                         
   3   9   1          0.07          1.69         1.24 o                         
   4   9   1          0.38          1.15         1.85 o                         
   5   9   1         27.57         26.44         3.28 o                         
   6   9   1          2.27          2.34         2.42 o                         
   7   9   1          5.32          1.58         2.57 o                         
   2  10   1          1.39          2.03         2.18 o                         
   3  10   1          0.28         -1.71         2.62 o                         
   4  10   1         21.39         25.42         3.18 o                         
   5  10   1          7.46          6.54         4.22 o                         
  -6  -9   2         15.27         22.70         4.35 o                         
  -5  -9   2         33.80         37.37         4.67 o                         
  -4  -9   2          4.57          5.51         2.66 o                         
  -3  -9   2          4.58          1.91         2.57 o                         
  -2  -9   2          1.12          4.19         2.14 o                         
  -1  -9   2         45.28         53.95         4.22 o                         
   0  -9   2          2.43         -1.61         2.05 o                         
  -7  -8   2          4.20          7.38         4.55 o                         
  -6  -8   2         23.81         24.70         3.52 o                         
  -5  -8   2         23.18         31.20         3.48 o                         
  -4  -8   2         27.49         30.94         3.27 o                         
  -3  -8   2          0.25         -0.13         1.66 o                         
  -2  -8   2         37.59         49.10         3.37 o                         
  -1  -8   2         44.45         46.44         4.38 o                         
   0  -8   2          5.54          6.15         2.21 o                         
   1  -8   2         65.09         56.81         4.87 o                         
   2  -8   2          1.15          0.87         2.85 o                         
  -8  -7   2          0.38         -2.62         2.62 o                         
  -7  -7   2          9.76          9.02         2.30 o                         
  -6  -7   2          6.14          2.85         2.36 o                         
  -5  -7   2          0.21         -1.44         1.71 o                         
  -4  -7   2         60.33         59.73         2.87 o                         
  -3  -7   2        116.57        115.02         3.73 o                         
  -2  -7   2         76.82         83.41         3.22 o                         
  -1  -7   2          0.52          0.93         1.23 o                         
   0  -7   2         50.85         55.66         4.86 o                         
   1  -7   2        110.93        118.72         5.46 o                         
   2  -7   2         16.01         18.50         2.92 o                         
   3  -7   2          7.67          4.70         3.25 o                         
   4  -7   2          4.84          2.56         3.23 o                         
  -8  -6   2          4.06         -0.32         2.26 o                         
  -7  -6   2         11.92         10.62         2.64 o                         
  -6  -6   2          0.00         -0.01         1.42 o                         
  -5  -6   2        138.42        145.25         4.31 o                         
  -4  -6   2         15.49         15.90         1.42 o                         
  -3  -6   2        164.61        157.32         2.62 o                         
  -2  -6   2          0.68         12.58         5.52 o                         
  -1  -6   2         11.94         14.21         1.12 o                         
   0  -6   2          0.07          2.55         0.72 o                         
   1  -6   2        128.72        131.36         3.49 o                         
   2  -6   2         12.93         11.10         1.66 o                         
   3  -6   2          2.16          0.74         1.47 o                         
   4  -6   2          1.94          3.08         3.08 o                         
   5  -6   2          0.54          4.03         3.76 o                         
  -8  -5   2          4.78          3.36         2.62 o                         
  -7  -5   2          0.67         -1.56         1.56 o                         
  -6  -5   2         30.09         29.03         2.57 o                         
  -5  -5   2          0.36          0.12         1.19 o                         
  -4  -5   2        227.43        224.65         3.85 o                         
  -3  -5   2          0.09         -0.46         0.61 o                         
  -2  -5   2          3.43          1.88         0.60 o                         
  -1  -5   2        164.52        168.81         2.53 o                         
   0  -5   2         66.37         59.34         1.35 o                         
   1  -5   2        156.15        150.28         2.69 o                         
   2  -5   2         25.07         29.59         1.77 o                         
   3  -5   2         19.05         20.06         1.96 o                         
   4  -5   2          0.10         -1.28         1.28 o                         
   5  -5   2         64.12         65.93         3.56 o                         
   6  -5   2         78.27         80.62         4.26 o                         
  -9  -4   2         16.06         17.93         4.42 o                         
  -8  -4   2          1.31         -2.34         3.68 o                         
  -7  -4   2          0.39          1.30         1.49 o                         
  -6  -4   2          0.78         -1.45         1.45 o                         
  -5  -4   2        438.56        414.15         7.31 o                         
  -4  -4   2          0.04          0.30         0.53 o                         
  -3  -4   2          8.87         12.70         0.84 o                         
  -2  -4   2          0.99          1.73         0.43 o                         
  -1  -4   2          1.48          0.55         0.60 o                         
   0  -4   2        818.18        802.44         6.93 o                         
   1  -4   2        162.17        179.65         2.76 o                         
   2  -4   2         18.88         16.58         1.17 o                         
   3  -4   2         63.20         67.60         2.09 o                         
   4  -4   2          5.74          8.01         1.65 o                         
   5  -4   2        112.05        131.09         4.67 o                         
   6  -4   2          8.68          6.79         2.10 o                         
  -9  -3   2          8.42         13.47         4.00 o                         
  -8  -3   2          0.00          1.01         2.26 o                         
  -7  -3   2         21.71         27.12         2.74 o                         
  -6  -3   2        340.23        334.12         6.89 o                         
  -5  -3   2        692.01        668.89         8.02 o                         
  -4  -3   2         11.81         11.55         0.60 o                         
  -3  -3   2        192.40        225.54         2.73 o                         
  -2  -3   2         43.86         47.55         0.93 o                         
  -1  -3   2       1361.98       1365.20        11.84 o                         
   0  -3   2        745.56        733.53         5.73 o                         
   1  -3   2        193.05        201.95         2.30 o                         
   2  -3   2         40.01         69.64         1.96 o                         
   3  -3   2          2.85          4.11         0.76 o                         
   4  -3   2        347.55        324.06         4.93 o                         
   5  -3   2         68.15         71.04         3.33 o                         
   6  -3   2          4.12          3.91         1.83 o                         
   7  -3   2          0.38          0.10         1.93 o                         
  -9  -2   2          2.09          2.92         3.69 o                         
  -8  -2   2         15.89         24.57         4.28 o                         
  -7  -2   2         24.36         23.91         2.61 o                         
  -6  -2   2        387.95        386.64         5.42 o                         
  -5  -2   2        189.13        182.55         3.35 o                         
  -4  -2   2         10.44          9.63         0.80 o                         
  -3  -2   2         79.51        107.94         1.68 o                         
  -2  -2   2         38.22         39.71         1.21 o                         
  -1  -2   2       2041.52       2067.54        13.59 o                         
   0  -2   2         26.65         32.39         0.73 o                         
   1  -2   2        177.81        173.88         1.79 o                         
   2  -2   2        179.19        174.47         2.37 o                         
   3  -2   2         59.42         49.35         1.36 o                         
   4  -2   2        583.25        524.99         5.72 o                         
   5  -2   2          0.97          0.06         1.28 o                         
   6  -2   2          7.12          3.95         1.77 o                         
   7  -2   2         20.00         21.22         2.63 o                         
   8  -2   2          8.00          9.01         3.05 o                         
  -8  -1   2          1.10         -0.02         2.92 o                         
  -7  -1   2        213.92        221.54         5.96 o                         
  -6  -1   2         12.51         12.86         1.42 o                         
  -5  -1   2        348.31        339.17         4.72 o                         
  -4  -1   2        860.59        833.80         9.30 o                         
  -3  -1   2         75.74         66.36         1.28 o                         
  -2  -1   2        771.25        758.30         6.65 o                         
  -1  -1   2        361.25        368.41         3.12 o                         
   0  -1   2        519.71        510.85         4.48 o                         
   1  -1   2        322.53        310.38         2.36 o                         
   2  -1   2          0.08          0.58         0.35 o                         
   3  -1   2       1882.84       1936.46        16.84 o                         
   4  -1   2         59.41         51.20         1.52 o                         
   5  -1   2         35.33         35.62         1.82 o                         
   6  -1   2          3.14          3.13         1.58 o                         
   7  -1   2          9.28          8.05         2.03 o                         
   8  -1   2         22.81         17.51         2.89 o                         
  -8   0   2         18.77         17.80         4.15 o                         
  -7   0   2         35.79         34.11         2.90 o                         
  -6   0   2          4.35          7.69         1.49 o                         
  -5   0   2        187.98        179.27         3.17 o                         
  -4   0   2        890.95        897.59        10.59 o                         
  -3   0   2        103.58         97.18         1.62 o                         
  -2   0   2          8.69         12.10         0.56 o                         
  -1   0   2       1997.51       2087.00        13.94 o                         
   0   0   2        820.88        865.69         5.36 o                         
   1   0   2        449.03        455.12         3.22 o                         
   2   0   2        504.89        503.95         3.91 o                         
   3   0   2          2.58          4.60         0.65 o                         
   4   0   2        469.24        437.49         5.72 o                         
   5   0   2          3.77          1.60         1.24 o                         
   6   0   2         14.99         16.11         1.63 o                         
   7   0   2        182.13        193.31         4.87 o                         
   8   0   2          2.46          0.24         2.45 o                         
  -8   1   2         18.06         20.58         4.42 o                         
  -7   1   2         10.92          9.89         2.29 o                         
  -6   1   2         22.84         22.54         2.88 o                         
  -5   1   2        150.41        145.91         2.71 o                         
  -4   1   2        218.12        191.47         2.90 o                         
  -3   1   2        241.08        228.99         2.78 o                         
  -2   1   2       1191.53       1231.17         7.56 o                         
  -1   1   2        264.88        260.88         1.99 o                         
   0   1   2        215.06        227.11         1.66 o                         
   1   1   2       2839.56       2733.42        17.30 o                         
   2   1   2         51.21         53.22         0.93 o                         
   3   1   2       1299.67       1332.08        10.96 o                         
   4   1   2         67.69         63.91         2.38 o                         
   5   1   2        174.33        163.56         3.15 o                         
   6   1   2        286.26        284.99         5.34 o                         
   7   1   2         20.76         18.80         2.02 o                         
   8   1   2         79.46         91.49         4.94 o                         
   9   1   2          5.76          8.93         2.96 o                         
  -7   2   2          1.98          1.50         2.20 o                         
  -6   2   2          8.46          6.88         2.15 o                         
  -5   2   2         67.03         65.16         3.59 o                         
  -4   2   2        521.07        490.68         6.46 o                         
  -3   2   2         87.54         86.48         2.06 o                         
  -2   2   2        235.80        264.56         3.10 o                         
  -1   2   2        129.54        129.46         1.30 o                         
   0   2   2       7157.61       7231.08        44.64 o                         
   1   2   2      19696.23      19251.41       158.92 o                         
   2   2   2          1.55          6.05         0.43 o                         
   3   2   2          5.83          3.06         0.51 o                         
   4   2   2         32.96         25.11         1.22 o                         
   5   2   2        374.88        358.30         4.68 o                         
   6   2   2        232.66        235.81         4.73 o                         
   7   2   2         35.68         37.61         2.73 o                         
   8   2   2         35.54         39.74         3.43 o                         
   9   2   2         17.06          9.23         3.23 o                         
  -7   3   2          3.24          3.79         2.53 o                         
  -6   3   2          1.72          3.13         2.09 o                         
  -5   3   2        200.06        195.99         5.55 o                         
  -4   3   2         96.30        102.72         4.10 o                         
  -3   3   2          8.82         26.61         1.60 o                         
  -2   3   2          2.44         11.10         1.04 o                         
  -1   3   2        117.43        117.51         1.57 o                         
   0   3   2        788.22        761.64         6.50 o                         
   1   3   2        339.87        350.87         5.77 o                         
   2   3   2         46.36         53.59         0.91 o                         
   3   3   2         70.80         69.25         1.21 o                         
   4   3   2        108.66        142.87         2.39 o                         
   5   3   2        335.33        316.11         4.64 o                         
   6   3   2         28.56         30.11         1.83 o                         
   7   3   2         36.64         32.49         2.64 o                         
   8   3   2          3.24          1.50         2.91 o                         
   9   3   2          5.97          9.34         4.27 o                         
  -6   4   2         73.62         71.67         3.91 o                         
  -5   4   2        168.00        166.85         5.60 o                         
  -4   4   2         19.71         22.17         2.44 o                         
  -3   4   2         25.95         26.46         1.72 o                         
  -2   4   2         14.07         15.81         1.46 o                         
  -1   4   2        444.20        433.95         3.95 o                         
   0   4   2          6.02          2.85         0.36 o                         
   1   4   2         82.22         92.18         2.91 o                         
   2   4   2        522.34        516.30         4.39 o                         
   3   4   2          3.22          3.16         0.54 o                         
   4   4   2        120.31        112.98         2.08 o                         
   5   4   2          8.62          8.05         1.05 o                         
   6   4   2        376.42        363.02         6.91 o                         
   7   4   2          0.09         -0.36         1.46 o                         
   8   4   2          1.14         -1.16         1.94 o                         
   9   4   2          7.30          7.21         3.14 o                         
  -6   5   2         26.93         26.69         2.89 o                         
  -5   5   2          1.26          3.14         1.70 o                         
  -4   5   2          7.36          4.14         1.54 o                         
  -3   5   2         14.81         17.52         1.67 o                         
  -2   5   2        102.06         90.55         1.62 o                         
  -1   5   2        487.80        470.46         4.46 o                         
   0   5   2         18.92         19.01         0.66 o                         
   1   5   2         31.92         32.15         1.21 o                         
   2   5   2          7.85          8.92         1.14 o                         
   3   5   2         11.09          9.45         0.69 o                         
   4   5   2          8.26          7.71         0.97 o                         
   5   5   2        213.96        203.18         3.99 o                         
   6   5   2        225.37        220.10         4.95 o                         
   7   5   2         45.94         43.99         2.90 o                         
   8   5   2          8.93          6.44         2.68 o                         
   9   5   2          6.11          3.85         2.82 o                         
  -5   6   2          5.06          8.85         3.54 o                         
  -4   6   2         28.30         24.12         3.84 o                         
  -3   6   2         28.87         31.26         3.03 o                         
  -2   6   2         38.19         34.78         1.89 o                         
  -1   6   2         18.77         20.38         1.19 o                         
   0   6   2        107.85        116.51         2.67 o                         
   1   6   2          0.12          0.64         0.64 o                         
   2   6   2         57.36         56.89         1.63 o                         
   3   6   2          8.60          9.24         0.66 o                         
   4   6   2         44.25         44.99         2.01 o                         
   5   6   2          3.98          5.43         1.14 o                         
   6   6   2          0.13          1.96         1.28 o                         
   7   6   2         60.36         67.20         3.75 o                         
   8   6   2          3.08          0.84         2.09 o                         
   9   6   2         12.27          8.56         2.89 o                         
  -4   7   2          0.45         -0.09         2.96 o                         
  -3   7   2         22.41         32.10         3.96 o                         
  -2   7   2          1.12          4.75         2.27 o                         
  -1   7   2         63.33         65.15         5.83 o                         
   0   7   2          1.20          2.13         0.96 o                         
   1   7   2         72.22         73.47         2.15 o                         
   2   7   2         40.19         41.32         1.99 o                         
   3   7   2          0.15          0.24         0.75 o                         
   4   7   2        265.66        252.81         5.20 o                         
   5   7   2         15.46         19.48         2.36 o                         
   6   7   2         34.96         34.32         5.16 o                         
   7   7   2         67.30         66.72         5.04 o                         
   8   7   2          0.13         -1.65         2.38 o                         
  -2   8   2         12.47         13.31         3.50 o                         
  -1   8   2          0.36         -0.96         1.83 o                         
   0   8   2          6.58          7.87         1.52 o                         
   1   8   2        106.39        108.91         2.91 o                         
   2   8   2          1.64          1.20         0.70 o                         
   3   8   2         38.10         37.42         2.69 o                         
   4   8   2         32.08         31.34         2.17 o                         
   5   8   2         20.52         18.94         2.78 o                         
   6   8   2         23.16         21.77         3.19 o                         
   7   8   2          2.91          2.48         2.81 o                         
   8   8   2          5.74          5.46         2.97 o                         
  -1   9   2          0.04          1.57         2.42 o                         
   0   9   2         11.99         14.45         2.80 o                         
   1   9   2         13.82         12.81         2.18 o                         
   2   9   2          8.43          8.99         1.49 o                         
   3   9   2         20.36         18.64         3.41 o                         
   4   9   2          0.75          1.47         2.36 o                         
   5   9   2         27.92         32.58         3.40 o                         
   6   9   2          0.53          0.03         2.27 o                         
   7   9   2          5.46          5.29         2.66 o                         
   1  10   2          1.69         -0.19         1.75 o                         
   2  10   2          0.58          3.91         4.06 o                         
   3  10   2          1.34         -0.21         4.00 o                         
   4  10   2          4.82          6.43         3.47 o                         
   5  10   2          6.86          4.82         2.41 o                         
  -5  -9   3          6.77          3.51         2.90 o                         
  -4  -9   3          2.17          6.11         2.86 o                         
  -3  -9   3         23.65         15.96         3.49 o                         
  -2  -9   3          3.99          5.35         2.68 o                         
  -1  -9   3         29.20         24.08         6.22 o                         
   0  -9   3          4.39          5.97         4.14 o                         
  -7  -8   3          6.12          3.93         3.13 o                         
  -6  -8   3         14.97          7.23         3.87 o                         
  -5  -8   3          0.11         -4.56         4.56 o                         
  -4  -8   3         22.01         22.90         3.05 o                         
  -3  -8   3          1.76          4.07         2.48 o                         
  -2  -8   3         34.89         32.40         3.19 o                         
  -1  -8   3         12.87         11.07         2.42 o                         
   0  -8   3         21.67         27.50         4.32 o                         
   1  -8   3          0.53          3.05         2.23 o                         
   2  -8   3          0.42         -2.70         2.70 o                         
  -7  -7   3         33.67         30.35         4.50 o                         
  -6  -7   3          9.90          9.67         2.56 o                         
  -5  -7   3        109.06        106.49         3.41 o                         
  -4  -7   3         16.46         15.90         1.65 o                         
  -3  -7   3         61.80         63.85         3.65 o                         
  -2  -7   3        237.38        234.60         5.98 o                         
  -1  -7   3         12.43         16.40         2.42 o                         
   0  -7   3          7.17         12.40         2.66 o                         
   1  -7   3         11.87          6.22         2.28 o                         
   2  -7   3          1.05         -0.19         1.94 o                         
   3  -7   3          6.05          5.49         3.42 o                         
  -8  -6   3         51.32         51.41         4.82 o                         
  -7  -6   3         27.88         32.58         3.97 o                         
  -6  -6   3          8.99         11.04         2.03 o                         
  -5  -6   3          5.52          5.18         1.37 o                         
  -4  -6   3         52.09         54.54         2.59 o                         
  -3  -6   3        240.42        238.83         4.05 o                         
  -2  -6   3         90.24         89.82         2.23 o                         
  -1  -6   3         43.83         42.97         1.81 o                         
   0  -6   3          1.59          3.25         0.80 o                         
   1  -6   3        199.27        212.21         4.16 o                         
   2  -6   3         91.35        103.07         3.86 o                         
   3  -6   3          5.49          2.63         1.83 o                         
   4  -6   3         10.93         15.83         3.11 o                         
   5  -6   3          0.14          0.73         3.44 o                         
  -8  -5   3         79.01         77.08         5.89 o                         
  -7  -5   3          2.71          2.16         1.75 o                         
  -6  -5   3         54.67         53.24         3.30 o                         
  -5  -5   3          0.03         -1.01         1.01 o                         
  -4  -5   3        169.61        162.92         3.31 o                         
  -3  -5   3        151.18        150.17         2.87 o                         
  -2  -5   3        116.45        118.24         2.30 o                         
  -1  -5   3        172.46        180.36         3.12 o                         
   0  -5   3          7.80          7.73         0.90 o                         
   1  -5   3        165.39        157.04         3.30 o                         
   2  -5   3          0.93         -1.04         1.04 o                         
   3  -5   3        157.77        154.47         4.15 o                         
   4  -5   3          8.45          5.30         1.98 o                         
   5  -5   3          3.42          2.83         2.12 o                         
  -8  -4   3         11.48         13.49         3.41 o                         
  -7  -4   3          0.69          1.26         1.72 o                         
  -6  -4   3         44.22         42.91         2.93 o                         
  -5  -4   3        129.14        123.03         3.60 o                         
  -4  -4   3         44.77         41.80         1.66 o                         
  -3  -4   3        409.27        409.91         5.60 o                         
  -2  -4   3          3.52          3.38         0.63 o                         
  -1  -4   3        240.46        246.46         2.84 o                         
   0  -4   3         20.55         26.44         1.04 o                         
   1  -4   3         55.41         60.12         1.97 o                         
   2  -4   3        343.19        332.52         4.51 o                         
   3  -4   3        136.94        135.77         3.19 o                         
   4  -4   3          7.49          5.11         1.99 o                         
   5  -4   3          8.00          9.32         1.89 o                         
   6  -4   3          1.14          0.17         1.84 o                         
  -8  -3   3         44.02         46.03         5.07 o                         
  -7  -3   3         39.24         43.19         3.28 o                         
  -6  -3   3         31.15         34.75         2.72 o                         
  -5  -3   3         28.84         37.30         2.03 o                         
  -4  -3   3         84.85         87.53         2.13 o                         
  -3  -3   3        857.83        856.67         8.42 o                         
  -2  -3   3        252.83        250.93         2.84 o                         
  -1  -3   3       1567.17       1669.38        12.86 o                         
   0  -3   3          9.12         10.86         0.79 o                         
   1  -3   3        553.49        549.19         5.34 o                         
   2  -3   3        597.83        639.85         6.96 o                         
   3  -3   3         38.60         37.81         1.54 o                         
   4  -3   3        217.28        218.05         4.58 o                         
   5  -3   3          0.21         -1.39         1.39 o                         
   6  -3   3        142.18        149.88         5.24 o                         
   7  -3   3         70.77         70.92         4.11 o                         
  -8  -2   3          4.64         -0.75         3.38 o                         
  -7  -2   3         12.60         16.07         2.37 o                         
  -6  -2   3        114.69        111.38         3.00 o                         
  -5  -2   3         85.14         86.98         2.22 o                         
  -4  -2   3        342.42        312.09         3.63 o                         
  -3  -2   3        547.39        561.99         5.81 o                         
  -2  -2   3       2126.72       2279.63        21.67 o                         
  -1  -2   3        557.63        571.83         4.16 o                         
   0  -2   3        457.68        442.63         4.12 o                         
   1  -2   3       2425.77       2503.51        18.04 o                         
   2  -2   3        139.08        138.68         2.10 o                         
   3  -2   3        457.09        432.98         4.72 o                         
   4  -2   3        292.40        264.20         3.68 o                         
   5  -2   3          6.34          4.79         1.15 o                         
   6  -2   3         98.74         99.65         4.33 o                         
   7  -2   3          0.05         -0.40         1.92 o                         
  -8  -1   3          1.22         -0.59         3.05 o                         
  -7  -1   3        253.99        251.42         8.74 o                         
  -6  -1   3          0.33         -0.93         0.93 o                         
  -5  -1   3        325.51        317.59         5.32 o                         
  -4  -1   3        140.90        138.76         2.37 o                         
  -3  -1   3        420.51        383.61         3.95 o                         
  -2  -1   3       5345.81       5536.81        47.56 o                         
  -1  -1   3         24.47         25.87         0.74 o                         
   0  -1   3        216.56        243.92         2.72 o                         
   1  -1   3       1300.17       1344.20         9.61 o                         
   2  -1   3         45.80         32.35         0.96 o                         
   3  -1   3       1515.89       1537.37        12.58 o                         
   4  -1   3         57.59         58.12         1.67 o                         
   5  -1   3         49.26         47.47         1.94 o                         
   6  -1   3          0.17         -0.41         1.35 o                         
   7  -1   3          3.18          0.82         1.80 o                         
   8  -1   3         12.75         11.31         2.75 o                         
  -8   0   3         61.04         64.87         6.15 o                         
  -7   0   3         58.24         63.40         4.02 o                         
  -6   0   3          3.78          3.10         1.36 o                         
  -5   0   3         89.34         91.88         3.55 o                         
  -4   0   3         35.27         40.10         1.62 o                         
  -3   0   3         74.42         58.48         1.43 o                         
  -2   0   3        419.82        389.49         3.35 o                         
  -1   0   3        324.70        338.74         3.12 o                         
   0   0   3        278.17        314.73         2.40 o                         
   1   0   3          9.04          6.28         0.48 o                         
   2   0   3        768.18        775.24         5.54 o                         
   3   0   3         33.15         26.77         1.06 o                         
   4   0   3         26.44         21.71         1.25 o                         
   5   0   3         11.89         10.56         1.26 o                         
   6   0   3        239.90        242.40         4.49 o                         
   7   0   3         29.60         28.76         2.55 o                         
   8   0   3          6.95          4.05         2.19 o                         
  -8   1   3         41.80         34.96         5.96 o                         
  -7   1   3         15.09         17.09         2.53 o                         
  -6   1   3          3.52          2.98         2.16 o                         
  -5   1   3        108.35        102.03         2.36 o                         
  -4   1   3        455.26        425.74         5.03 o                         
  -3   1   3        565.21        567.92         5.15 o                         
  -2   1   3          2.17          2.24         0.47 o                         
  -1   1   3         44.36         40.77         0.82 o                         
   0   1   3        397.36        411.38         3.04 o                         
   1   1   3        799.08        817.75         6.15 o                         
   2   1   3          5.80         11.34         0.58 o                         
   3   1   3       2688.38       2848.09        21.29 o                         
   4   1   3        182.90        205.90         3.57 o                         
   5   1   3         83.38         83.93         2.90 o                         
   6   1   3         12.44          6.57         1.47 o                         
   7   1   3         22.46         24.07         2.10 o                         
   8   1   3        111.60        110.30         4.76 o                         
   9   1   3         25.78         34.83         4.32 o                         
  -7   2   3          8.56         13.79         2.74 o                         
  -6   2   3          0.47         -1.93         1.93 o                         
  -5   2   3          0.03          0.03         1.76 o                         
  -4   2   3        362.58        352.65         5.90 o                         
  -3   2   3         23.43         22.77         1.12 o                         
  -2   2   3        507.35        461.59         4.48 o                         
  -1   2   3         51.97         53.61         0.92 o                         
   0   2   3       1904.77       2020.06        12.20 o                         
   1   2   3       2377.29       2483.82        15.96 o                         
   2   2   3        115.51         95.37         1.17 o                         
   3   2   3       1278.82       1246.60        12.21 o                         
   4   2   3         35.22         42.67         1.61 o                         
   5   2   3          1.77          3.93         1.12 o                         
   6   2   3         12.25         12.71         1.25 o                         
   7   2   3        392.39        394.08         7.95 o                         
   8   2   3        112.78        119.48         5.10 o                         
   9   2   3         17.64         16.14         4.96 o                         
  -7   3   3          7.03          8.60         2.87 o                         
  -6   3   3          3.02          6.46         2.23 o                         
  -5   3   3          0.68          6.10         1.97 o                         
  -4   3   3          9.18         12.37         1.94 o                         
  -3   3   3        446.30        434.14         5.28 o                         
  -2   3   3        110.26        109.01         2.08 o                         
   0   3   3         21.49         47.24         4.95 o                         
   1   3   3        430.58        454.83         3.80 o                         
   2   3   3       1136.90       1095.15         8.13 o                         
   3   3   3        145.25        139.72         1.79 o                         
   4   3   3         40.16         63.12         2.03 o                         
   5   3   3         92.05         98.92         2.33 o                         
   6   3   3        127.28        131.11         3.98 o                         
   7   3   3        102.31        110.62         4.30 o                         
   8   3   3          0.47         -0.55         1.75 o                         
   9   3   3          0.20         -1.34         2.61 o                         
  -6   4   3         47.81         62.46         4.36 o                         
  -5   4   3         65.31         71.72         4.16 o                         
  -4   4   3        101.98        113.13         4.50 o                         
  -3   4   3        158.25        154.94         3.73 o                         
  -2   4   3          1.13          0.62         1.07 o                         
  -1   4   3        275.97        254.10         3.06 o                         
   0   4   3          1.26          3.13         0.41 o                         
   1   4   3       5184.43       5196.97        53.59 o                         
   2   4   3        541.87        549.08         4.89 o                         
   3   4   3         90.02         87.46         1.43 o                         
   4   4   3        315.50        326.18         4.03 o                         
   5   4   3         18.79         19.35         1.26 o                         
   6   4   3        263.90        274.76         5.83 o                         
   7   4   3         37.27         36.66         3.62 o                         
   8   4   3          2.56         -1.87         1.87 o                         
   9   4   3          0.01          2.93         2.40 o                         
  -5   5   3          8.48          6.86         1.93 o                         
  -4   5   3         37.03         39.27         2.82 o                         
  -3   5   3          0.73         -0.54         1.42 o                         
  -2   5   3         71.75         64.17         2.37 o                         
  -1   5   3        339.67        346.41         3.58 o                         
   0   5   3          4.15          2.02         0.42 o                         
   1   5   3         62.84         55.53         1.25 o                         
   2   5   3          0.41          0.52         0.46 o                         
   3   5   3         89.83         87.71         1.39 o                         
   4   5   3         50.62         57.43         1.56 o                         
   5   5   3         90.55         91.65         3.26 o                         
   6   5   3         53.12         53.94         2.83 o                         
   7   5   3         78.24         85.11         3.89 o                         
   8   5   3          4.14          4.49         2.52 o                         
   9   5   3          1.28         -2.25         2.25 o                         
  -5   6   3         34.54         28.01         6.88 o                         
  -4   6   3          2.84          2.71         2.75 o                         
  -3   6   3          0.71          1.28         2.21 o                         
  -2   6   3         57.25         57.05         2.92 o                         
  -1   6   3         67.01         66.74         1.91 o                         
   0   6   3         46.07         48.63         1.78 o                         
   1   6   3          4.60          7.20         1.24 o                         
   2   6   3         42.86         42.95         1.87 o                         
   3   6   3         26.03         24.23         1.46 o                         
   4   6   3         55.26         55.39         1.74 o                         
   5   6   3          4.10          5.14         0.95 o                         
   6   6   3        143.71        146.51         4.00 o                         
   7   6   3         13.27         16.54         2.29 o                         
   8   6   3          0.01         -2.05         2.05 o                         
   9   6   3         19.88         21.17         2.90 o                         
  -4   7   3          0.78         -3.14         3.14 o                         
  -3   7   3          6.23          3.60         2.69 o                         
  -2   7   3          6.69          7.73         3.08 o                         
  -1   7   3        172.23        178.05         6.03 o                         
   0   7   3          7.93          9.69         1.22 o                         
   1   7   3          1.75          1.23         0.65 o                         
   2   7   3          4.78          6.66         1.52 o                         
   3   7   3         23.91         27.61         1.53 o                         
   4   7   3        106.49        109.77         3.15 o                         
   5   7   3         10.14         11.35         2.07 o                         
   6   7   3         42.77         47.69         4.65 o                         
   7   7   3         10.35         10.96         2.70 o                         
   8   7   3          2.96          8.16         3.03 o                         
  -2   8   3         47.66         58.91         4.89 o                         
  -1   8   3          9.65         17.00         4.09 o                         
   0   8   3          0.04         -0.33         1.17 o                         
   1   8   3          3.46          5.40         1.14 o                         
   2   8   3          0.14          0.88         1.35 o                         
   3   8   3         68.24         72.14         3.90 o                         
   4   8   3         15.57         18.66         1.74 o                         
   5   8   3         11.14          9.20         2.40 o                         
   6   8   3          1.28          1.02         2.13 o                         
   7   8   3          8.51         10.98         3.62 o                         
   8   8   3         18.32         18.63         4.35 o                         
  -1   9   3          1.17          0.50         2.52 o                         
   0   9   3          1.29          4.21         3.16 o                         
   1   9   3          0.03          2.29         2.30 o                         
   2   9   3         11.36         17.07         2.12 o                         
   3   9   3         27.87         35.64         3.80 o                         
   4   9   3          4.38          3.32         1.16 o                         
   5   9   3          2.74          0.53         2.14 o                         
   6   9   3          0.00          0.47         2.13 o                         
   7   9   3         29.53         27.87         3.75 o                         
   1  10   3          2.16          0.95         4.14 o                         
   2  10   3          2.74          5.59         7.74 o                         
   3  10   3          3.55          6.76         3.17 o                         
   4  10   3          1.87         12.84         7.22 o                         
   5  10   3          0.14          0.75         1.83 o                         
  -5  -9   4          1.21          3.27         3.23 o                         
  -4  -9   4          2.77          1.01         2.74 o                         
  -3  -9   4         11.98          9.48         3.06 o                         
  -2  -9   4          8.26          9.55         3.10 o                         
  -1  -9   4          5.12         11.34         4.48 o                         
   0  -9   4          1.80         -1.37         2.69 o                         
  -6  -8   4          5.50          6.00         3.41 o                         
  -5  -8   4          2.89         -0.33         2.69 o                         
  -4  -8   4          6.61          5.86         2.91 o                         
  -3  -8   4         69.95         74.70         5.76 o                         
  -2  -8   4          0.19          3.76         1.90 o                         
  -1  -8   4          0.17         -0.54         3.35 o                         
   0  -8   4         43.65         41.12         3.88 o                         
   1  -8   4         14.98         13.45         3.08 o                         
   2  -8   4          1.93          4.20         3.89 o                         
  -7  -7   4          9.72          8.02         2.84 o                         
  -6  -7   4          5.21          4.36         2.12 o                         
  -5  -7   4         76.61         65.95         3.18 o                         
  -4  -7   4         23.36         20.48         1.77 o                         
  -3  -7   4         34.49         34.31         3.08 o                         
  -2  -7   4          0.92          2.29         1.47 o                         
  -1  -7   4         91.07         93.59         4.80 o                         
   0  -7   4        143.50        158.93         5.99 o                         
   1  -7   4          1.11          2.01         2.16 o                         
   2  -7   4         21.81         17.93         4.39 o                         
   3  -7   4          8.66          4.70         3.40 o                         
  -8  -6   4         16.94         22.78         3.80 o                         
  -7  -6   4          0.68         -0.66         2.03 o                         
  -6  -6   4         52.19         49.99         3.10 o                         
  -5  -6   4         61.99         59.09         2.81 o                         
  -4  -6   4         40.10         40.95         2.21 o                         
  -3  -6   4         22.83         23.71         1.61 o                         
  -2  -6   4         78.30         81.74         2.67 o                         
  -1  -6   4        250.85        250.12         4.66 o                         
   0  -6   4         44.52         42.92         2.10 o                         
   1  -6   4         30.18         30.56         2.00 o                         
   2  -6   4         82.34         68.89         3.49 o                         
   3  -6   4         52.92         57.64         3.90 o                         
   4  -6   4         69.62         80.44         4.99 o                         
  -8  -5   4          2.64          3.51         2.88 o                         
  -7  -5   4         44.11         44.35         3.41 o                         
  -6  -5   4         30.79         34.98         3.09 o                         
  -5  -5   4         29.28         22.39         1.89 o                         
  -4  -5   4         16.54         16.88         1.82 o                         
  -3  -5   4          2.24          3.01         0.87 o                         
  -2  -5   4        657.14        632.78         7.86 o                         
  -1  -5   4        157.56        156.06         3.39 o                         
   0  -5   4         28.23         28.00         1.30 o                         
   1  -5   4        203.18        200.01         3.59 o                         
   2  -5   4        103.66         92.62         2.97 o                         
   3  -5   4         64.75         62.34         3.06 o                         
   4  -5   4          0.47         -1.66         1.66 o                         
   5  -5   4          6.48          1.68         2.39 o                         
  -8  -4   4         28.12         22.57         3.65 o                         
  -7  -4   4         29.67         23.28         2.71 o                         
  -6  -4   4         37.02         36.10         2.51 o                         
  -5  -4   4          9.59         10.15         1.57 o                         
  -4  -4   4        280.96        272.92         4.23 o                         
  -3  -4   4        248.90        239.31         3.81 o                         
  -2  -4   4        248.16        241.83         4.05 o                         
  -1  -4   4         12.28         13.25         0.96 o                         
   0  -4   4          0.67          0.10         0.64 o                         
   1  -4   4         17.12         23.18         1.24 o                         
   2  -4   4        155.98        151.12         2.90 o                         
   3  -4   4          0.16         -0.94         0.94 o                         
   4  -4   4          1.03         -2.51         2.51 o                         
   5  -4   4          3.54          0.81         1.92 o                         
   6  -4   4          0.14         -0.33         1.99 o                         
  -8  -3   4         82.20         73.95         6.68 o                         
  -7  -3   4          0.33          2.49         2.68 o                         
  -6  -3   4          7.01          5.22         2.25 o                         
  -5  -3   4         85.88         87.14         2.95 o                         
  -4  -3   4         27.27         28.96         1.63 o                         
  -3  -3   4        233.00        227.01         3.55 o                         
  -2  -3   4         19.49         29.96         1.22 o                         
  -1  -3   4          0.33         -0.42         0.53 o                         
   0  -3   4        400.39        406.93         4.84 o                         
   1  -3   4        141.34        136.36         2.08 o                         
   2  -3   4         28.98         43.83         1.57 o                         
   3  -3   4        282.62        280.21         4.15 o                         
   4  -3   4         52.07         53.35         2.24 o                         
   5  -3   4         10.28          7.67         1.77 o                         
   6  -3   4        117.10        119.46         4.77 o                         
   7  -3   4         62.54         64.38         4.02 o                         
  -8  -2   4          9.49          3.90         3.43 o                         
  -7  -2   4          0.28          0.58         1.59 o                         
  -6  -2   4          0.87         -0.13         1.43 o                         
  -5  -2   4          2.52          1.35         1.32 o                         
  -4  -2   4        682.30        663.23         7.60 o                         
  -3  -2   4        421.23        442.83         5.30 o                         
  -2  -2   4          3.55          1.44         0.61 o                         
  -1  -2   4        109.43         97.38         1.78 o                         
   0  -2   4         20.44         22.31         0.87 o                         
   1  -2   4       1179.37       1215.46        12.12 o                         
   2  -2   4         26.87         18.54         0.86 o                         
   3  -2   4        352.80        328.46         3.70 o                         
   4  -2   4        189.91        184.36         3.16 o                         
   5  -2   4         63.28         67.07         2.71 o                         
   6  -2   4        125.05        135.70         4.76 o                         
   7  -2   4          3.07         -1.81         1.81 o                         
  -8  -1   4         32.28         38.02         5.11 o                         
  -7  -1   4          1.63          0.86         2.47 o                         
  -6  -1   4          0.00          0.20         1.02 o                         
  -5  -1   4        711.20        679.21         8.14 o                         
  -4  -1   4        339.61        330.02         4.22 o                         
  -3  -1   4        151.52        162.29         2.58 o                         
  -2  -1   4         60.31         75.47         1.48 o                         
  -1  -1   4        104.14        103.95         1.38 o                         
   0  -1   4       4880.33       4943.09        34.53 o                         
   1  -1   4        130.60        142.10         1.76 o                         
   2  -1   4         39.42         33.27         1.12 o                         
   3  -1   4        187.79        200.90         2.94 o                         
   4  -1   4        160.57        138.44         2.20 o                         
   5  -1   4        615.41        602.65         6.95 o                         
   6  -1   4          3.41          2.23         1.55 o                         
   7  -1   4         18.94         19.09         2.48 o                         
   8  -1   4          0.13         -0.58         2.25 o                         
  -8   0   4          3.54         -1.77         3.16 o                         
  -7   0   4          0.36          3.51         2.51 o                         
  -6   0   4        118.42        127.96         4.34 o                         
  -5   0   4        504.17        492.48         6.76 o                         
  -4   0   4          0.27         -0.34         0.70 o                         
  -3   0   4          0.76         -0.48         0.48 o                         
  -2   0   4        968.97       1104.13         9.18 o                         
  -1   0   4       1033.30       1131.08         7.83 o                         
   0   0   4       2554.44       2678.43        17.94 o                         
   1   0   4        573.71        592.80         5.04 o                         
   2   0   4        371.01        384.36         3.81 o                         
   3   0   4         16.84         23.69         1.07 o                         
   4   0   4        539.03        489.96         5.08 o                         
   5   0   4        499.01        454.20         5.89 o                         
   6   0   4         16.56         18.43         1.74 o                         
   7   0   4          1.04         -1.75         1.82 o                         
   8   0   4          3.54         -2.76         2.87 o                         
  -8   1   4         23.03         29.60         5.17 o                         
  -7   1   4         35.73         39.49         3.28 o                         
  -6   1   4        230.48        236.18         8.25 o                         
  -5   1   4          1.37          0.91         0.86 o                         
  -4   1   4        368.51        359.04         4.47 o                         
  -3   1   4        272.18        258.60         3.85 o                         
  -2   1   4        291.56        278.59         3.00 o                         
  -1   1   4       1669.41       1721.73        11.54 o                         
   0   1   4         29.00         27.69         0.61 o                         
   1   1   4        175.09        179.94         1.93 o                         
   2   1   4         47.45         48.52         0.98 o                         
   3   1   4        271.87        283.89         3.19 o                         
   4   1   4       1056.83       1119.54        10.68 o                         
   5   1   4        124.83        123.89         2.40 o                         
   6   1   4          2.33          1.94         1.17 o                         
   7   1   4          3.66         -0.96         1.40 o                         
   8   1   4          7.46          8.46         2.33 o                         
   9   1   4          1.52         -2.62         2.62 o                         
  -7   2   4         33.16         41.43         3.82 o                         
  -6   2   4         25.42         23.88         2.89 o                         
  -5   2   4          8.82         10.40         1.83 o                         
  -4   2   4        377.04        350.39         5.50 o                         
  -3   2   4         75.60         80.93         1.72 o                         
  -2   2   4         25.63         26.36         1.00 o                         
  -1   2   4         17.03         19.18         0.69 o                         
   0   2   4        570.88        577.90         4.05 o                         
   1   2   4          9.57         12.40         0.75 o                         
   2   2   4          0.07          0.71         0.36 o                         
   3   2   4         40.91         37.94         1.34 o                         
   4   2   4         29.88         25.87         1.18 o                         
   5   2   4        204.53        187.78         3.16 o                         
   6   2   4         56.20         55.69         2.53 o                         
   7   2   4         25.86         20.08         2.09 o                         
   8   2   4         25.21         23.11         2.75 o                         
   9   2   4         21.01         24.73         3.77 o                         
  -7   3   4          3.52          2.30         2.45 o                         
  -6   3   4         13.99          6.20         2.28 o                         
  -5   3   4         12.69         15.54         2.38 o                         
  -4   3   4        210.46        221.68         4.90 o                         
  -3   3   4        120.90        134.99         2.82 o                         
  -2   3   4         30.08         27.46         1.36 o                         
  -1   3   4        717.98        734.69         5.76 o                         
   0   3   4         32.90         38.72         0.72 o                         
   1   3   4        509.54        549.99         4.67 o                         
   2   3   4         24.45         38.40         2.68 o                         
   3   3   4        201.90        230.17         2.43 o                         
   4   3   4        958.77        945.98         9.42 o                         
   5   3   4          8.09          5.99         0.91 o                         
   6   3   4        125.66        139.15         3.05 o                         
   7   3   4         33.82         35.64         2.43 o                         
   8   3   4          9.00         11.99         2.16 o                         
   9   3   4         74.13         83.34         5.67 o                         
  -6   4   4          0.39         -2.09         2.09 o                         
  -5   4   4          3.02          1.52         2.01 o                         
  -4   4   4        116.98        117.52         4.64 o                         
  -3   4   4         62.33         62.03         2.67 o                         
  -2   4   4         85.42         89.23         2.60 o                         
  -1   4   4        311.48        296.48         3.56 o                         
   0   4   4         18.88         19.41         0.70 o                         
   1   4   4       2556.74       2509.70        17.55 o                         
   2   4   4       2054.05       2128.34        17.93 o                         
   3   4   4        181.13        161.20         2.11 o                         
   4   4   4         67.92         68.09         1.63 o                         
   5   4   4         48.63         43.76         1.68 o                         
   6   4   4        175.81        168.96         3.62 o                         
   7   4   4          3.62          3.31         1.55 o                         
   8   4   4         70.83         77.66         4.03 o                         
   9   4   4         28.97         35.69         3.74 o                         
  -5   5   4          8.40          9.26         2.49 o                         
  -4   5   4         56.33         65.75         3.86 o                         
  -3   5   4          2.20          1.48         1.51 o                         
  -2   5   4         68.93         67.39         2.37 o                         
  -1   5   4          0.01         -0.42         0.53 o                         
   0   5   4        180.85        178.61         1.90 o                         
   1   5   4         74.34         68.55         1.69 o                         
   2   5   4         17.70         19.30         1.45 o                         
   3   5   4         52.62         55.67         1.10 o                         
   4   5   4          4.95          4.47         0.68 o                         
   5   5   4        224.09        215.64         4.11 o                         
   6   5   4         22.60         20.52         1.57 o                         
   7   5   4          2.11         -1.36         1.36 o                         
   8   5   4          1.75          3.16         1.96 o                         
   9   5   4          0.02          0.94         2.20 o                         
  -5   6   4         59.21         55.23         6.80 o                         
  -4   6   4         22.76         24.43         5.65 o                         
  -3   6   4         26.87         24.29         3.46 o                         
  -2   6   4          0.81          3.01         1.26 o                         
  -1   6   4         32.93         30.08         1.42 o                         
   0   6   4        231.16        220.13         3.87 o                         
   1   6   4         88.94         88.25         2.02 o                         
   2   6   4         63.03         56.32         3.21 o                         
   3   6   4         40.46         41.54         2.12 o                         
   4   6   4         51.45         54.74         1.77 o                         
   5   6   4         48.96         46.40         1.75 o                         
   6   6   4         45.13         41.71         2.17 o                         
   7   6   4        114.03        106.99         4.17 o                         
   8   6   4          1.06          0.07         1.65 o                         
   9   6   4          2.72          3.38         2.64 o                         
  -4   7   4          0.14         -2.60         2.60 o                         
  -3   7   4          1.12          0.16         3.14 o                         
  -2   7   4          0.40          0.79         2.12 o                         
  -1   7   4        137.02        132.03         5.67 o                         
   0   7   4         61.95         57.93         2.28 o                         
   1   7   4          4.32          6.71         1.16 o                         
   2   7   4          2.23          0.75         1.36 o                         
   3   7   4          1.04         -0.22         1.15 o                         
   4   7   4         30.77         30.26         2.33 o                         
   5   7   4         10.12         10.53         2.20 o                         
   6   7   4         46.41         46.56         3.91 o                         
   7   7   4         86.55         87.90         5.56 o                         
   8   7   4          8.24          8.02         3.48 o                         
  -2   8   4         19.93         15.72         3.20 o                         
  -1   8   4          1.34          1.80         2.10 o                         
   0   8   4         25.42         29.37         2.22 o                         
   1   8   4          6.74          7.87         0.96 o                         
   2   8   4          1.28          3.23         1.84 o                         
   3   8   4         20.72         19.05         2.49 o                         
   4   8   4          1.02          0.17         1.00 o                         
   5   8   4         14.23         17.27         2.55 o                         
   6   8   4          2.78          6.80         2.33 o                         
   7   8   4          0.12          0.40         4.29 o                         
   8   8   4         11.03          8.08         4.16 o                         
  -1   9   4         12.21         14.39         3.17 o                         
   0   9   4          9.61         15.17         2.33 o                         
   1   9   4          3.45          3.67         1.66 o                         
   2   9   4         12.58         16.69         3.02 o                         
   3   9   4          3.10         10.48         2.34 o                         
   4   9   4         17.15         19.89         2.53 o                         
   5   9   4         44.77         49.37         4.55 o                         
   6   9   4          1.62          1.15         2.21 o                         
   7   9   4          2.64          1.00         4.41 o                         
   2  10   4         10.64         18.21         4.88 o                         
   3  10   4          2.95         10.90         7.43 o                         
   4  10   4         10.83          6.17         6.01 o                         
   5  10   4          8.26          9.49         2.13 o                         
  -4  -9   5         16.81         13.99         3.56 o                         
  -3  -9   5         10.21          3.96         2.99 o                         
  -2  -9   5          0.38         -0.23         2.86 o                         
  -1  -9   5          1.75          0.77         4.72 o                         
  -6  -8   5          0.09          1.68         3.24 o                         
  -5  -8   5         23.68         29.66         4.66 o                         
  -4  -8   5         17.46         20.40         3.70 o                         
  -3  -8   5         25.53         22.67         5.29 o                         
  -2  -8   5         26.04         30.77         4.09 o                         
  -1  -8   5          0.81          0.30         1.92 o                         
   0  -8   5          7.93          8.87         2.64 o                         
   1  -8   5          8.31          6.50         2.70 o                         
   2  -8   5          3.34         -2.10         3.18 o                         
  -7  -7   5          2.93          6.29         2.86 o                         
  -6  -7   5          5.70          3.37         1.77 o                         
  -5  -7   5         10.88          9.78         2.16 o                         
  -4  -7   5          6.48          3.82         1.39 o                         
  -3  -7   5         33.41         30.05         2.70 o                         
  -2  -7   5         25.85         22.51         2.12 o                         
  -1  -7   5         11.78          9.06         2.36 o                         
   0  -7   5         41.18         34.96         3.53 o                         
   1  -7   5          0.47         -0.91         2.04 o                         
   2  -7   5         42.87         47.16         5.40 o                         
   3  -7   5          1.49          1.85         3.44 o                         
  -7  -6   5          1.72         -2.11         2.11 o                         
  -6  -6   5         29.16         29.42         2.57 o                         
  -5  -6   5          1.99          0.22         1.41 o                         
  -4  -6   5          1.14          1.89         1.16 o                         
  -3  -6   5         42.12         45.83         4.02 o                         
  -2  -6   5          6.25          5.09         1.29 o                         
  -1  -6   5         55.68         58.93         2.91 o                         
   0  -6   5          6.67          9.07         1.36 o                         
   1  -6   5        179.40        177.55         3.98 o                         
   2  -6   5          1.17          1.01         1.41 o                         
   3  -6   5          9.27          6.78         2.29 o                         
   4  -6   5         38.22         34.16         3.64 o                         
  -8  -5   5         10.81          6.13         3.11 o                         
  -7  -5   5         44.21         51.50         6.09 o                         
  -6  -5   5         22.65         23.28         2.17 o                         
  -5  -5   5        129.30        122.81         3.70 o                         
  -4  -5   5        400.70        376.02         6.08 o                         
  -3  -5   5         11.68         12.01         1.31 o                         
  -2  -5   5        323.73        319.87         5.01 o                         
  -1  -5   5        108.38        105.70         3.00 o                         
   0  -5   5        224.62        224.63         3.74 o                         
   1  -5   5         51.71         55.80         3.53 o                         
   2  -5   5         11.83         12.34         1.72 o                         
   3  -5   5          9.69         11.79         1.88 o                         
   4  -5   5          1.16         -1.50         1.80 o                         
   5  -5   5         58.11         58.25         4.65 o                         
  -8  -4   5         67.78         72.30         5.40 o                         
  -7  -4   5         96.51         91.32         4.72 o                         
  -6  -4   5          0.29          3.14         1.54 o                         
  -5  -4   5         74.69         62.21         2.68 o                         
  -4  -4   5         57.51         51.87         2.39 o                         
  -3  -4   5        282.04        281.90         3.98 o                         
  -2  -4   5        484.67        475.99         5.27 o                         
  -1  -4   5          4.43          3.83         0.82 o                         
   0  -4   5        121.04        109.63         2.25 o                         
   1  -4   5         34.63         38.53         1.66 o                         
   2  -4   5        811.55        786.95         9.81 o                         
   3  -4   5         48.93         48.82         2.77 o                         
   4  -4   5         32.66         30.10         2.74 o                         
   5  -4   5         13.66         15.70         2.57 o                         
   6  -4   5          0.15         -1.77         2.48 o                         
  -8  -3   5         46.29         46.22         6.18 o                         
  -7  -3   5         50.43         47.60         4.18 o                         
  -6  -3   5         16.14         25.32         2.23 o                         
  -5  -3   5         85.48         91.32         3.44 o                         
  -4  -3   5         59.28         61.82         2.43 o                         
  -3  -3   5        646.26        639.66         7.97 o                         
  -2  -3   5          0.34          3.52         0.51 o                         
  -1  -3   5         60.87         78.88         1.67 o                         
   0  -3   5        309.81        335.68         4.05 o                         
   1  -3   5         77.95         74.80         1.88 o                         
   2  -3   5        398.70        382.36         4.60 o                         
   3  -3   5         34.09         41.35         1.93 o                         
   4  -3   5         60.81         60.68         2.72 o                         
   5  -3   5         35.95         35.72         2.80 o                         
   6  -3   5          7.21          3.91         1.94 o                         
   7  -3   5         12.55         13.22         2.54 o                         
  -8  -2   5         12.62          7.63         4.26 o                         
  -7  -2   5          0.94          0.96         2.79 o                         
  -6  -2   5          0.70          2.19         1.61 o                         
  -5  -2   5         15.53         15.52         1.52 o                         
  -4  -2   5        386.02        362.93         4.72 o                         
  -3  -2   5          3.74          3.85         0.91 o                         
  -2  -2   5        573.41        613.25         5.92 o                         
  -1  -2   5        258.64        265.63         3.50 o                         
   0  -2   5        168.74        184.39         2.61 o                         
   1  -2   5        137.20        164.80         3.16 o                         
   2  -2   5        407.78        392.02         4.51 o                         
   3  -2   5        172.77        173.03         3.42 o                         
   4  -2   5         53.70         57.87         1.94 o                         
   5  -2   5          2.75          2.66         1.26 o                         
   6  -2   5          0.29          0.78         1.65 o                         
   7  -2   5         30.41         31.30         3.00 o                         
  -8  -1   5         17.04         20.07         4.47 o                         
  -7  -1   5         21.22         25.42         4.09 o                         
  -6  -1   5         59.63         61.75         3.33 o                         
  -5  -1   5         63.70         56.11         1.89 o                         
  -4  -1   5         13.04         15.02         1.09 o                         
  -3  -1   5        305.90        267.17         3.98 o                         
  -2  -1   5        303.29        325.95         3.53 o                         
  -1  -1   5         73.91         65.52         1.21 o                         
   0  -1   5        912.00        967.90         7.43 o                         
   1  -1   5        596.64        625.38         5.95 o                         
   2  -1   5        815.27        815.72         7.92 o                         
   3  -1   5        252.13        240.71         3.49 o                         
   4  -1   5          4.25          6.56         0.95 o                         
   5  -1   5         49.48         54.45         1.99 o                         
   6  -1   5        102.44         95.00         5.29 o                         
   7  -1   5        237.41        249.24         6.55 o                         
   8  -1   5         36.05         36.42         4.48 o                         
  -8   0   5         22.93         22.62         4.65 o                         
  -7   0   5          0.41          0.40         2.83 o                         
  -6   0   5         23.76         20.02         2.39 o                         
  -5   0   5          5.34          6.01         1.10 o                         
  -4   0   5        377.21        384.10         4.63 o                         
  -3   0   5        338.20        330.04         4.73 o                         
  -2   0   5        624.35        676.69         7.10 o                         
  -1   0   5        971.16       1054.75         8.22 o                         
   0   0   5         26.68         27.60         0.79 o                         
   1   0   5       1274.51       1369.83        11.89 o                         
   2   0   5       2557.19       2743.68        21.50 o                         
   3   0   5        101.68         95.63         2.17 o                         
   4   0   5        142.50        143.08         2.78 o                         
   5   0   5         54.39         46.81         1.99 o                         
   6   0   5         62.32         70.03         2.71 o                         
   7   0   5         73.84         66.52         4.72 o                         
   8   0   5          0.06         -2.38         2.38 o                         
  -7   1   5          0.44          0.48         2.48 o                         
  -6   1   5        169.17        174.88         5.20 o                         
  -5   1   5        184.57        165.91         3.96 o                         
  -4   1   5        497.24        491.31         5.28 o                         
  -3   1   5        244.59        219.14         3.01 o                         
  -2   1   5        574.60        569.28         5.67 o                         
  -1   1   5       1879.30       1819.23        13.96 o                         
   0   1   5        149.21        146.80         1.68 o                         
   1   1   5        496.87        490.98         4.34 o                         
   2   1   5        794.60        818.03         7.34 o                         
   3   1   5         64.37         56.27         1.47 o                         
   4   1   5        723.31        714.41         6.85 o                         
   5   1   5         57.50         52.46         1.81 o                         
   6   1   5         58.45         56.16         2.62 o                         
   7   1   5          0.21         -1.35         1.35 o                         
   8   1   5          8.60          4.78         2.34 o                         
   9   1   5          1.79          1.73         2.82 o                         
  -7   2   5         52.97         60.00         5.83 o                         
  -6   2   5          2.62          5.04         2.08 o                         
  -5   2   5         66.22         71.16         3.54 o                         
  -4   2   5        143.88        138.83         3.21 o                         
  -3   2   5         14.98         16.39         0.97 o                         
  -2   2   5        228.00        194.53         2.62 o                         
  -1   2   5         32.91         24.10         0.94 o                         
   0   2   5         11.24          9.46         0.55 o                         
   1   2   5        265.75        288.49         3.10 o                         
   2   2   5          6.79          6.69         0.53 o                         
   3   2   5        709.52        682.44         6.54 o                         
   4   2   5         11.53          9.67         0.97 o                         
   5   2   5         78.77         71.15         2.40 o                         
   6   2   5          3.04          4.37         1.27 o                         
   7   2   5         64.48         61.07         3.14 o                         
   8   2   5         22.06         18.01         2.58 o                         
   9   2   5         13.13         13.69         3.24 o                         
  -6   3   5         50.03         55.83         4.91 o                         
  -5   3   5          3.52          2.47         1.77 o                         
  -4   3   5        159.79        150.62         4.17 o                         
  -3   3   5        399.51        383.61         5.31 o                         
  -2   3   5        299.90        293.21         3.59 o                         
  -1   3   5        176.69        187.73         2.23 o                         
   0   3   5          0.56          8.57         0.56 o                         
   1   3   5        377.08        421.38         3.82 o                         
   2   3   5          6.95          6.37         0.51 o                         
   3   3   5         73.55         92.15         1.70 o                         
   4   3   5       1050.83       1101.79        11.16 o                         
   5   3   5          2.60          3.15         0.88 o                         
   6   3   5         39.94         47.12         2.17 o                         
   7   3   5          9.56          9.10         1.69 o                         
   8   3   5         28.71         32.33         2.68 o                         
   9   3   5         45.63         51.54         4.63 o                         
  -6   4   5          5.84          3.95         2.42 o                         
  -5   4   5          1.45          0.77         1.87 o                         
  -4   4   5         12.43          8.46         2.10 o                         
  -3   4   5        260.39        244.36         4.76 o                         
  -2   4   5        128.32        119.26         2.66 o                         
  -1   4   5         34.94         37.46         1.44 o                         
   0   4   5         48.71         51.46         0.99 o                         
   1   4   5        311.35        314.06         3.37 o                         
   2   4   5        423.05        436.47         4.11 o                         
   3   4   5        386.63        343.89         4.10 o                         
   4   4   5         93.46         94.67         2.01 o                         
   5   4   5          6.75          7.46         0.98 o                         
   6   4   5          1.23         -0.45         1.00 o                         
   7   4   5          9.82          7.13         1.73 o                         
   8   4   5        183.09        194.08         6.77 o                         
   9   4   5         14.04         12.91         2.93 o                         
  -5   5   5          1.87         -1.53         2.57 o                         
  -4   5   5          7.15          3.94         1.96 o                         
  -3   5   5         50.32         47.10         3.03 o                         
  -2   5   5        173.98        182.37         4.49 o                         
  -1   5   5         11.81         11.99         1.06 o                         
   0   5   5          0.00          0.47         0.40 o                         
   1   5   5         15.67         16.10         1.10 o                         
   2   5   5        457.46        447.56         5.63 o                         
   3   5   5        148.15        143.27         2.18 o                         
   4   5   5          0.08          0.68         0.76 o                         
   5   5   5          0.38         -0.14         0.83 o                         
   6   5   5          0.47          0.82         0.98 o                         
   7   5   5        111.11        109.79         4.00 o                         
   8   5   5         14.09         15.07         2.26 o                         
   9   5   5          2.87          3.62         2.25 o                         
  -4   6   5          2.03          8.36         3.03 o                         
  -3   6   5         86.72         92.52         5.79 o                         
  -2   6   5          4.16          3.98         1.84 o                         
  -1   6   5          0.63          3.29         1.18 o                         
   0   6   5         11.47         11.70         1.22 o                         
   1   6   5        211.13        195.12         3.59 o                         
   2   6   5       1605.54       1537.37        17.80 o                         
   3   6   5         36.04         36.67         2.11 o                         
   4   6   5         41.74         41.60         1.66 o                         
   5   6   5         16.63         16.36         1.20 o                         
   6   6   5         10.62         12.70         1.40 o                         
   7   6   5        108.66        114.09         4.05 o                         
   8   6   5          0.32         -0.36         1.65 o                         
   9   6   5          3.05          5.10         2.25 o                         
  -3   7   5          7.88          6.64         2.99 o                         
  -2   7   5          0.10         -0.38         2.17 o                         
  -1   7   5         21.10         21.53         2.74 o                         
   0   7   5         15.79         16.71         1.46 o                         
   1   7   5         24.26         23.87         1.34 o                         
   2   7   5         16.60         15.81         1.14 o                         
   3   7   5          5.24          3.23         0.95 o                         
   4   7   5         13.92         16.10         1.56 o                         
   5   7   5          0.38         -1.19         1.19 o                         
   6   7   5         41.46         37.51         3.37 o                         
   7   7   5         12.70         13.78         3.29 o                         
   8   7   5         24.25         19.74         4.07 o                         
  -2   8   5          0.90          2.32         2.49 o                         
  -1   8   5          0.27         -0.54         1.93 o                         
   0   8   5         36.78         37.86         2.53 o                         
   1   8   5          9.59         11.10         1.30 o                         
   2   8   5          5.05          8.50         1.83 o                         
   3   8   5         24.66         19.64         1.80 o                         
   4   8   5          0.19         -0.11         1.13 o                         
   5   8   5         12.75         10.26         2.28 o                         
   6   8   5          1.30         -0.27         2.05 o                         
   7   8   5         58.96         45.85         5.07 o                         
   8   8   5          0.56         -2.98         2.98 o                         
  -1   9   5         11.59         11.13         2.67 o                         
   0   9   5         44.94         46.77         3.63 o                         
   1   9   5          1.03          5.47         3.64 o                         
   2   9   5          2.24         11.09         2.53 o                         
   3   9   5          0.25          5.07         3.39 o                         
   4   9   5          5.98          7.40         1.94 o                         
   5   9   5         14.60         15.51         2.80 o                         
   6   9   5          0.92         -2.08         3.80 o                         
   7   9   5         16.76         15.11         4.33 o                         
   2  10   5          1.24         11.78         4.02 o                         
   3  10   5          2.50          7.18         3.37 o                         
   4  10   5          6.22         11.11         3.61 o                         
   5  10   5          0.48          5.88         2.96 o                         
  -3  -9   6          1.95          5.05         4.84 o                         
  -2  -9   6         11.24         15.86         6.45 o                         
  -5  -8   6         11.82         15.98         3.82 o                         
  -4  -8   6         32.32         32.43         4.71 o                         
  -3  -8   6          8.55          9.65         3.35 o                         
  -2  -8   6         34.94         43.69         5.00 o                         
  -1  -8   6          4.99          3.40         4.01 o                         
   0  -8   6          0.03          3.60         2.63 o                         
   1  -8   6          2.44          2.04         3.67 o                         
  -6  -7   6          7.95          6.93         2.43 o                         
  -5  -7   6         24.84         26.82         2.45 o                         
  -4  -7   6          0.85          0.37         1.33 o                         
  -3  -7   6         21.49         21.47         2.51 o                         
  -2  -7   6         17.64         20.49         2.40 o                         
  -1  -7   6         17.31         17.13         2.33 o                         
   0  -7   6         14.47         16.53         2.89 o                         
   1  -7   6          0.18         -2.04         2.04 o                         
   2  -7   6         18.47         18.03         3.24 o                         
   3  -7   6          0.03         -2.61         3.01 o                         
  -7  -6   6          6.05          3.88         2.54 o                         
  -6  -6   6          9.89          9.61         2.07 o                         
  -5  -6   6          9.81          9.43         1.86 o                         
  -4  -6   6         34.06         37.97         2.55 o                         
  -3  -6   6        113.73        116.93         4.53 o                         
  -2  -6   6        126.17        117.60         3.56 o                         
  -1  -6   6          0.34          1.19         1.33 o                         
   0  -6   6          2.32          2.42         1.30 o                         
   1  -6   6        109.97        107.61         3.57 o                         
   2  -6   6          0.00          0.36         1.61 o                         
   3  -6   6          7.68          6.40         2.36 o                         
   4  -6   6          0.17         -0.14         2.24 o                         
  -7  -5   6          9.62          6.08         2.63 o                         
  -6  -5   6          2.47          1.23         1.62 o                         
  -5  -5   6         29.52         34.52         2.60 o                         
  -4  -5   6         94.15         88.58         3.11 o                         
  -3  -5   6          1.65         -0.80         1.10 o                         
  -2  -5   6        151.52        139.08         3.45 o                         
  -1  -5   6         19.63         20.86         1.89 o                         
   0  -5   6        379.83        360.08         6.25 o                         
   1  -5   6         90.84         79.82         3.05 o                         
   2  -5   6         35.82         35.94         2.56 o                         
   3  -5   6         70.05         71.36         3.81 o                         
   4  -5   6         46.83         43.99         3.76 o                         
   5  -5   6         81.86         92.59         5.60 o                         
  -8  -4   6          0.71          2.94         3.15 o                         
  -7  -4   6          2.20          6.51         2.23 o                         
  -6  -4   6         21.59         25.05         2.36 o                         
  -5  -4   6        179.67        189.85         4.15 o                         
  -4  -4   6          8.21          9.46         1.31 o                         
  -3  -4   6         76.49         79.04         2.41 o                         
  -2  -4   6         86.31         82.34         2.50 o                         
  -1  -4   6        304.18        295.05         3.96 o                         
   0  -4   6        591.28        570.10         6.41 o                         
   1  -4   6          0.24          0.02         0.94 o                         
   2  -4   6         38.27         44.29         2.49 o                         
   3  -4   6          4.68          3.47         1.38 o                         
   4  -4   6        202.34        207.20         5.72 o                         
   5  -4   6         92.80         84.88         5.14 o                         
   6  -4   6          0.00         -2.37         2.37 o                         
  -8  -3   6          0.80         -1.43         3.02 o                         
  -7  -3   6         10.21          9.33         2.72 o                         
  -6  -3   6        171.13        183.97         6.86 o                         
  -5  -3   6         12.17         17.55         2.11 o                         
  -4  -3   6        124.18        106.79         2.31 o                         
  -3  -3   6          0.04          5.03         0.90 o                         
  -2  -3   6        157.68        148.64         2.41 o                         
  -1  -3   6       1901.78       1925.28        19.11 o                         
   0  -3   6        157.41        159.69         2.64 o                         
   1  -3   6         76.29         80.12         1.90 o                         
   2  -3   6        192.21        179.95         3.19 o                         
   3  -3   6         35.99         44.59         2.76 o                         
   4  -3   6        164.91        170.39         4.27 o                         
   5  -3   6          8.57         10.92         2.28 o                         
   6  -3   6          2.45          3.19         2.29 o                         
   7  -3   6          0.69         -2.90         2.90 o                         
  -8  -2   6          2.15          0.45         3.35 o                         
  -7  -2   6         90.06         88.56         6.49 o                         
  -6  -2   6        115.40        108.78         4.63 o                         
  -5  -2   6          7.65          8.39         1.34 o                         
  -4  -2   6         89.74         96.69         3.41 o                         
  -3  -2   6         47.60         52.27         2.03 o                         
  -2  -2   6        643.33        639.23         6.66 o                         
  -1  -2   6        838.87        829.57         8.24 o                         
   0  -2   6         17.94         20.67         0.74 o                         
   1  -2   6         74.82         61.98         1.72 o                         
   2  -2   6        149.56        158.00         2.63 o                         
   3  -2   6        157.97        138.54         2.87 o                         
   4  -2   6          3.54          2.46         0.79 o                         
   5  -2   6          4.74          4.22         2.22 o                         
   6  -2   6          0.12         -1.77         1.77 o                         
   7  -2   6          0.51         -2.06         2.32 o                         
  -8  -1   6          2.69          2.99         4.12 o                         
  -7  -1   6        122.34        134.65         7.79 o                         
  -6  -1   6          0.46         -0.62         2.39 o                         
  -5  -1   6         67.82         63.07         1.99 o                         
  -4  -1   6         87.76         85.04         2.51 o                         
  -3  -1   6        177.03        172.94         3.12 o                         
  -2  -1   6        268.74        248.08         3.32 o                         
  -1  -1   6        309.97        298.90         3.91 o                         
   0  -1   6        516.53        555.49         5.08 o                         
   1  -1   6        345.00        349.40         4.43 o                         
   2  -1   6        101.90        101.49         2.03 o                         
   3  -1   6         11.80         12.80         1.15 o                         
   4  -1   6        625.95        655.57         9.13 o                         
   5  -1   6          1.55         -0.33         0.81 o                         
   6  -1   6         28.32         30.75         2.66 o                         
   7  -1   6         74.60         79.47         6.12 o                         
   8  -1   6         17.04         15.43         3.18 o                         
  -7   0   6          4.54          3.74         4.53 o                         
  -6   0   6          0.27         -1.66         1.75 o                         
  -5   0   6         41.80         45.15         1.87 o                         
  -4   0   6        128.55        131.14         2.54 o                         
  -3   0   6        135.11        131.74         2.31 o                         
  -2   0   6        937.93        977.33         9.83 o                         
  -1   0   6         25.58         18.32         0.82 o                         
   0   0   6         60.81         57.68         1.24 o                         
   1   0   6         61.85         47.88         1.79 o                         
   2   0   6         33.78         43.36         1.43 o                         
   3   0   6        469.16        454.62         5.80 o                         
   4   0   6        479.36        480.34         6.03 o                         
   5   0   6        162.74        170.48         3.42 o                         
   6   0   6         68.43         70.93         2.68 o                         
   7   0   6         15.75         23.22         3.28 o                         
   8   0   6         26.18         27.69         3.43 o                         
  -7   1   6         39.26         35.11         4.83 o                         
  -6   1   6         12.57          9.86         2.04 o                         
  -5   1   6         27.64         32.20         2.21 o                         
  -4   1   6        473.41        446.56         5.23 o                         
  -3   1   6          4.16          4.07         0.80 o                         
  -2   1   6        324.67        323.44         4.03 o                         
  -1   1   6         65.34         69.50         1.46 o                         
   0   1   6       1847.11       1812.12        13.95 o                         
   1   1   6        793.96        780.37         7.36 o                         
   2   1   6         64.05         67.83         1.65 o                         
   3   1   6        381.66        383.06         4.75 o                         
   4   1   6        218.27        204.82         3.16 o                         
   5   1   6        450.19        444.06         5.34 o                         
   6   1   6        187.55        192.94         3.74 o                         
   7   1   6         25.21         29.29         2.32 o                         
   8   1   6         35.24         40.72         4.13 o                         
  -7   2   6          1.53          1.98         3.04 o                         
  -6   2   6         13.82         14.55         2.45 o                         
  -5   2   6        162.88        166.82         4.39 o                         
  -4   2   6         48.91         47.51         1.94 o                         
  -3   2   6         24.68         23.45         1.29 o                         
  -2   2   6        153.26        159.35         2.42 o                         
  -1   2   6       1100.16       1085.58         9.60 o                         
   0   2   6       1045.75       1039.05         7.86 o                         
   1   2   6         70.49         72.42         1.36 o                         
   2   2   6        306.55        319.72         3.62 o                         
   3   2   6          0.18         -0.22         0.52 o                         
   4   2   6        255.47        260.87         3.56 o                         
   5   2   6        480.46        443.76         5.62 o                         
   6   2   6        142.43        138.87         3.78 o                         
   7   2   6         27.35         31.17         2.46 o                         
   8   2   6          1.24          1.15         1.88 o                         
   9   2   6          0.28          2.35         4.29 o                         
  -6   3   6         86.38        105.64         7.54 o                         
  -5   3   6         49.45         53.58         4.70 o                         
  -4   3   6         19.42         16.08         2.02 o                         
  -3   3   6        122.78        126.28         2.73 o                         
  -2   3   6         16.17         17.59         0.99 o                         
  -1   3   6        557.44        547.26         5.57 o                         
   0   3   6        422.88        426.48         4.49 o                         
   1   3   6          0.55          0.87         0.39 o                         
   2   3   6          2.81         16.65         1.01 o                         
   3   3   6          0.06          4.36         0.67 o                         
   4   3   6        525.74        515.77         5.79 o                         
   5   3   6        184.88        195.55         3.50 o                         
   6   3   6         35.46         35.68         2.03 o                         
   7   3   6          3.03          0.19         1.42 o                         
   8   3   6          3.76          3.92         1.77 o                         
   9   3   6          4.66          8.95         3.10 o                         
  -6   4   6         19.46          9.86         2.79 o                         
  -5   4   6          2.10          4.12         2.21 o                         
  -4   4   6          2.60          1.80         1.70 o                         
  -3   4   6         83.13         84.96         3.27 o                         
  -2   4   6          1.39          1.36         0.90 o                         
  -1   4   6         61.44         56.65         1.59 o                         
   0   4   6          1.48          1.13         0.43 o                         
   1   4   6        109.41        112.20         1.85 o                         
   2   4   6          0.01         -0.38         0.38 o                         
   3   4   6          8.77          8.24         0.82 o                         
   4   4   6         20.99         23.18         1.30 o                         
   5   4   6         47.81         36.47         1.63 o                         
   6   4   6         18.73         16.60         1.60 o                         
   7   4   6         45.25         50.08         3.04 o                         
   8   4   6         16.54         12.90         2.58 o                         
   9   4   6          0.07          3.91         2.42 o                         
  -5   5   6          8.15          8.43         2.42 o                         
  -4   5   6         23.43         24.79         2.75 o                         
  -3   5   6        140.71        124.00         4.26 o                         
  -2   5   6         68.60         56.09         2.56 o                         
  -1   5   6          0.46          0.27         0.77 o                         
   0   5   6        164.94        167.69         2.35 o                         
   1   5   6         26.01         26.96         0.83 o                         
   2   5   6         59.61         55.04         1.67 o                         
   3   5   6          0.39          0.70         0.58 o                         
   4   5   6        289.64        284.09         4.47 o                         
   5   5   6        183.07        179.18         3.27 o                         
   6   5   6          0.42          0.82         1.00 o                         
   7   5   6         17.10         14.63         1.90 o                         
   8   5   6          0.08         -1.64         1.64 o                         
   9   5   6         27.02         28.69         3.11 o                         
  -4   6   6          0.04          3.34         2.92 o                         
  -3   6   6         62.85         62.09         4.97 o                         
  -2   6   6          7.14          8.95         2.17 o                         
  -1   6   6         98.27        108.98         3.52 o                         
   0   6   6         29.60         31.99         1.85 o                         
   1   6   6          5.80          9.08         1.10 o                         
   2   6   6        590.79        564.20         7.88 o                         
   3   6   6        112.90        107.93         2.76 o                         
   4   6   6        145.23        144.15         3.48 o                         
   5   6   6          5.91          7.38         1.31 o                         
   6   6   6         20.65         22.20         1.70 o                         
   7   6   6         17.09         14.36         2.01 o                         
   8   6   6         14.36         14.76         2.42 o                         
   9   6   6         32.77         33.55         3.25 o                         
  -3   7   6          4.45          3.42         2.84 o                         
  -2   7   6         10.53          2.94         4.62 o                         
  -1   7   6         16.01         17.87         2.50 o                         
   0   7   6          0.09          0.35         1.06 o                         
   1   7   6         47.68         51.32         2.01 o                         
   2   7   6          2.33          2.49         0.84 o                         
   3   7   6         12.26         14.18         1.27 o                         
   4   7   6         11.27         13.70         1.56 o                         
   5   7   6          2.74          2.03         1.49 o                         
   6   7   6         40.94         40.58         3.51 o                         
   7   7   6          1.24          1.45         2.82 o                         
   8   7   6          0.29         -2.66         2.85 o                         
  -2   8   6          9.31          7.31         5.11 o                         
  -1   8   6          0.87          1.99         2.11 o                         
   0   8   6         33.35         35.96         2.96 o                         
   1   8   6          6.89          9.23         1.18 o                         
   2   8   6        116.67        108.81         4.93 o                         
   3   8   6         25.79         24.78         2.50 o                         
   4   8   6          0.40          0.15         0.99 o                         
   5   8   6         30.36         20.59         2.77 o                         
   6   8   6          0.61         -0.23         1.89 o                         
   7   8   6         33.87         28.86         4.28 o                         
   8   8   6         21.96         17.21         4.26 o                         
  -1   9   6          2.11          0.42         3.14 o                         
   0   9   6         34.53         37.73         3.34 o                         
   1   9   6          1.77          1.91         1.79 o                         
   2   9   6          0.67          9.15         3.56 o                         
   3   9   6          0.03          5.45         2.64 o                         
   4   9   6          1.10         -0.12         1.01 o                         
   5   9   6          2.09          4.61         1.94 o                         
   6   9   6          5.45          2.20         2.44 o                         
   7   9   6         12.98         13.88         4.26 o                         
   2  10   6          0.71          5.75         3.62 o                         
   3  10   6          1.19          7.05         8.48 o                         
   4  10   6          3.82          4.08         9.31 o                         
   5  10   6          2.77          3.17         2.11 o                         
  -5  -8   7         12.31         14.65         4.12 o                         
  -4  -8   7          0.03          0.40         2.86 o                         
  -3  -8   7         14.47         18.29         3.98 o                         
  -2  -8   7          9.06         21.61         4.14 o                         
  -1  -8   7          1.67          3.81         3.89 o                         
   0  -8   7         13.25         14.24         3.06 o                         
   1  -8   7          3.29          2.70         2.59 o                         
  -6  -7   7          6.62          8.20         2.13 o                         
  -5  -7   7          0.02         -1.56         1.56 o                         
  -4  -7   7         26.96         28.12         2.51 o                         
  -3  -7   7         64.34         66.62         5.28 o                         
  -2  -7   7         11.32         11.30         2.23 o                         
  -1  -7   7          1.02          1.05         1.67 o                         
   0  -7   7          0.18          0.60         2.27 o                         
   1  -7   7         15.33         17.90         5.05 o                         
   2  -7   7         22.38         22.21         3.81 o                         
  -7  -6   7         19.89         21.31         2.89 o                         
  -6  -6   7          0.10          0.51         1.83 o                         
  -5  -6   7          9.49          8.65         2.14 o                         
  -4  -6   7        112.82        117.64         5.43 o                         
  -3  -6   7         41.99         45.13         3.39 o                         
  -2  -6   7         80.23         77.14         3.75 o                         
  -1  -6   7         17.53         18.17         1.95 o                         
   0  -6   7          3.71          1.10         1.26 o                         
   1  -6   7         29.35         34.00         2.33 o                         
   2  -6   7          2.70          2.35         1.58 o                         
   3  -6   7         11.44         15.02         2.84 o                         
   4  -6   7          1.40          0.99         2.32 o                         
  -7  -5   7          4.65          1.32         2.25 o                         
  -6  -5   7          8.50          7.39         2.09 o                         
  -5  -5   7         51.25         55.20         4.25 o                         
  -4  -5   7          5.43          2.83         1.95 o                         
  -3  -5   7          5.01          1.53         1.75 o                         
  -2  -5   7         79.45         67.82         2.75 o                         
  -1  -5   7          0.06         -1.06         1.06 o                         
   0  -5   7         27.66         27.31         1.93 o                         
   1  -5   7         22.67         24.76         1.97 o                         
   2  -5   7         34.65         40.19         2.90 o                         
   3  -5   7         34.91         33.02         2.83 o                         
   4  -5   7          1.95          1.49         2.26 o                         
   5  -5   7          8.53          6.37         2.89 o                         
  -7  -4   7          0.17         -1.73         1.73 o                         
  -6  -4   7          8.76          7.15         1.87 o                         
  -5  -4   7         27.89         29.40         2.32 o                         
  -4  -4   7          7.64          7.94         1.52 o                         
  -3  -4   7          0.65         -0.04         0.96 o                         
  -2  -4   7        273.07        268.77         4.78 o                         
  -1  -4   7         16.89         18.45         1.52 o                         
   0  -4   7          1.12          1.05         0.96 o                         
   1  -4   7        258.50        247.26         4.68 o                         
   2  -4   7        315.27        305.73         5.86 o                         
   3  -4   7          2.89          6.21         1.75 o                         
   4  -4   7         20.03         21.80         2.82 o                         
   5  -4   7          8.41          4.86         2.64 o                         
   6  -4   7         24.46         26.86         3.78 o                         
  -8  -3   7          8.12          8.76         4.17 o                         
  -7  -3   7          9.24         12.04         4.26 o                         
  -6  -3   7         84.84         85.50         3.91 o                         
  -5  -3   7         19.14         22.03         2.29 o                         
  -4  -3   7        372.20        320.71         5.70 o                         
  -3  -3   7        566.04        526.28         6.72 o                         
  -2  -3   7          1.67          1.66         0.84 o                         
  -1  -3   7        438.35        433.90         6.36 o                         
   0  -3   7        193.23        186.21         3.18 o                         
   1  -3   7        588.50        576.23         8.27 o                         
   2  -3   7         73.87         69.58         2.34 o                         
   3  -3   7          2.73          4.42         1.43 o                         
   4  -3   7          1.57          1.42         2.37 o                         
   5  -3   7         75.91         78.84         4.85 o                         
   6  -3   7         85.97         86.21         5.47 o                         
  -8  -2   7          1.88          3.94         3.53 o                         
  -7  -2   7        117.08        135.63         8.46 o                         
  -6  -2   7         24.89         29.59         2.79 o                         
  -5  -2   7         50.33         51.53         2.90 o                         
  -4  -2   7        212.95        192.24         4.27 o                         
  -3  -2   7        138.65        143.61         3.00 o                         
  -2  -2   7        632.97        610.56         7.55 o                         
  -1  -2   7          3.93          5.39         0.92 o                         
   0  -2   7        140.67        128.23         2.02 o                         
   1  -2   7        316.03        310.08         4.45 o                         
   2  -2   7        316.49        291.99         5.72 o                         
   3  -2   7       1079.04       1042.44        11.57 o                         
   4  -2   7          6.94          9.45         1.26 o                         
   5  -2   7         58.82         53.97         3.63 o                         
   6  -2   7         20.04          9.62         3.91 o                         
   7  -2   7          2.10         -1.45         3.72 o                         
  -7  -1   7         67.18         64.92         5.90 o                         
  -6  -1   7          2.99          3.23         2.37 o                         
  -5  -1   7          7.74          7.77         1.34 o                         
  -4  -1   7          7.77          4.78         1.12 o                         
  -3  -1   7        173.41        173.49         3.26 o                         
  -2  -1   7        530.33        505.61         6.29 o                         
  -1  -1   7        283.89        299.99         4.29 o                         
   0  -1   7         13.90         16.05         0.97 o                         
   1  -1   7          0.66          0.63         0.76 o                         
   2  -1   7        335.69        307.18         4.26 o                         
   3  -1   7        396.66        363.65         5.59 o                         
   4  -1   7         58.74         59.10         2.51 o                         
   5  -1   7          2.78          3.04         1.18 o                         
   6  -1   7         25.93         28.39         2.60 o                         
   7  -1   7          9.36          7.21         2.76 o                         
   8  -1   7          5.82          3.35         2.72 o                         
  -7   0   7          0.06         -2.91         2.91 o                         
  -6   0   7          1.07          1.31         1.86 o                         
  -5   0   7          2.59          0.93         1.10 o                         
  -4   0   7          0.89         -0.56         0.85 o                         
  -3   0   7        566.30        550.37         6.72 o                         
  -2   0   7        178.95        186.95         3.14 o                         
  -1   0   7         76.27         96.28         1.81 o                         
   0   0   7         12.53         17.14         0.86 o                         
   1   0   7        357.87        378.77         4.45 o                         
   2   0   7         31.14         47.47         1.71 o                         
   3   0   7        349.74        359.64         5.38 o                         
   4   0   7          7.04          4.87         1.22 o                         
   5   0   7          5.42          7.62         1.20 o                         
   6   0   7         21.79         21.39         1.88 o                         
   7   0   7          0.67          1.81         2.47 o                         
   8   0   7         38.63         37.35         4.23 o                         
  -7   1   7         45.94         37.29         5.02 o                         
  -6   1   7          0.06         -1.74         1.74 o                         
  -5   1   7          7.22          7.77         1.39 o                         
  -4   1   7         20.91         17.32         1.32 o                         
  -3   1   7          5.85          4.54         0.91 o                         
  -2   1   7        439.58        417.25         5.27 o                         
  -1   1   7          0.00         -0.52         0.52 o                         
   0   1   7         23.04         19.34         0.85 o                         
   1   1   7        239.34        259.74         3.09 o                         
   2   1   7        434.03        410.87         4.83 o                         
   3   1   7        425.15        412.72         5.15 o                         
   4   1   7          4.66          2.44         0.99 o                         
   5   1   7         12.80         14.37         1.46 o                         
   6   1   7          0.76         -0.97         1.14 o                         
   7   1   7        190.23        198.25         4.93 o                         
   8   1   7        142.97        147.40         7.23 o                         
  -7   2   7         10.00         11.59         4.56 o                         
  -6   2   7          0.05          1.53         2.30 o                         
  -5   2   7          8.81          7.42         1.53 o                         
  -4   2   7          3.61          3.96         1.17 o                         
  -3   2   7        491.37        465.24         5.74 o                         
  -2   2   7         21.30         24.01         1.20 o                         
  -1   2   7        207.95        212.32         2.87 o                         
   0   2   7          7.44          6.82         0.67 o                         
   1   2   7          8.68         10.77         0.85 o                         
   2   2   7       1804.77       1775.51        17.94 o                         
   3   2   7        299.88        302.71         3.89 o                         
   4   2   7          0.79         -0.67         0.74 o                         
   5   2   7          0.15         -0.09         0.97 o                         
   6   2   7          3.29          3.47         1.30 o                         
   7   2   7        110.88        124.51         4.09 o                         
   8   2   7         10.70         13.92         2.76 o                         
   9   2   7          0.05         -2.20         2.84 o                         
  -6   3   7          5.64         11.50         2.96 o                         
  -5   3   7         24.90         29.63         3.44 o                         
  -4   3   7        289.01        295.01         5.74 o                         
  -3   3   7        349.14        350.68         5.00 o                         
  -2   3   7          4.71          6.58         0.85 o                         
  -1   3   7        389.22        391.95         4.42 o                         
   0   3   7         88.97         80.98         1.72 o                         
   1   3   7        559.37        548.77         5.19 o                         
   2   3   7        289.42        287.51         3.52 o                         
   3   3   7         94.13         83.99         1.81 o                         
   4   3   7         22.66         33.43         1.60 o                         
   5   3   7         35.16         39.31         1.95 o                         
   6   3   7        197.00        204.54         4.27 o                         
   7   3   7         10.62         12.12         1.74 o                         
   8   3   7          0.07         -1.49         1.54 o                         
   9   3   7          2.92          0.37         2.69 o                         
  -6   4   7         13.49          9.30         8.06 o                         
  -5   4   7          9.81          7.30         2.46 o                         
  -4   4   7         93.73         96.68         4.20 o                         
  -3   4   7         13.93         14.69         1.78 o                         
  -2   4   7          2.27          0.28         0.75 o                         
  -1   4   7          9.18          8.68         0.90 o                         
   0   4   7         33.95         30.49         1.35 o                         
   1   4   7        172.30        175.18         2.73 o                         
   2   4   7          0.55          1.23         0.47 o                         
   3   4   7        107.35         98.86         2.18 o                         
   4   4   7         28.61         31.00         1.67 o                         
   5   4   7         43.28         37.16         2.21 o                         
   6   4   7         88.94         83.51         3.72 o                         
   7   4   7         11.11         10.34         1.91 o                         
   8   4   7          2.99         -1.24         1.92 o                         
   9   4   7          3.01          1.93         2.39 o                         
  -5   5   7         34.82         33.00         4.71 o                         
  -4   5   7          1.35         -0.11         1.84 o                         
  -3   5   7        112.84        104.00         4.33 o                         
  -2   5   7        191.75        185.75         4.20 o                         
  -1   5   7          0.10          1.07         0.89 o                         
   0   5   7         95.39         91.47         1.82 o                         
   1   5   7         10.85          9.89         0.77 o                         
   2   5   7         21.86         23.77         0.90 o                         
   3   5   7          9.97         10.07         0.87 o                         
   4   5   7        124.60        118.97         2.72 o                         
   5   5   7        246.91        247.00         4.83 o                         
   6   5   7         14.88         15.15         1.57 o                         
   7   5   7          1.97          0.28         1.56 o                         
   8   5   7          7.59          6.57         2.04 o                         
   9   5   7         11.48          9.09         2.44 o                         
  -4   6   7          0.41          1.02         2.91 o                         
  -3   6   7         27.29         26.98         3.33 o                         
  -2   6   7         28.67         25.13         2.95 o                         
  -1   6   7         28.40         26.90         2.59 o                         
   0   6   7          4.12          5.33         1.52 o                         
   1   6   7         51.86         55.95         2.31 o                         
   2   6   7          5.53          7.03         1.12 o                         
   3   6   7         11.26         12.52         0.97 o                         
   4   6   7         66.42         65.83         2.10 o                         
   5   6   7          5.97          8.64         1.31 o                         
   6   6   7         14.91         14.30         1.78 o                         
   7   6   7          0.80          0.43         1.42 o                         
   8   6   7         16.02         18.01         2.40 o                         
   9   6   7         29.85         15.70         8.16 o                         
  -3   7   7         13.89         10.25         3.11 o                         
  -2   7   7         33.87         37.39         3.62 o                         
  -1   7   7         17.62         19.84         2.57 o                         
   0   7   7          8.39          7.33         1.49 o                         
   1   7   7          0.56          0.23         1.00 o                         
   2   7   7         30.00         31.03         2.06 o                         
   3   7   7        112.10        115.51         4.48 o                         
   4   7   7          0.81          1.24         1.14 o                         
   5   7   7         11.79         10.81         1.99 o                         
   6   7   7          0.14         -1.69         1.69 o                         
   7   7   7          9.24          9.68         3.19 o                         
   8   7   7         17.80         16.03         4.56 o                         
  -2   8   7         18.89         26.43         3.75 o                         
  -1   8   7          0.23         -0.13         2.54 o                         
   0   8   7          2.75          1.92         1.78 o                         
   1   8   7          0.01          0.26         1.05 o                         
   2   8   7        169.75        164.28         8.53 o                         
   3   8   7        271.49        246.28         6.19 o                         
   4   8   7          1.21         -0.88         1.05 o                         
   5   8   7          1.91          1.80         1.62 o                         
   6   8   7          0.22          1.05         2.11 o                         
   7   8   7         13.16         20.15         3.81 o                         
   8   8   7         11.27         10.35         5.02 o                         
   0   9   7          2.01          4.88         4.08 o                         
   1   9   7          0.05         -0.17         2.85 o                         
   2   9   7          5.46         10.57         2.86 o                         
   3   9   7          0.66          2.07         2.39 o                         
   4   9   7          0.65          1.05         1.13 o                         
   5   9   7          0.22          1.14         1.83 o                         
   6   9   7          4.71          5.23         2.47 o                         
   7   9   7          3.95          6.64         3.39 o                         
   2  10   7          0.49          9.21         6.07 o                         
   3  10   7          1.29          9.45         3.46 o                         
   4  10   7          2.07          3.05         4.45 o                         
   5  10   7          1.09          0.81         1.42 o                         
  -4  -8   8          0.98         -0.47         3.21 o                         
  -3  -8   8          0.01         -1.19         2.77 o                         
  -2  -8   8          3.03          0.26         3.00 o                         
  -1  -8   8         18.71         28.57         4.57 o                         
   0  -8   8         14.94         10.40         8.58 o                         
  -5  -7   8          3.33          0.62         2.00 o                         
  -4  -7   8          0.01         -0.95         2.17 o                         
  -3  -7   8          1.96          2.03         2.03 o                         
  -2  -7   8          6.43          5.89         2.17 o                         
  -1  -7   8         62.04         70.90         5.10 o                         
   0  -7   8          0.10         -1.97         1.97 o                         
   1  -7   8          0.22          0.33         4.02 o                         
   2  -7   8          0.00         -0.77         2.41 o                         
  -6  -6   8         63.97         70.40         4.14 o                         
  -5  -6   8          2.93          4.13         1.89 o                         
  -4  -6   8         33.72         25.62         3.07 o                         
  -3  -6   8          8.00          3.69         1.92 o                         
  -2  -6   8         70.75         75.89         4.26 o                         
  -1  -6   8         72.33         77.58         3.57 o                         
   0  -6   8          4.07          1.41         1.37 o                         
   1  -6   8          0.43         -1.29         1.29 o                         
   2  -6   8          1.92          3.58         1.56 o                         
   3  -6   8         58.62         59.38         8.22 o                         
  -7  -5   8          8.64          5.79         2.42 o                         
  -6  -5   8          8.12          7.72         2.22 o                         
  -5  -5   8         26.59         29.07         2.71 o                         
  -4  -5   8         25.04         25.92         2.97 o                         
  -3  -5   8         53.46         52.45         3.67 o                         
  -2  -5   8         44.96         43.10         2.52 o                         
  -1  -5   8         47.02         43.53         2.60 o                         
   0  -5   8         48.54         49.06         2.59 o                         
   1  -5   8         11.18         11.45         1.68 o                         
   2  -5   8          4.93          3.82         1.68 o                         
   3  -5   8         24.09         24.14         2.65 o                         
   4  -5   8          4.61          4.24         2.85 o                         
   5  -5   8          0.00         -2.42         2.42 o                         
  -7  -4   8          2.28          0.76         2.18 o                         
  -6  -4   8         21.15         19.35         2.42 o                         
  -5  -4   8         15.35         17.84         2.21 o                         
  -4  -4   8          0.05         -0.46         1.58 o                         
  -3  -4   8         35.25         33.92         3.75 o                         
  -2  -4   8        279.49        257.75         5.21 o                         
  -1  -4   8        127.12        116.70         3.72 o                         
   0  -4   8          3.34          2.63         1.32 o                         
   1  -4   8          4.31          3.90         1.41 o                         
   2  -4   8         72.69         58.47         3.39 o                         
   3  -4   8         27.08         27.29         2.61 o                         
   4  -4   8         11.32         11.39         2.66 o                         
   5  -4   8          0.25          1.18         2.37 o                         
  -7  -3   8          0.00         -3.28         3.28 o                         
  -6  -3   8          9.24          8.34         2.29 o                         
  -5  -3   8          0.81          4.10         1.71 o                         
  -4  -3   8         45.70         44.81         3.25 o                         
  -3  -3   8         23.62         23.92         1.98 o                         
  -2  -3   8         82.01         75.00         2.69 o                         
  -1  -3   8        313.54        294.53         5.16 o                         
   0  -3   8         29.27         34.18         1.40 o                         
   1  -3   8        425.74        413.75         6.13 o                         
   2  -3   8          0.07          0.94         1.87 o                         
   3  -3   8        191.70        195.89         5.30 o                         
   4  -3   8         95.40         86.65         4.21 o                         
   5  -3   8         90.47         98.50         5.52 o                         
   6  -3   8         51.46         55.98         4.75 o                         
  -7  -2   8          0.71          0.56         3.28 o                         
  -6  -2   8          3.47          1.48         2.11 o                         
  -5  -2   8         55.47         57.04         3.34 o                         
  -4  -2   8        129.05        136.65         3.75 o                         
  -3  -2   8         25.77         27.95         1.88 o                         
  -2  -2   8         16.26         21.84         1.35 o                         
  -1  -2   8        234.57        220.90         3.84 o                         
   0  -2   8        614.74        582.79         6.51 o                         
   1  -2   8        234.93        219.38         3.56 o                         
   2  -2   8        207.98        192.39         3.58 o                         
   3  -2   8          8.64          3.04         1.19 o                         
   4  -2   8         49.73         44.86         2.59 o                         
   5  -2   8        286.60        287.95         7.47 o                         
   6  -2   8         30.52         24.48         3.77 o                         
   7  -2   8          6.88         -2.85         2.85 o                         
  -7  -1   8         14.30         10.66         3.81 o                         
  -6  -1   8         46.65         52.91         3.99 o                         
  -5  -1   8        242.82        250.45         5.09 o                         
  -4  -1   8         82.13         63.78         2.44 o                         
  -3  -1   8        265.55        236.97         4.10 o                         
  -2  -1   8         60.69         54.44         1.72 o                         
  -1  -1   8        779.48        772.28         9.46 o                         
   0  -1   8       2103.17       2101.76        17.98 o                         
   1  -1   8         17.71         17.71         1.23 o                         
   2  -1   8         52.93         47.03         2.19 o                         
   3  -1   8         44.23         41.02         2.19 o                         
   4  -1   8         15.52         16.90         1.62 o                         
   5  -1   8         97.22         87.72         3.78 o                         
   6  -1   8         33.81         29.26         3.31 o                         
   7  -1   8          1.45          0.40         3.30 o                         
  -7   0   8         45.04         48.15         5.40 o                         
  -6   0   8        126.94        138.96         6.06 o                         
  -5   0   8         74.41         75.07         3.34 o                         
  -4   0   8          4.13          1.11         1.01 o                         
  -3   0   8         78.60         87.72         2.84 o                         
  -2   0   8        122.93        125.86         2.87 o                         
  -1   0   8       1117.06       1151.50        11.01 o                         
   0   0   8        171.69        186.88         2.89 o                         
   1   0   8          3.18          2.51         0.71 o                         
   2   0   8         14.54         12.09         1.11 o                         
   3   0   8        576.65        569.46         7.75 o                         
   4   0   8         74.49         80.65         2.82 o                         
   5   0   8          5.86          9.89         1.58 o                         
   6   0   8          0.44         -1.35         1.35 o                         
   7   0   8          0.75          2.63         3.48 o                         
   8   0   8          4.17          5.14         3.73 o                         
  -7   1   8         22.29         19.48         4.30 o                         
  -6   1   8         88.86         96.05         5.14 o                         
  -5   1   8          8.40          7.97         1.56 o                         
  -4   1   8        195.66        187.54         5.31 o                         
  -3   1   8         17.46         15.61         1.37 o                         
  -2   1   8        192.02        175.64         3.21 o                         
  -1   1   8         85.58         83.10         1.92 o                         
   0   1   8        138.46        129.49         2.00 o                         
   1   1   8        977.82        991.88         8.61 o                         
   2   1   8          0.30         -0.63         0.63 o                         
   3   1   8         22.80         23.94         1.42 o                         
   4   1   8         58.01         65.31         2.52 o                         
   5   1   8        274.48        275.00         5.53 o                         
   6   1   8          9.47          8.64         1.80 o                         
   7   1   8         22.74         16.00         2.52 o                         
   8   1   8         23.46         27.92         3.87 o                         
  -6   2   8          1.06          0.64         2.87 o                         
  -5   2   8          1.34          0.68         1.34 o                         
  -4   2   8         19.11         15.40         1.58 o                         
  -3   2   8        222.34        205.15         3.54 o                         
  -2   2   8         20.30         20.30         1.39 o                         
  -1   2   8        376.50        365.68         4.29 o                         
   0   2   8         21.60         26.30         1.35 o                         
   1   2   8          4.30          5.62         0.79 o                         
   2   2   8         10.77         18.65         0.88 o                         
   3   2   8         65.07         67.84         2.17 o                         
   4   2   8        362.37        345.75         5.19 o                         
   5   2   8        213.70        210.83         4.37 o                         
   6   2   8         48.53         53.00         2.67 o                         
   7   2   8          9.44          9.48         2.01 o                         
   8   2   8          4.41          3.84         2.60 o                         
  -6   3   8         18.06         14.98         3.27 o                         
  -5   3   8         17.76         12.69         2.15 o                         
  -4   3   8         72.69         80.32         3.50 o                         
  -3   3   8         34.55         35.28         2.10 o                         
  -2   3   8         30.19         34.82         2.23 o                         
  -1   3   8        216.71        207.81         3.17 o                         
   0   3   8          5.63         11.57         0.85 o                         
   1   3   8        849.85        875.00         8.17 o                         
   2   3   8          1.56          4.82         0.78 o                         
   3   3   8        136.35        139.33         2.99 o                         
   4   3   8        322.29        337.62         5.00 o                         
   5   3   8         74.58         73.09         3.31 o                         
   6   3   8        201.25        197.14         4.25 o                         
   7   3   8          1.69          2.85         1.44 o                         
   8   3   8         61.79         68.08         3.70 o                         
   9   3   8         19.71         24.63         3.74 o                         
  -5   4   8         16.85         22.75         3.53 o                         
  -4   4   8         40.33         41.65         2.77 o                         
  -3   4   8          3.91          3.38         1.39 o                         
  -2   4   8         47.01         51.24         1.89 o                         
  -1   4   8        204.63        203.30         3.11 o                         
   0   4   8        401.04        393.63         5.00 o                         
   1   4   8        145.74        140.61         2.29 o                         
   2   4   8         19.50         19.61         1.02 o                         
   3   4   8        296.39        292.94         4.41 o                         
   4   4   8         10.28         12.82         1.17 o                         
   5   4   8        191.53        181.70         3.96 o                         
   6   4   8        112.64        116.62         3.65 o                         
   7   4   8          7.08          4.48         2.19 o                         
   8   4   8         20.78         24.93         2.68 o                         
   9   4   8          0.14          1.24         1.96 o                         
  -5   5   8         49.51         62.43         5.69 o                         
  -4   5   8          0.67          2.24         1.81 o                         
  -3   5   8         17.12         17.59         2.00 o                         
  -2   5   8          0.18         -0.68         1.25 o                         
  -1   5   8         26.23         21.21         1.41 o                         
   0   5   8        350.53        338.68         4.28 o                         
   1   5   8         12.43         13.88         1.03 o                         
   2   5   8         13.23         15.46         0.86 o                         
   3   5   8         34.56         33.98         1.43 o                         
   4   5   8          9.22         10.31         1.19 o                         
   5   5   8        266.74        267.07         4.93 o                         
   6   5   8          0.35         -1.10         1.10 o                         
   7   5   8          6.24          5.75         1.92 o                         
   8   5   8          0.18         -1.40         1.56 o                         
   9   5   8          3.41          7.55         2.07 o                         
  -4   6   8          1.83          3.12         2.91 o                         
  -3   6   8          3.80          6.46         2.47 o                         
  -2   6   8         15.84         19.20         2.49 o                         
  -1   6   8          6.39          7.99         2.04 o                         
   0   6   8         13.87         13.86         1.84 o                         
   1   6   8          8.46          8.64         1.42 o                         
   2   6   8         31.66         34.00         2.21 o                         
   3   6   8          0.11          6.54         1.14 o                         
   4   6   8         24.97         23.82         1.52 o                         
   5   6   8          0.13          2.67         1.19 o                         
   6   6   8         15.89         19.28         2.01 o                         
   7   6   8          0.32          1.72         1.84 o                         
   8   6   8         11.65         13.37         3.23 o                         
  -3   7   8         23.39         29.73         4.26 o                         
  -2   7   8         61.55         55.46         4.35 o                         
  -1   7   8         32.23         33.60         2.95 o                         
   0   7   8         17.84         20.04         2.38 o                         
   1   7   8          4.86          4.89         1.31 o                         
   2   7   8          3.58          3.43         1.10 o                         
   3   7   8         12.47         12.73         1.47 o                         
   4   7   8          4.27          4.07         1.26 o                         
   5   7   8        133.26        123.24         4.77 o                         
   6   7   8         11.31         10.21         2.23 o                         
   7   7   8          0.09          2.19         2.28 o                         
   8   7   8          0.33         -1.37         4.50 o                         
  -2   8   8         21.06         18.68         6.48 o                         
  -1   8   8          0.57          2.34         1.98 o                         
   0   8   8         18.41         22.47         4.76 o                         
   1   8   8          0.39         -0.07         1.18 o                         
   2   8   8          3.51          4.62         1.15 o                         
   3   8   8        107.43        101.26         4.03 o                         
   4   8   8          0.03         -0.74         1.60 o                         
   5   8   8         17.90         22.97         2.89 o                         
   6   8   8          0.51         -0.98         1.90 o                         
   7   8   8          1.46          5.32         2.86 o                         
   0   9   8          0.09          2.56         4.01 o                         
   1   9   8          0.55          7.03         2.51 o                         
   2   9   8          0.08          0.37         2.76 o                         
   3   9   8          9.35          9.75         2.87 o                         
   4   9   8          4.46          5.12         1.73 o                         
   5   9   8          0.11          3.40         3.81 o                         
   6   9   8          1.94          3.49         3.47 o                         
   3  10   8         46.65         50.98         6.96 o                         
   4  10   8          3.81          3.56         6.28 o                         
  -2  -8   9          2.26          2.90         3.15 o                         
  -5  -7   9          0.89          5.22         2.81 o                         
  -4  -7   9         14.55         11.10         4.61 o                         
  -3  -7   9          5.38          7.70         2.48 o                         
  -2  -7   9          0.54          0.29         2.65 o                         
  -1  -7   9          8.83         10.47         3.85 o                         
   0  -7   9          3.86          2.13         3.07 o                         
   1  -7   9         37.28         34.82         5.90 o                         
  -6  -6   9         45.86         50.94         3.83 o                         
  -5  -6   9         15.66         10.42         2.27 o                         
  -4  -6   9         43.13         41.71         3.82 o                         
  -3  -6   9          2.33          6.30         2.20 o                         
  -2  -6   9         43.51         40.57         3.48 o                         
  -1  -6   9          0.12          3.11         1.83 o                         
   0  -6   9         38.53         45.58         2.76 o                         
   1  -6   9         46.82         47.08         2.87 o                         
   2  -6   9          5.07          3.88         1.74 o                         
   3  -6   9         32.40         29.57         3.70 o                         
  -6  -5   9         15.58         23.17         2.93 o                         
  -5  -5   9         23.59         23.02         2.75 o                         
  -4  -5   9         13.21         13.89         2.66 o                         
  -3  -5   9         80.75         81.67         4.62 o                         
  -2  -5   9        131.35        140.96         7.50 o                         
  -1  -5   9         10.58         10.58         1.81 o                         
   0  -5   9         11.69         13.37         1.86 o                         
   1  -5   9          6.72          8.22         1.67 o                         
   2  -5   9         61.24         58.76         3.15 o                         
   3  -5   9         35.54         44.37         3.40 o                         
   4  -5   9          0.21         -0.35         2.66 o                         
  -7  -4   9          5.51          7.06         2.78 o                         
  -6  -4   9         59.90         62.30         4.01 o                         
  -5  -4   9          3.30          5.97         2.02 o                         
  -4  -4   9         85.33         89.49         5.42 o                         
  -3  -4   9        319.44        341.60         8.92 o                         
  -2  -4   9          9.30          9.39         1.62 o                         
  -1  -4   9        130.58        120.26         3.85 o                         
   0  -4   9          8.36          4.91         1.41 o                         
   1  -4   9          0.22         -0.07         1.44 o                         
   2  -4   9         84.17         92.73         4.26 o                         
   3  -4   9          6.39          6.02         1.95 o                         
   4  -4   9          3.10         -0.20         2.93 o                         
   5  -4   9          6.15          4.66         2.68 o                         
  -7  -3   9          0.42          2.25         2.48 o                         
  -6  -3   9          1.00         -1.31         1.98 o                         
  -5  -3   9          1.58          2.64         1.70 o                         
  -4  -3   9         98.46        101.67         4.74 o                         
  -3  -3   9          6.23          4.79         1.63 o                         
  -2  -3   9          0.39          2.62         1.14 o                         
  -1  -3   9          7.67         17.60         1.80 o                         
   0  -3   9          1.54          2.18         1.23 o                         
   1  -3   9         42.85         38.36         2.25 o                         
   2  -3   9          1.31          3.55         1.60 o                         
   3  -3   9         36.11         47.27         3.97 o                         
   4  -3   9          0.19         -1.09         1.71 o                         
   5  -3   9          9.00          7.99         2.81 o                         
   6  -3   9          2.34         -1.27         2.56 o                         
  -7  -2   9          2.67          1.90         2.67 o                         
  -6  -2   9          0.08         -2.12         2.12 o                         
  -5  -2   9         26.03         23.59         2.57 o                         
  -4  -2   9          8.07          7.29         2.32 o                         
  -3  -2   9         30.43         26.78         2.17 o                         
  -2  -2   9        139.23        137.94         3.88 o                         
  -1  -2   9        375.87        356.52         5.70 o                         
   0  -2   9          0.37         -0.62         0.75 o                         
   1  -2   9         60.77         59.47         2.24 o                         
   2  -2   9        530.59        519.72         7.48 o                         
   3  -2   9         88.46         76.41         3.27 o                         
   4  -2   9         16.39         10.05         3.39 o                         
   5  -2   9          1.16          2.45         1.97 o                         
   6  -2   9          3.28          8.28         3.75 o                         
   7  -2   9         47.83         49.83         5.58 o                         
  -7  -1   9          3.45          1.25         3.42 o                         
  -6  -1   9         16.49         13.10         2.84 o                         
  -5  -1   9         18.45         16.81         2.29 o                         
  -4  -1   9         81.64         83.53         3.07 o                         
  -3  -1   9        468.14        425.33         7.31 o                         
  -2  -1   9        179.74        179.24         4.69 o                         
  -1  -1   9         25.93         29.06         1.80 o                         
   0  -1   9          1.91          2.58         0.89 o                         
   1  -1   9        691.25        655.33         7.26 o                         
   2  -1   9        572.88        540.75         9.09 o                         
   3  -1   9         20.15         18.92         1.95 o                         
   4  -1   9         31.13         27.39         2.21 o                         
   5  -1   9         32.68         32.68         3.18 o                         
   6  -1   9        183.81        190.99         7.49 o                         
   7  -1   9         56.70         49.45         7.93 o                         
  -7   0   9          3.71          0.93         3.31 o                         
  -6   0   9         69.85         80.73         4.91 o                         
  -5   0   9          7.60          5.62         1.62 o                         
  -4   0   9        114.54        123.00         3.33 o                         
  -3   0   9        213.98        220.73         5.14 o                         
  -2   0   9        112.57        111.16         2.76 o                         
  -1   0   9         98.64        103.77         2.74 o                         
   0   0   9        128.05        126.06         2.42 o                         
   1   0   9        561.35        549.49         6.02 o                         
   2   0   9        254.03        252.55         4.55 o                         
   3   0   9        414.62        422.64         6.49 o                         
   4   0   9        384.43        371.98         6.97 o                         
   5   0   9        111.68        104.64         3.93 o                         
   6   0   9         85.46         90.26         5.63 o                         
   7   0   9         12.68         11.46         4.12 o                         
   8   0   9          4.42          4.03         5.91 o                         
  -6   1   9         13.68         17.16         3.09 o                         
  -5   1   9         45.84         45.77         2.81 o                         
  -4   1   9         17.15         21.51         1.98 o                         
  -3   1   9         13.84          9.83         1.28 o                         
  -2   1   9        165.59        160.23         3.21 o                         
  -1   1   9         25.95         22.12         1.27 o                         
   0   1   9        598.74        614.60         6.11 o                         
   1   1   9        101.22        106.70         1.82 o                         
   2   1   9         29.42         27.71         1.47 o                         
   3   1   9        390.14        358.04         5.38 o                         
   4   1   9        137.02        127.97         3.64 o                         
   5   1   9         79.87         79.53         3.45 o                         
   6   1   9          3.18         -1.26         1.54 o                         
   7   1   9          3.40         -1.57         3.90 o                         
   8   1   9          5.37         10.81         4.56 o                         
  -6   2   9         12.05         13.07         3.21 o                         
  -5   2   9          9.72          9.04         1.66 o                         
  -4   2   9          7.05          5.37         1.40 o                         
  -3   2   9         18.56         17.97         1.53 o                         
  -2   2   9        305.54        295.43         5.10 o                         
  -1   2   9        380.31        373.97         4.48 o                         
   0   2   9         47.53         50.75         2.05 o                         
   1   2   9         14.77         11.08         1.01 o                         
   2   2   9         13.76         18.92         1.47 o                         
   3   2   9         34.91         33.36         1.55 o                         
   4   2   9        125.29        119.02         3.95 o                         
   5   2   9          2.70          0.96         1.41 o                         
   6   2   9          0.17          0.48         1.88 o                         
   7   2   9          6.51          3.92         2.03 o                         
   8   2   9          3.16          1.56         3.50 o                         
  -6   3   9         42.16         45.76         4.62 o                         
  -5   3   9          1.59         -0.39         1.89 o                         
  -4   3   9          0.18          4.32         1.42 o                         
  -3   3   9         33.94         37.65         2.34 o                         
  -2   3   9         70.41         76.70         3.01 o                         
  -1   3   9        134.75        150.94         2.80 o                         
   0   3   9         41.98         42.83         1.42 o                         
   1   3   9          9.38         25.88         1.35 o                         
   2   3   9         90.11        105.02         2.25 o                         
   3   3   9        241.76        242.30         3.83 o                         
   4   3   9         16.59         16.59         1.43 o                         
   5   3   9         74.49         72.03         3.42 o                         
   6   3   9         10.21          7.63         1.73 o                         
   7   3   9         16.21         21.18         2.38 o                         
   8   3   9        101.23        102.04         5.13 o                         
  -5   4   9          0.71         -1.08         3.27 o                         
  -4   4   9          5.31          0.47         2.08 o                         
  -3   4   9         31.61         34.48         2.28 o                         
  -2   4   9        186.80        185.83         3.82 o                         
  -1   4   9         29.38         27.60         1.57 o                         
   0   4   9         55.04         53.79         2.16 o                         
   1   4   9          0.51          0.18         0.84 o                         
   2   4   9         60.99         58.13         1.93 o                         
   3   4   9        362.93        357.91         5.07 o                         
   4   4   9          0.00         -0.90         0.97 o                         
   5   4   9         21.40         21.73         1.84 o                         
   6   4   9         20.65         24.25         2.07 o                         
   7   4   9         18.14         26.59         2.74 o                         
   8   4   9         25.84         31.50         4.24 o                         
  -4   5   9          0.55          2.35         2.02 o                         
  -3   5   9        177.06        190.40         4.97 o                         
  -2   5   9         22.82         24.36         2.24 o                         
  -1   5   9          1.71          1.56         1.04 o                         
   0   5   9         54.79         49.05         1.80 o                         
   1   5   9         22.79         25.63         1.35 o                         
   2   5   9        235.77        237.83         4.92 o                         
   3   5   9         12.03         11.63         1.03 o                         
   4   5   9          1.73          2.25         1.07 o                         
   5   5   9          2.19          2.71         1.26 o                         
   6   5   9         11.86          9.37         1.64 o                         
   7   5   9         81.48         80.55         5.08 o                         
   8   5   9          0.61         -1.70         2.37 o                         
  -3   6   9         20.61         20.20         3.19 o                         
  -2   6   9          0.08          2.04         1.82 o                         
  -1   6   9          0.01          2.51         1.85 o                         
   0   6   9         29.89         27.45         3.43 o                         
   1   6   9         35.63         40.95         2.25 o                         
   2   6   9         39.39         41.99         2.54 o                         
   3   6   9          2.60          4.11         1.03 o                         
   4   6   9         10.97         12.61         1.19 o                         
   5   6   9          7.92         11.50         1.52 o                         
   6   6   9         42.77         47.05         2.80 o                         
   7   6   9         23.16         23.54         3.11 o                         
   8   6   9          5.23          9.53         2.47 o                         
  -2   7   9         44.58         44.66         4.09 o                         
  -1   7   9         11.44         14.29         2.44 o                         
   0   7   9         10.01         10.53         2.39 o                         
   1   7   9         33.08         37.17         2.91 o                         
   2   7   9          9.94         11.16         1.54 o                         
   3   7   9          0.82         -0.78         1.13 o                         
   4   7   9          2.11          1.52         2.67 o                         
   5   7   9         69.92         67.20         5.44 o                         
   6   7   9         42.05         40.36         3.78 o                         
   7   7   9          5.10          5.13         2.85 o                         
   8   7   9          0.03          2.57         2.94 o                         
  -1   8   9          1.71          2.58         3.07 o                         
   0   8   9          4.84          7.39         2.62 o                         
   1   8   9          0.33          0.75         2.06 o                         
   2   8   9         17.50         18.03         1.81 o                         
   3   8   9          0.00          2.31         1.21 o                         
   4   8   9          0.00         -0.76         1.81 o                         
   5   8   9          9.58          9.33         2.28 o                         
   6   8   9          0.08          2.06         2.81 o                         
   7   8   9          1.53          3.22         2.65 o                         
   0   9   9          1.33          5.23         3.14 o                         
   1   9   9          4.24          8.66         2.50 o                         
   2   9   9          0.03         -1.57         1.57 o                         
   3   9   9         18.32         21.06         1.93 o                         
   4   9   9          8.15          9.07         3.65 o                         
   5   9   9          3.07          4.75         1.98 o                         
   6   9   9          5.06          4.67         2.28 o                         
  -4  -7  10         19.19         12.30         3.15 o                         
  -3  -7  10          0.07          4.32         2.40 o                         
  -2  -7  10          0.49         -0.59         2.50 o                         
  -1  -7  10          2.18         -0.83         4.64 o                         
   0  -7  10          0.05          3.47         4.62 o                         
   1  -7  10          8.02          4.66         3.05 o                         
  -5  -6  10          0.24         -0.78         1.93 o                         
  -4  -6  10         32.45         30.54         4.21 o                         
  -3  -6  10          8.72          5.13         2.46 o                         
  -2  -6  10          1.55          0.45         3.12 o                         
  -1  -6  10          0.61          1.41         2.14 o                         
   0  -6  10         46.77         44.53         2.84 o                         
   1  -6  10          2.99          2.67         2.08 o                         
   2  -6  10         29.43         37.33         3.97 o                         
  -6  -5  10         28.60         28.81         4.15 o                         
  -5  -5  10         46.29         46.82         3.60 o                         
  -4  -5  10          5.67          0.33         2.96 o                         
  -3  -5  10          2.77          4.00         2.48 o                         
  -2  -5  10         13.23          6.71         2.81 o                         
  -1  -5  10         56.19         57.74         3.45 o                         
   0  -5  10         87.52         88.30         3.68 o                         
   1  -5  10         14.62         16.61         2.04 o                         
   2  -5  10          5.79          4.77         1.79 o                         
   3  -5  10         14.82         17.30         3.35 o                         
   4  -5  10         21.60         27.77         4.28 o                         
  -6  -4  10        169.61        183.13         7.18 o                         
  -5  -4  10         55.92         65.66         4.23 o                         
  -4  -4  10          3.25          0.03         2.23 o                         
  -3  -4  10         20.21         24.99         3.28 o                         
  -2  -4  10         35.30         37.63         3.63 o                         
  -1  -4  10        139.51        142.45         4.06 o                         
   0  -4  10         91.74         85.56         4.93 o                         
   1  -4  10          1.04          0.59         1.42 o                         
   2  -4  10          2.49          1.67         1.80 o                         
   3  -4  10         48.77         50.62         3.63 o                         
   4  -4  10        103.05        102.77         5.86 o                         
   5  -4  10          0.46         -1.11         2.50 o                         
  -6  -3  10         18.23         18.17         3.14 o                         
  -5  -3  10          1.38          3.46         1.84 o                         
  -4  -3  10         42.71         42.24         3.51 o                         
  -3  -3  10          9.53          8.99         1.93 o                         
  -2  -3  10        136.17        139.61         5.53 o                         
  -1  -3  10        164.66        171.01         4.73 o                         
   0  -3  10         32.30         26.69         2.06 o                         
   1  -3  10         78.43         71.75         3.34 o                         
   2  -3  10          0.10          0.22         2.12 o                         
   3  -3  10         25.94         24.51         3.46 o                         
   4  -3  10         29.85         27.79         3.88 o                         
   5  -3  10          8.31          8.32         3.31 o                         
   6  -3  10          4.80          6.35         5.80 o                         
  -7  -2  10         15.05         10.94         3.50 o                         
  -6  -2  10          0.66         -2.17         2.17 o                         
  -5  -2  10         12.84         12.01         2.38 o                         
  -4  -2  10         17.75         16.90         2.47 o                         
  -3  -2  10         52.96         54.86         3.04 o                         
  -2  -2  10         28.14         28.29         2.64 o                         
  -1  -2  10        302.64        272.85         5.27 o                         
   0  -2  10         45.46         37.68         1.85 o                         
   1  -2  10         54.90         54.24         1.89 o                         
   2  -2  10         16.85         15.70         1.87 o                         
   3  -2  10         15.46         13.47         2.10 o                         
   4  -2  10         56.14         70.57         4.43 o                         
   5  -2  10          0.10         -0.08         2.03 o                         
   6  -2  10          2.31         -0.10         3.50 o                         
  -6  -1  10          0.44         -2.24         2.24 o                         
  -5  -1  10         22.67         23.14         2.77 o                         
  -4  -1  10          8.21         10.09         1.64 o                         
  -3  -1  10         11.87         12.01         2.02 o                         
  -2  -1  10          4.98          1.56         1.39 o                         
  -1  -1  10        258.29        229.71         4.72 o                         
   0  -1  10         21.08         19.85         1.47 o                         
   1  -1  10         97.74         91.32         2.75 o                         
   2  -1  10         84.83         81.57         3.38 o                         
   3  -1  10         76.73         76.25         3.37 o                         
   4  -1  10        198.53        215.67         5.11 o                         
   5  -1  10         38.68         36.21         3.50 o                         
   6  -1  10         66.92         79.90         6.97 o                         
   7  -1  10          1.29         -0.69         3.47 o                         
  -6   0  10          0.03         -2.30         2.30 o                         
  -5   0  10          4.26          6.71         1.58 o                         
  -4   0  10         93.39        101.24         3.74 o                         
  -3   0  10          0.63         -0.28         1.31 o                         
  -2   0  10         24.09         22.69         2.02 o                         
  -1   0  10         24.07         27.46         1.60 o                         
   0   0  10        246.04        238.57         3.72 o                         
   1   0  10        268.21        244.41         3.90 o                         
   2   0  10         43.60         43.95         2.22 o                         
   3   0  10        316.17        316.95         6.75 o                         
   4   0  10          0.21          0.74         1.26 o                         
   5   0  10        123.52        139.23         5.66 o                         
   6   0  10        103.06        112.02         6.43 o                         
   7   0  10          0.37         -3.30         3.30 o                         
  -6   1  10         19.04         12.78         4.98 o                         
  -5   1  10         82.10         92.86         3.88 o                         
  -4   1  10         30.48         32.09         2.38 o                         
  -3   1  10        227.80        200.60         4.17 o                         
  -2   1  10        299.81        274.86         4.74 o                         
  -1   1  10         83.39         83.37         2.58 o                         
   0   1  10        996.49        963.39        10.20 o                         
   1   1  10        176.66        171.53         2.59 o                         
   2   1  10         73.40         76.12         2.24 o                         
   3   1  10          3.73          4.59         1.24 o                         
   4   1  10          0.03         -0.36         1.24 o                         
   5   1  10         34.46         32.34         3.56 o                         
   6   1  10          0.82         -1.02         1.35 o                         
   7   1  10         40.16         34.89         4.24 o                         
   8   1  10          4.93          7.54         3.73 o                         
  -6   2  10         61.75         66.55         5.26 o                         
  -5   2  10         67.43         80.89         3.82 o                         
  -4   2  10          0.76          0.36         1.37 o                         
  -3   2  10          1.94          0.03         1.19 o                         
  -2   2  10          7.55          6.88         1.36 o                         
  -1   2  10        262.56        248.86         4.45 o                         
   0   2  10        336.37        343.39         5.92 o                         
   1   2  10          5.29          3.58         0.89 o                         
   2   2  10          2.58          3.97         0.75 o                         
   3   2  10         65.30         73.81         3.23 o                         
   4   2  10        514.34        508.59         7.64 o                         
   5   2  10          4.87          2.88         1.53 o                         
   6   2  10          3.74         -0.50         1.68 o                         
   7   2  10          1.55          4.76         2.26 o                         
   8   2  10          0.09         -1.66         3.07 o                         
  -5   3  10         14.28         17.79         3.54 o                         
  -4   3  10          0.46          1.07         1.66 o                         
  -3   3  10         42.51         39.79         2.65 o                         
  -2   3  10         51.41         50.47         2.42 o                         
  -1   3  10        119.52        121.15         4.00 o                         
   0   3  10          0.52          2.39         0.98 o                         
   1   3  10          1.42         11.74         1.06 o                         
   2   3  10        138.77        146.27         2.94 o                         
   3   3  10          7.15         17.34         1.57 o                         
   4   3  10         41.08         40.51         2.89 o                         
   5   3  10         61.52         68.49         3.79 o                         
   6   3  10         35.81         35.87         3.17 o                         
   7   3  10          5.60         12.75         2.49 o                         
   8   3  10         10.08         11.98         2.84 o                         
  -5   4  10          0.01         -0.92         2.12 o                         
  -4   4  10          1.47          1.18         1.69 o                         
  -3   4  10          0.92         -1.34         1.34 o                         
  -2   4  10         71.34         63.95         2.97 o                         
  -1   4  10         25.84         22.99         1.69 o                         
   0   4  10         91.11         89.39         2.98 o                         
   1   4  10         11.80         10.06         1.23 o                         
   2   4  10          4.89          5.47         1.03 o                         
   3   4  10         18.93         19.74         1.45 o                         
   4   4  10         70.55         69.63         2.61 o                         
   5   4  10        101.37         98.52         3.39 o                         
   6   4  10         45.65         47.33         2.73 o                         
   7   4  10          3.46          1.79         1.81 o                         
   8   4  10          0.01          0.97         2.39 o                         
  -4   5  10          4.16          0.13         3.35 o                         
  -3   5  10         25.84         22.99         2.70 o                         
  -2   5  10          2.73          2.52         1.37 o                         
  -1   5  10         59.56         68.36         2.70 o                         
   0   5  10         24.57         26.27         1.82 o                         
   1   5  10          1.93          1.47         1.02 o                         
   2   5  10        135.98        134.40         3.24 o                         
   3   5  10         24.21         26.00         1.66 o                         
   4   5  10        104.91        107.69         3.54 o                         
   5   5  10         38.94         40.62         3.04 o                         
   6   5  10         15.72         18.44         2.25 o                         
   7   5  10         23.65         26.23         3.12 o                         
   8   5  10         12.53         17.48         3.08 o                         
  -3   6  10          1.38          4.29         2.31 o                         
  -2   6  10         15.71         13.43         3.44 o                         
  -1   6  10         30.14         28.98         3.41 o                         
   0   6  10         48.51         41.55         3.20 o                         
   1   6  10         94.39         99.64         4.37 o                         
   2   6  10          2.90          5.81         1.72 o                         
   3   6  10         59.07         64.67         3.15 o                         
   4   6  10         68.85         67.37         2.52 o                         
   5   6  10          4.72          6.74         1.56 o                         
   6   6  10         31.87         34.65         2.75 o                         
   7   6  10          8.24          7.92         2.23 o                         
   8   6  10          0.97          2.73         2.76 o                         
  -2   7  10          9.62         16.61         5.52 o                         
  -1   7  10          0.07         -2.14         2.14 o                         
   0   7  10         29.64         29.45         3.42 o                         
   1   7  10         47.27         46.08         3.39 o                         
   2   7  10          5.98          2.83         1.67 o                         
   3   7  10         16.50         12.32         2.15 o                         
   4   7  10          5.76          5.75         2.16 o                         
   5   7  10         13.40         15.47         2.65 o                         
   6   7  10         26.93         28.57         3.41 o                         
   7   7  10          5.46          6.82         4.16 o                         
   8   7  10          0.52          3.56         2.76 o                         
  -1   8  10          1.71          4.82         3.90 o                         
   0   8  10          1.47          0.80         2.87 o                         
   1   8  10          0.69          1.86         2.32 o                         
   2   8  10          4.61          4.53         1.84 o                         
   3   8  10          5.77          9.93         2.21 o                         
   4   8  10          0.23          0.53         2.27 o                         
   5   8  10          2.02          1.08         2.21 o                         
   6   8  10          2.99          3.19         2.29 o                         
   7   8  10          4.77          5.69         2.91 o                         
   1   9  10          4.90          5.17         3.91 o                         
   2   9  10          0.00          1.42         1.75 o                         
   3   9  10          0.32          2.99         1.84 o                         
   4   9  10          2.23          4.18         5.77 o                         
   5   9  10         11.69          9.14         2.66 o                         
   6   9  10         23.74         19.23         3.32 o                         
  -2  -7  11          8.04         13.17         4.34 o                         
  -1  -7  11          0.85          5.96         3.46 o                         
  -4  -6  11          3.33         -1.57         2.32 o                         
  -3  -6  11          0.72         -1.83         2.05 o                         
  -2  -6  11         14.21         15.74         2.94 o                         
  -1  -6  11         15.23         17.87         2.90 o                         
   0  -6  11          3.02          4.98         2.26 o                         
   1  -6  11          7.41          2.54         1.81 o                         
   2  -6  11         16.51         18.08         2.51 o                         
  -5  -5  11         24.24         28.04         3.21 o                         
  -4  -5  11         20.51         25.88         3.83 o                         
  -3  -5  11         20.57         24.91         3.53 o                         
  -2  -5  11          0.20          1.06         3.23 o                         
  -1  -5  11          0.07         -1.73         1.73 o                         
   0  -5  11          2.92          3.13         1.60 o                         
   1  -5  11         49.62         48.35         3.08 o                         
   2  -5  11         49.53         49.95         4.83 o                         
   3  -5  11          4.73         -0.55         2.07 o                         
  -6  -4  11         18.34          8.00         3.03 o                         
  -5  -4  11          7.29         12.22         2.75 o                         
  -4  -4  11         74.40         76.94         5.53 o                         
  -3  -4  11         48.58         47.09         4.25 o                         
  -2  -4  11          0.57         -0.13         2.12 o                         
  -1  -4  11         37.70         43.27         2.78 o                         
   0  -4  11         92.94        103.48         4.77 o                         
   1  -4  11        111.74        113.58         4.41 o                         
   2  -4  11         39.59         35.64         3.25 o                         
   3  -4  11          2.58          1.24         2.11 o                         
   4  -4  11         18.86         19.41         5.47 o                         
  -6  -3  11          2.73          9.06         3.02 o                         
  -5  -3  11         96.97        105.60         5.95 o                         
  -4  -3  11         28.84         34.25         3.99 o                         
  -3  -3  11         31.20         36.75         3.48 o                         
  -2  -3  11        120.75        138.22         5.72 o                         
  -1  -3  11         12.61         10.97         2.27 o                         
   0  -3  11        129.49        134.92         4.06 o                         
   1  -3  11         24.67         31.97         2.90 o                         
   2  -3  11         45.47         45.70         2.98 o                         
   3  -3  11         68.59         76.35         5.43 o                         
   4  -3  11          6.60         12.73         3.38 o                         
   5  -3  11         13.90         10.48         3.34 o                         
  -6  -2  11         86.20         91.66         5.47 o                         
  -5  -2  11         56.43         65.90         4.43 o                         
  -4  -2  11         44.28         39.82         3.31 o                         
  -3  -2  11        159.05        167.73         5.49 o                         
  -2  -2  11        307.39        312.52         6.19 o                         
  -1  -2  11         42.79         44.74         2.54 o                         
   0  -2  11         98.98         85.17         2.68 o                         
   1  -2  11         51.07         48.91         2.24 o                         
   2  -2  11         13.68         17.80         1.94 o                         
   3  -2  11         57.37         56.75         3.82 o                         
   4  -2  11         33.81         30.67         3.31 o                         
   5  -2  11          0.00         -2.07         2.07 o                         
   6  -2  11          2.71          4.46         3.96 o                         
  -6  -1  11          3.29         -2.42         2.42 o                         
  -5  -1  11          0.89          0.22         2.00 o                         
  -4  -1  11         49.36         52.03         3.15 o                         
  -3  -1  11         66.64         72.50         3.61 o                         
  -2  -1  11          0.01         -1.19         1.19 o                         
  -1  -1  11          0.23         -0.91         1.19 o                         
   0  -1  11         21.85         17.22         1.58 o                         
   1  -1  11         12.01         10.01         1.22 o                         
   2  -1  11         47.86         48.08         2.26 o                         
   3  -1  11          0.15          1.98         1.45 o                         
   4  -1  11          8.98         10.11         2.15 o                         
   5  -1  11         10.43          4.23         2.84 o                         
   6  -1  11          4.46          3.80         4.68 o                         
   7  -1  11          0.12         -3.53         3.53 o                         
  -6   0  11          0.34          0.52         2.45 o                         
  -5   0  11         14.42         11.34         2.45 o                         
  -4   0  11          5.52          1.21         1.53 o                         
  -3   0  11         17.92         17.52         2.36 o                         
  -2   0  11         30.27         29.97         2.32 o                         
  -1   0  11        411.42        428.76         7.15 o                         
   0   0  11        204.80        198.13         4.03 o                         
   1   0  11         27.77         25.97         1.68 o                         
   2   0  11         42.76         41.48         2.08 o                         
   3   0  11        342.65        326.51         6.34 o                         
   4   0  11          2.61          2.42         1.47 o                         
   5   0  11         26.14         28.11         3.18 o                         
   6   0  11          2.05         -0.90         2.56 o                         
   7   0  11         11.47         12.85         4.72 o                         
  -6   1  11          0.90         -0.85         2.54 o                         
  -5   1  11         11.66          6.91         2.38 o                         
  -4   1  11          0.42         -0.93         1.42 o                         
  -3   1  11         66.91         62.08         3.28 o                         
  -2   1  11        255.31        248.92         5.35 o                         
  -1   1  11          0.15         -1.03         1.03 o                         
   0   1  11        122.86        118.44         2.95 o                         
   1   1  11         23.23         22.79         1.62 o                         
   2   1  11        699.89        680.18         7.95 o                         
   3   1  11        117.79        108.95         3.52 o                         
   4   1  11         10.10          7.90         1.68 o                         
   5   1  11         79.77         89.68         4.87 o                         
   6   1  11         85.71         89.16         4.54 o                         
   7   1  11        127.11        136.21         9.04 o                         
   8   1  11          9.55         14.61         4.54 o                         
  -5   2  11          7.18          7.32         2.10 o                         
  -4   2  11         16.31         15.67         2.04 o                         
  -3   2  11        147.41        154.31         4.02 o                         
  -2   2  11          7.83          8.25         1.45 o                         
  -1   2  11         59.33         52.39         2.86 o                         
   0   2  11         11.85         12.34         1.87 o                         
   1   2  11        255.25        247.88         4.43 o                         
   2   2  11        386.44        381.23         6.11 o                         
   3   2  11         14.35         10.84         1.64 o                         
   4   2  11        219.60        215.38         5.39 o                         
   5   2  11          9.82         10.29         1.91 o                         
   6   2  11        139.96        138.91         5.52 o                         
   7   2  11         39.41         41.26         3.88 o                         
   8   2  11          1.74          2.80         6.43 o                         
  -5   3  11          0.58          1.90         2.67 o                         
  -4   3  11         58.95         61.07         3.45 o                         
  -3   3  11          1.26         -1.23         1.43 o                         
  -2   3  11         21.14         25.47         2.56 o                         
  -1   3  11         35.10         38.83         2.32 o                         
   0   3  11         80.38         81.21         3.42 o                         
   1   3  11        508.00        504.43         7.54 o                         
   2   3  11          7.55          6.12         1.36 o                         
   3   3  11         59.79         62.26         3.36 o                         
   4   3  11         91.13         86.60         3.88 o                         
   5   3  11          8.83          8.29         1.93 o                         
   6   3  11         42.72         42.68         3.57 o                         
   7   3  11          8.07          5.39         2.48 o                         
   8   3  11          0.04          0.49         2.24 o                         
  -4   4  11          9.19          6.79         2.63 o                         
  -3   4  11          0.00         -0.99         1.48 o                         
  -2   4  11         56.42         58.89         3.01 o                         
  -1   4  11          0.09         -0.75         1.14 o                         
   0   4  11        186.55        174.34         4.40 o                         
   1   4  11         17.06         18.63         1.81 o                         
   2   4  11          1.11         -0.94         0.94 o                         
   3   4  11          0.43         -0.54         1.00 o                         
   4   4  11         94.48         92.50         3.68 o                         
   5   4  11         16.92         17.57         2.12 o                         
   6   4  11          0.90          2.00         1.65 o                         
   7   4  11          0.08         -1.31         2.00 o                         
   8   4  11          1.48          1.54         2.45 o                         
  -4   5  11          1.08          5.42         6.10 o                         
  -3   5  11          8.10          5.78         2.33 o                         
  -2   5  11          0.34         -1.29         1.72 o                         
  -1   5  11         54.09         51.05         2.68 o                         
   0   5  11         13.94         14.41         1.84 o                         
   1   5  11         10.73         11.52         1.55 o                         
   2   5  11         46.83         48.96         2.89 o                         
   3   5  11          2.12          3.93         1.09 o                         
   4   5  11         40.07         37.34         2.26 o                         
   5   5  11          1.38          1.39         1.45 o                         
   6   5  11         45.36         48.68         3.28 o                         
   7   5  11          0.75          0.93         1.98 o                         
   8   5  11         13.08          9.76         2.73 o                         
  -3   6  11          0.42          1.63         2.67 o                         
  -2   6  11         38.31         37.75         4.20 o                         
  -1   6  11          5.73         -1.08         2.26 o                         
   0   6  11          3.12          6.38         2.40 o                         
   1   6  11          6.38          7.52         2.28 o                         
   2   6  11          0.32          1.50         1.55 o                         
   3   6  11         19.11         19.34         2.42 o                         
   4   6  11         14.40         17.79         1.88 o                         
   5   6  11         10.40          9.51         1.89 o                         
   6   6  11         20.62         19.95         3.35 o                         
   7   6  11         10.74         14.02         3.39 o                         
   8   6  11          3.93          2.46         3.17 o                         
  -2   7  11         33.59         37.91         4.45 o                         
  -1   7  11          0.28         -1.14         2.78 o                         
   0   7  11          0.03          2.27         2.48 o                         
   1   7  11          2.80          4.09         2.22 o                         
   2   7  11         27.14         30.95         3.49 o                         
   3   7  11         20.63         21.84         3.45 o                         
   4   7  11          0.38         -1.46         1.78 o                         
   5   7  11          4.79          7.93         2.38 o                         
   6   7  11          2.60          5.89         2.38 o                         
   7   7  11         16.33         20.82         6.34 o                         
   0   8  11          6.73          2.34         2.59 o                         
   1   8  11         12.71          7.35         3.53 o                         
   2   8  11         11.91         12.99         3.50 o                         
   3   8  11          0.23          1.76         1.97 o                         
   4   8  11          2.83         -0.57         1.95 o                         
   5   8  11          0.42          1.04         2.07 o                         
   6   8  11          8.58          8.00         2.56 o                         
   7   8  11         11.57         16.33         5.23 o                         
   2   9  11          1.88          2.38         1.77 o                         
   3   9  11          4.32          5.50         2.42 o                         
   4   9  11          0.94          3.97         2.39 o                         
   5   9  11          3.39          2.38         2.25 o                         
  -3  -6  12         18.04         14.09         3.18 o                         
  -2  -6  12         69.98         83.97         5.39 o                         
  -1  -6  12         14.34         15.07         3.10 o                         
   0  -6  12          2.23          5.56         2.48 o                         
   1  -6  12         11.23         11.65         3.73 o                         
  -4  -5  12          0.24         -2.63         2.63 o                         
  -3  -5  12         27.06         20.46         3.55 o                         
  -2  -5  12          2.28         -0.11         3.75 o                         
  -1  -5  12          0.08         -1.00         2.81 o                         
   0  -5  12          8.79         10.83         2.23 o                         
   1  -5  12          0.19         -1.08         1.68 o                         
   2  -5  12          1.50         -0.43         1.89 o                         
   3  -5  12          3.06          4.71         2.26 o                         
  -5  -4  12          2.15         -2.50         2.50 o                         
  -4  -4  12          1.20         -2.48         2.48 o                         
  -3  -4  12          7.96          5.01         2.84 o                         
  -2  -4  12         22.38         24.96         3.06 o                         
  -1  -4  12          3.78          5.02         2.10 o                         
   0  -4  12          2.54          2.43         1.54 o                         
   1  -4  12         26.36         29.82         2.71 o                         
   2  -4  12         11.44         14.89         2.65 o                         
   3  -4  12         90.20         95.06         4.72 o                         
   4  -4  12         20.51         17.07         4.68 o                         
  -5  -3  12         38.75         44.40         4.45 o                         
  -4  -3  12         14.68         15.54         3.84 o                         
  -3  -3  12         54.73         60.12         4.29 o                         
  -2  -3  12         25.34         18.32         2.72 o                         
  -1  -3  12         37.10         34.48         3.26 o                         
   0  -3  12         79.96         81.64         3.65 o                         
   1  -3  12         14.28         12.65         2.09 o                         
   2  -3  12         95.25         88.14         4.17 o                         
   3  -3  12         34.92         38.03         5.99 o                         
   4  -3  12         43.18         41.70         5.92 o                         
   5  -3  12         31.51         34.69         5.65 o                         
  -6  -2  12         23.44         31.85         4.24 o                         
  -5  -2  12        175.56        219.97         6.96 o                         
  -4  -2  12          0.18          1.20         2.33 o                         
  -3  -2  12         26.60         31.01         2.89 o                         
  -2  -2  12          1.58         -1.97         1.97 o                         
  -1  -2  12        109.74        121.70         5.37 o                         
   0  -2  12        139.23        138.81         4.40 o                         
   1  -2  12          3.24          1.57         1.55 o                         
   2  -2  12         37.21         29.23         2.60 o                         
   3  -2  12         24.51         22.30         2.61 o                         
   4  -2  12        143.73        121.32         6.03 o                         
   5  -2  12         65.91         68.63         7.01 o                         
   6  -2  12          1.43          3.10         4.45 o                         
  -6  -1  12          0.92         -0.62         3.37 o                         
  -5  -1  12          5.71         11.13         2.55 o                         
  -4  -1  12          7.55          8.26         3.18 o                         
  -3  -1  12         18.08         21.92         2.65 o                         
  -2  -1  12        139.31        140.68         4.42 o                         
  -1  -1  12        231.78        247.04         5.36 o                         
   0  -1  12         73.29         66.36         2.71 o                         
   1  -1  12         10.41          6.52         1.35 o                         
   2  -1  12         27.71         23.64         2.00 o                         
   3  -1  12         45.28         45.03         2.97 o                         
   4  -1  12         53.79         60.73         3.80 o                         
   5  -1  12         13.29          8.22         4.02 o                         
   6  -1  12          2.87          1.60         3.53 o                         
  -5   0  12          7.04          2.92         2.40 o                         
  -4   0  12         12.05         14.54         2.07 o                         
  -3   0  12          7.13          6.59         1.96 o                         
  -2   0  12        149.47        156.93         4.92 o                         
  -1   0  12          8.76         11.21         1.71 o                         
   0   0  12        213.39        214.40         4.41 o                         
   1   0  12          1.88          2.81         0.93 o                         
   2   0  12          9.81          7.19         1.28 o                         
   3   0  12         32.17         32.74         2.32 o                         
   4   0  12          0.02         -1.59         1.59 o                         
   5   0  12         14.42         12.30         2.98 o                         
   6   0  12          5.20          8.95         3.53 o                         
   7   0  12          3.19         -0.62         3.42 o                         
  -5   1  12          0.21         -1.85         2.23 o                         
  -4   1  12         12.12         12.18         2.14 o                         
  -3   1  12         50.09         59.44         3.40 o                         
  -2   1  12          1.31          0.50         1.47 o                         
  -1   1  12          3.09          2.49         1.58 o                         
   0   1  12         75.60         66.89         2.86 o                         
   1   1  12          1.54          0.39         0.73 o                         
   2   1  12         54.72         50.46         1.97 o                         
   3   1  12          0.02          0.97         1.48 o                         
   4   1  12         65.94         67.87         3.46 o                         
   5   1  12         53.08         47.45         3.43 o                         
   6   1  12          6.06          3.27         2.62 o                         
   7   1  12         13.96          8.77         4.03 o                         
  -5   2  12          0.02         -2.00         2.00 o                         
  -4   2  12         18.47         20.20         2.51 o                         
  -3   2  12         12.24         12.18         2.04 o                         
  -2   2  12          7.97          5.16         1.92 o                         
  -1   2  12          0.07         -1.29         1.92 o                         
   0   2  12         36.60         38.88         2.84 o                         
   1   2  12        101.17         86.92         3.03 o                         
   2   2  12          0.13          1.45         1.16 o                         
   3   2  12        151.71        147.73         4.14 o                         
   4   2  12        137.65        132.14         6.12 o                         
   5   2  12          0.73         -1.62         1.62 o                         
   6   2  12         48.43         45.23         3.89 o                         
   7   2  12          5.17          3.55         2.86 o                         
  -4   3  12         36.59         36.10         2.97 o                         
  -3   3  12          5.16          4.01         1.82 o                         
  -2   3  12        139.65        135.34         4.85 o                         
  -1   3  12        182.98        183.87         4.85 o                         
   0   3  12         22.82         31.68         2.43 o                         
   1   3  12        232.22        237.89         4.94 o                         
   2   3  12         11.43         15.48         1.70 o                         
   3   3  12         83.84         89.64         3.31 o                         
   4   3  12         14.16         14.06         2.08 o                         
   5   3  12          0.23         -0.86         1.63 o                         
   6   3  12          0.53          2.40         2.59 o                         
   7   3  12         19.47         17.70         3.07 o                         
   8   3  12         24.69         20.66         4.80 o                         
  -4   4  12          7.72         11.85         2.33 o                         
  -3   4  12          0.96         -0.87         1.69 o                         
  -2   4  12         19.20         23.77         2.22 o                         
  -1   4  12          8.62          9.64         1.78 o                         
   0   4  12        126.34        120.43         4.12 o                         
   1   4  12         11.14         12.71         1.96 o                         
   2   4  12         10.64         10.66         2.16 o                         
   3   4  12         29.08         31.43         2.04 o                         
   4   4  12         91.07         91.17         3.84 o                         
   5   4  12        178.71        194.76         6.60 o                         
   6   4  12          8.57          6.66         2.09 o                         
   7   4  12          4.26          2.41         2.10 o                         
   8   4  12          2.47          0.68         2.63 o                         
  -3   5  12          0.00         -0.40         2.77 o                         
  -2   5  12          4.71          1.76         1.60 o                         
  -1   5  12         16.96         14.69         1.84 o                         
   0   5  12         28.66         31.68         2.50 o                         
   1   5  12         36.90         40.00         2.70 o                         
   2   5  12          0.31          2.23         1.41 o                         
   3   5  12          7.75          8.84         1.43 o                         
   4   5  12         17.95         19.83         1.81 o                         
   5   5  12         11.07          8.55         1.98 o                         
   6   5  12         26.12         28.91         2.84 o                         
   7   5  12          2.25          1.19         3.59 o                         
   8   5  12          0.61          2.09         2.48 o                         
  -2   6  12          2.82          3.24         2.71 o                         
  -1   6  12         24.18         28.79         3.90 o                         
   0   6  12         45.44         47.24         4.27 o                         
   1   6  12          7.87          5.04         2.04 o                         
   2   6  12          0.33          2.69         1.77 o                         
   3   6  12          2.29          1.81         1.91 o                         
   4   6  12          9.02          5.31         2.32 o                         
   5   6  12         33.86         33.25         3.66 o                         
   6   6  12         11.10         12.94         2.82 o                         
   7   6  12          9.02          4.56         3.12 o                         
  -1   7  12          0.91         -2.11         2.52 o                         
   0   7  12         23.28         27.23         3.61 o                         
   1   7  12          0.14         -1.05         2.12 o                         
   2   7  12          8.16          6.57         2.15 o                         
   3   7  12         15.82         10.03         3.48 o                         
   4   7  12         16.40         14.82         2.88 o                         
   5   7  12         14.81         13.50         3.02 o                         
   6   7  12          0.93         -0.77         3.72 o                         
   7   7  12          1.26         -0.09         2.77 o                         
   0   8  12          2.37          3.45         2.78 o                         
   1   8  12         19.11         23.51         4.79 o                         
   2   8  12          6.57          5.56         2.45 o                         
   3   8  12          0.25          1.48         2.00 o                         
   4   8  12         19.00         16.75         3.42 o                         
   5   8  12          3.19         -1.43         2.07 o                         
   6   8  12          0.62          2.72         2.42 o                         
   3   9  12          3.74          4.13         5.53 o                         
   4   9  12          2.54          8.26         2.96 o                         
  -1  -6  13          1.83          7.95         5.65 o                         
  -4  -5  13          3.57          1.31         3.17 o                         
  -3  -5  13         22.18         12.54         3.40 o                         
  -2  -5  13          0.00         -0.90         2.46 o                         
  -1  -5  13         34.78         44.14         4.49 o                         
   0  -5  13          0.73          1.78         2.75 o                         
   1  -5  13          5.10          6.54         1.95 o                         
   2  -5  13         20.26         21.01         2.69 o                         
  -4  -4  13          8.42          2.41         3.50 o                         
  -3  -4  13          6.19          7.24         3.01 o                         
  -2  -4  13         21.22         20.08         3.07 o                         
  -1  -4  13          1.26          0.54         2.54 o                         
   0  -4  13          8.97          5.29         1.82 o                         
   1  -4  13         15.76         14.79         2.16 o                         
   2  -4  13          5.84          4.76         2.39 o                         
   3  -4  13         19.27         30.06         6.50 o                         
  -5  -3  13          0.30         -2.53         2.53 o                         
  -4  -3  13         11.13          4.86         3.42 o                         
  -3  -3  13         37.03         39.66         6.65 o                         
  -2  -3  13          1.73          1.99         2.16 o                         
  -1  -3  13          5.34          4.78         2.13 o                         
   0  -3  13          0.01          2.58         1.70 o                         
   1  -3  13          1.95          3.20         1.64 o                         
   2  -3  13         66.67         67.40         3.99 o                         
   3  -3  13          8.40         10.58         2.56 o                         
   4  -3  13          0.01          3.23         3.75 o                         
  -5  -2  13         11.62         10.95         3.38 o                         
  -4  -2  13          0.89          2.03         3.04 o                         
  -3  -2  13         89.17         88.86         7.40 o                         
  -2  -2  13          1.95          6.26         2.24 o                         
  -1  -2  13          3.31          1.46         2.87 o                         
   0  -2  13          5.84          4.16         1.66 o                         
   1  -2  13        170.06        179.76         4.68 o                         
   2  -2  13         80.12         88.39         4.27 o                         
   3  -2  13          1.45         -0.81         1.74 o                         
   4  -2  13          1.60          1.39         4.16 o                         
   5  -2  13          0.15         -0.03         3.80 o                         
  -5  -1  13         42.03         45.09         5.13 o                         
  -4  -1  13         84.89         77.45         6.76 o                         
  -3  -1  13         17.47         20.06         3.21 o                         
  -2  -1  13         13.67         15.48         2.39 o                         
  -1  -1  13         20.14         25.68         2.25 o                         
   0  -1  13         37.54         41.87         2.61 o                         
   1  -1  13        171.54        172.45         3.76 o                         
   2  -1  13         17.66         18.39         2.72 o                         
   3  -1  13         30.57         32.63         3.22 o                         
   4  -1  13          5.89          7.64         2.87 o                         
   5  -1  13          4.42          5.14         4.32 o                         
   6  -1  13         31.16         27.72         5.79 o                         
  -5   0  13        129.96        140.46         6.81 o                         
  -4   0  13         52.19         60.93         3.97 o                         
  -3   0  13         39.11         39.63         3.44 o                         
  -2   0  13        107.09        114.72         5.61 o                         
  -1   0  13         45.45         44.82         2.99 o                         
   0   0  13         94.99         97.28         4.51 o                         
   1   0  13        150.74        151.99         3.67 o                         
   2   0  13         23.05         23.17         1.96 o                         
   3   0  13         14.87         18.82         1.98 o                         
   4   0  13          0.82         -1.78         1.78 o                         
   5   0  13         51.85         47.04         5.11 o                         
   6   0  13          0.00         -4.02         4.99 o                         
  -5   1  13          3.23          1.39         2.57 o                         
  -4   1  13          8.01          8.13         2.81 o                         
  -3   1  13         29.38         31.12         3.18 o                         
  -2   1  13         23.49         30.32         3.71 o                         
  -1   1  13         14.09         12.47         2.40 o                         
   0   1  13          9.14         10.13         1.97 o                         
   1   1  13         23.54         27.41         1.89 o                         
   2   1  13         29.50         28.33         2.12 o                         
   3   1  13         23.09         25.34         2.17 o                         
   4   1  13          1.76          0.51         1.61 o                         
   5   1  13          2.67          5.51         2.11 o                         
   6   1  13          9.40         10.56         3.27 o                         
   7   1  13          0.11          3.68         3.89 o                         
  -4   2  13          9.30          9.13         2.22 o                         
  -3   2  13          8.23          5.80         1.99 o                         
  -2   2  13          0.03         -1.72         1.72 o                         
  -1   2  13          6.18          4.50         2.22 o                         
   0   2  13        288.06        284.13         6.62 o                         
   1   2  13         82.80         80.19         3.04 o                         
   2   2  13          0.08         -1.16         1.23 o                         
   3   2  13         48.97         45.36         2.67 o                         
   4   2  13         62.28         49.32         3.31 o                         
   5   2  13         24.65         26.70         3.14 o                         
   6   2  13          8.35          5.03         2.40 o                         
   7   2  13          1.14         -1.08         4.10 o                         
  -4   3  13          3.95          3.50         2.12 o                         
  -3   3  13          0.00          1.62         1.88 o                         
  -2   3  13         60.65         62.69         3.99 o                         
  -1   3  13         26.45         27.62         2.61 o                         
   0   3  13         13.27         14.87         2.22 o                         
   1   3  13         48.45         43.42         2.66 o                         
   2   3  13         46.98         55.93         3.03 o                         
   3   3  13        208.55        208.17         6.43 o                         
   4   3  13          0.15         -0.08         2.26 o                         
   5   3  13         26.78         34.17         3.25 o                         
   6   3  13         53.04         59.24         4.45 o                         
   7   3  13         53.87         53.82         4.46 o                         
  -3   4  13         21.88         19.95         2.49 o                         
  -2   4  13         16.48         20.05         2.98 o                         
  -1   4  13          0.06         -1.00         1.42 o                         
   0   4  13         15.56         17.98         2.21 o                         
   1   4  13         42.25         37.27         2.67 o                         
   2   4  13        133.43        132.21         3.63 o                         
   3   4  13         27.52         30.29         2.13 o                         
   4   4  13          0.00          0.24         1.37 o                         
   5   4  13         39.74         35.36         3.26 o                         
   6   4  13          9.29         10.72         2.60 o                         
   7   4  13         48.95         55.60         4.12 o                         
  -3   5  13         14.63         12.69         3.66 o                         
  -2   5  13         20.81         17.21         2.77 o                         
  -1   5  13          6.16          5.78         1.67 o                         
   0   5  13          4.54          1.78         1.65 o                         
   1   5  13         84.83         81.90         3.77 o                         
   2   5  13        109.76        111.30         3.90 o                         
   3   5  13          0.18         -1.10         1.10 o                         
   4   5  13         10.07          7.95         2.06 o                         
   5   5  13          7.98          3.87         2.28 o                         
   6   5  13          0.01          0.97         1.95 o                         
   7   5  13          3.75          7.65         2.67 o                         
  -2   6  13          0.14         -0.49         2.81 o                         
  -1   6  13          3.83          1.82         2.86 o                         
   0   6  13         16.75         17.95         5.35 o                         
   1   6  13         46.01         47.29         3.86 o                         
   2   6  13          0.96          2.46         1.90 o                         
   3   6  13          0.03         -1.65         2.61 o                         
   4   6  13          9.25          9.65         2.66 o                         
   5   6  13         46.23         45.74         4.53 o                         
   6   6  13          1.34          4.01         2.45 o                         
   7   6  13          0.39          4.01         3.85 o                         
  -1   7  13          2.43         -1.82         2.90 o                         
   0   7  13          9.33          4.38         3.63 o                         
   1   7  13          1.82         -2.24         2.24 o                         
   2   7  13          1.65          6.22         2.69 o                         
   3   7  13         16.73         18.16         4.14 o                         
   4   7  13          0.73          2.67         3.29 o                         
   5   7  13          5.09          7.65         3.08 o                         
   6   7  13          3.33          0.19         2.33 o                         
   1   8  13          0.64         -0.06         2.78 o                         
   2   8  13          1.38         -0.87         2.75 o                         
   3   8  13          0.31         -2.24         2.24 o                         
   4   8  13          0.25          0.40         3.23 o                         
   5   8  13          0.04          2.12         2.22 o                         
  -2  -5  14         20.38         19.98         3.75 o                         
  -1  -5  14         52.89         67.62         5.57 o                         
   0  -5  14         14.53         18.62         3.59 o                         
   1  -5  14          6.89          6.27         4.32 o                         
  -3  -4  14          1.38         -0.57         3.20 o                         
  -2  -4  14         63.39         67.80         4.85 o                         
  -1  -4  14        105.02        118.97         7.48 o                         
   0  -4  14         11.58         11.97         2.85 o                         
   1  -4  14          2.61          5.43         2.21 o                         
   2  -4  14          5.31          9.69         2.67 o                         
  -4  -3  14          7.87         11.20         5.34 o                         
  -3  -3  14         11.70          3.65         3.72 o                         
  -2  -3  14         15.59          8.99         3.27 o                         
  -1  -3  14          0.90          2.12         2.16 o                         
   0  -3  14          0.86          2.61         2.06 o                         
   1  -3  14         18.97         22.82         2.44 o                         
   2  -3  14          3.33          4.12         2.04 o                         
   3  -3  14          0.16         -1.08         2.57 o                         
   4  -3  14          3.04          3.05         4.01 o                         
  -4  -2  14          2.06         -0.75         3.54 o                         
  -3  -2  14          4.90          4.58         3.70 o                         
  -2  -2  14          0.00         -2.71         2.71 o                         
  -1  -2  14         21.36         26.93         4.02 o                         
   0  -2  14         30.22         39.04         3.67 o                         
   1  -2  14          3.09          2.08         1.70 o                         
   2  -2  14          1.70         -1.75         1.95 o                         
   3  -2  14         52.41         53.36         4.00 o                         
   4  -2  14         83.86        105.99         8.48 o                         
   5  -2  14          7.67         10.05         4.46 o                         
  -4  -1  14         52.32         62.13         6.61 o                         
  -3  -1  14         11.36         10.36         3.37 o                         
  -2  -1  14         55.95         57.43         4.87 o                         
  -1  -1  14         24.14         22.67         4.31 o                         
   0  -1  14         12.07         10.51         4.20 o                         
   1  -1  14         42.60         39.69         3.62 o                         
   2  -1  14         36.09         39.73         3.68 o                         
   3  -1  14        112.85        111.76         5.38 o                         
   4  -1  14         38.28         42.82         4.64 o                         
   5  -1  14         32.69         46.02         6.11 o                         
  -4   0  14         59.80         80.15         5.22 o                         
  -3   0  14         33.32         37.44         3.94 o                         
  -2   0  14         25.94         25.32         3.29 o                         
  -1   0  14         12.72          8.30         2.36 o                         
   0   0  14        109.55        123.01         4.92 o                         
   1   0  14          1.38          0.84         1.42 o                         
   2   0  14         18.77         20.03         2.59 o                         
   3   0  14         67.87         65.78         4.05 o                         
   4   0  14         35.95         37.33         4.29 o                         
   5   0  14        107.71        115.93        10.70 o                         
   6   0  14          5.28          6.87         4.23 o                         
  -4   1  14         12.49         10.41         3.56 o                         
  -3   1  14          1.21          0.00         2.92 o                         
  -2   1  14          8.63          6.45         2.31 o                         
  -1   1  14        145.08        151.20         6.15 o                         
   0   1  14         92.27         97.55         4.62 o                         
   1   1  14          0.01          0.56         1.38 o                         
   2   1  14          2.30          1.21         1.75 o                         
   3   1  14          5.86          5.99         2.69 o                         
   4   1  14         55.36         63.41         4.22 o                         
   5   1  14         27.41         30.78         3.64 o                         
   6   1  14          0.56          3.15         3.26 o                         
  -4   2  14          6.98          5.20         3.16 o                         
  -3   2  14          0.02         -1.64         1.77 o                         
  -2   2  14         49.08         52.42         3.89 o                         
  -1   2  14         91.95         99.81         4.42 o                         
   0   2  14          2.49          1.71         2.48 o                         
   1   2  14         65.07         58.84         3.64 o                         
   2   2  14          0.92          0.88         1.42 o                         
   3   2  14          0.05         -1.56         1.69 o                         
   4   2  14         26.46         32.11         3.17 o                         
   5   2  14          4.21          5.92         2.39 o                         
   6   2  14          0.19         -2.12         2.12 o                         
   7   2  14          3.19         -1.93         4.38 o                         
  -3   3  14          3.24          4.59         1.99 o                         
  -2   3  14          7.73         10.37         3.84 o                         
  -1   3  14          1.04          4.83         1.95 o                         
   0   3  14          0.06         -1.35         1.70 o                         
   1   3  14         15.62         16.17         2.16 o                         
   2   3  14          5.19          6.43         1.60 o                         
   3   3  14         12.11         12.39         2.00 o                         
   4   3  14          0.80          1.06         1.57 o                         
   5   3  14         18.89         17.09         2.80 o                         
   6   3  14          3.89          3.42         2.38 o                         
   7   3  14          0.64          0.85         2.68 o                         
  -3   4  14          8.16          8.82         2.17 o                         
  -2   4  14          1.89         -0.08         2.01 o                         
  -1   4  14          2.65          0.95         2.15 o                         
   0   4  14         13.06         12.80         2.17 o                         
   1   4  14         22.17         21.47         2.33 o                         
   2   4  14          7.31          4.31         1.58 o                         
   3   4  14          9.76          5.82         1.63 o                         
   4   4  14         93.39         93.33         3.90 o                         
   5   4  14          9.16          5.00         2.25 o                         
   6   4  14          1.00          0.39         2.17 o                         
   7   4  14          4.77          2.29         2.54 o                         
  -2   5  14          6.56          4.13         3.11 o                         
  -1   5  14         81.69         83.10         4.69 o                         
   0   5  14         16.92         11.97         2.17 o                         
   1   5  14          4.08          7.74         1.96 o                         
   2   5  14         12.25         12.24         2.04 o                         
   3   5  14         34.14         35.19         2.47 o                         
   4   5  14         28.49         29.02         2.39 o                         
   5   5  14          0.59          0.82         1.52 o                         
   6   5  14          4.51          6.21         2.20 o                         
   7   5  14          6.25          3.86         2.47 o                         
  -1   6  14          3.24          2.08         2.91 o                         
   0   6  14          5.31          7.63         3.02 o                         
   1   6  14         15.94         17.16         3.36 o                         
   2   6  14          5.53          8.52         2.51 o                         
   3   6  14         13.22         11.66         2.86 o                         
   4   6  14          8.40          6.26         2.60 o                         
   5   6  14         48.33         47.68         4.64 o                         
   6   6  14         14.84         18.95         3.66 o                         
   0   7  14          4.79          4.59         4.59 o                         
   1   7  14          1.23          6.39         2.88 o                         
   2   7  14         17.45         18.00         3.41 o                         
   3   7  14          0.42          3.16         2.27 o                         
   4   7  14          0.13          1.01         2.38 o                         
   5   7  14          6.88          7.53         3.23 o                         
   6   7  14          0.50          1.02         2.36 o                         
   2   8  14          0.63          2.96         2.55 o                         
   3   8  14          0.09          5.17         2.46 o                         
   4   8  14          0.96         -1.47         3.96 o                         
  -2  -4  15          0.89         -1.63         3.82 o                         
  -1  -4  15          7.89          4.42         6.22 o                         
   0  -4  15          7.32          5.28         3.60 o                         
   1  -4  15         10.20         10.51         3.04 o                         
  -3  -3  15          6.41          5.40         3.87 o                         
  -2  -3  15         13.51          7.55         5.18 o                         
  -1  -3  15         31.81         33.31         5.16 o                         
   0  -3  15         47.41         51.71         5.95 o                         
   1  -3  15          4.43          0.44         2.40 o                         
   2  -3  15         23.11         23.50         3.64 o                         
   3  -3  15         10.37          9.41         3.15 o                         
  -4  -2  15         18.31         24.27         4.95 o                         
  -3  -2  15          5.06          5.40         4.89 o                         
  -2  -2  15          0.11          4.10         3.54 o                         
  -1  -2  15         42.28         40.63         5.27 o                         
   0  -2  15          0.52         -1.10         2.92 o                         
   1  -2  15          0.83         -0.72         2.30 o                         
   2  -2  15         25.34         31.94         3.38 o                         
   3  -2  15          4.22          5.71         2.87 o                         
   4  -2  15          8.55          8.06         3.18 o                         
  -4  -1  15          1.99         -3.41         3.41 o                         
  -3  -1  15          3.63          5.77         4.22 o                         
  -2  -1  15         28.03         29.36         4.99 o                         
  -1  -1  15          5.03          5.36         3.19 o                         
   0  -1  15          0.46         -4.74         4.74 o                         
   1  -1  15          0.04         -0.84         1.88 o                         
   2  -1  15          1.44          0.90         2.30 o                         
   3  -1  15         20.73         16.39         2.88 o                         
   4  -1  15          1.84          2.84         2.68 o                         
   5  -1  15          1.70          0.16         3.88 o                         
  -4   0  15          1.25         -1.88         2.61 o                         
  -3   0  15          0.75         -0.89         2.59 o                         
  -2   0  15         47.29         61.67         5.29 o                         
  -1   0  15          6.26          7.02         2.48 o                         
   0   0  15          0.36         -1.90         1.90 o                         
   1   0  15         28.33         33.31         3.74 o                         
   2   0  15         81.22         87.16         4.12 o                         
   3   0  15          8.88          6.23         3.48 o                         
   4   0  15         18.85         20.79         3.02 o                         
   5   0  15         11.63         17.01         4.65 o                         
  -4   1  15         36.98         26.69         3.62 o                         
  -3   1  15         47.65         52.35         4.65 o                         
  -2   1  15          0.77         -2.03         2.03 o                         
  -1   1  15          0.96         -0.91         2.05 o                         
   0   1  15          3.57          3.15         2.80 o                         
   1   1  15         55.64         53.39         3.36 o                         
   2   1  15         82.47         90.48         4.22 o                         
   3   1  15          1.64          1.11         1.91 o                         
   4   1  15          1.79          2.64         2.19 o                         
   5   1  15          8.23          1.03         3.15 o                         
   6   1  15         15.40         17.26         4.70 o                         
  -3   2  15         22.16         28.11         3.63 o                         
  -2   2  15          2.04         -2.04         2.04 o                         
  -1   2  15         38.64         37.44         3.45 o                         
   0   2  15          3.50          0.13         2.01 o                         
   1   2  15         81.46         90.01         6.55 o                         
   2   2  15         46.34         46.20         3.16 o                         
   3   2  15          0.38         -0.20         1.57 o                         
   4   2  15          0.28          1.63         1.78 o                         
   5   2  15         18.85         18.27         3.14 o                         
   6   2  15         29.31         32.71         4.42 o                         
  -3   3  15          0.30          1.35         2.41 o                         
  -2   3  15         20.01         24.61         3.20 o                         
  -1   3  15          5.14          2.45         2.52 o                         
   0   3  15         17.11         16.98         2.47 o                         
   1   3  15         11.15         15.57         2.48 o                         
   2   3  15          7.62          5.95         1.65 o                         
   3   3  15         20.85         21.64         2.33 o                         
   4   3  15          0.36          1.63         1.76 o                         
   5   3  15          3.49          2.37         2.46 o                         
   6   3  15          1.61          0.40         2.48 o                         
  -2   4  15          1.43         -0.42         1.80 o                         
  -1   4  15         13.32         10.09         2.59 o                         
   0   4  15          2.22          2.71         2.01 o                         
   1   4  15         95.73         92.34         4.74 o                         
   2   4  15         11.78          7.33         1.92 o                         
   3   4  15          0.36         -0.90         1.42 o                         
   4   4  15         24.24         20.68         2.58 o                         
   5   4  15          4.48          4.12         1.97 o                         
   6   4  15          9.38         12.30         3.00 o                         
  -1   5  15          7.13          7.23         3.24 o                         
   0   5  15          7.55          9.99         2.48 o                         
   1   5  15         12.05          8.11         3.51 o                         
   2   5  15         10.06          6.96         1.97 o                         
   3   5  15         28.48         27.00         2.79 o                         
   4   5  15         17.55         16.37         2.16 o                         
   5   5  15          1.22          3.22         2.37 o                         
   6   5  15         12.88         16.67         2.87 o                         
   0   6  15          1.53          7.18         3.22 o                         
   1   6  15          1.54          3.17         2.85 o                         
   2   6  15         14.60         18.56         3.60 o                         
   3   6  15         16.82         23.18         3.26 o                         
   4   6  15          0.20          0.93         2.31 o                         
   5   6  15          0.17         -0.87         2.68 o                         
   6   6  15          5.89          1.54         2.80 o                         
   1   7  15          2.95          0.75         2.79 o                         
   2   7  15         27.79         35.09         4.25 o                         
   3   7  15          5.54          3.46         2.69 o                         
   4   7  15          0.59          4.11         3.50 o                         
   5   7  15          0.05          0.10         2.54 o                         
  -2  -3  16          5.35         11.91         5.48 o                         
  -1  -3  16         27.63         35.55         5.20 o                         
   0  -3  16         41.79         51.41         6.23 o                         
   1  -3  16          0.61          0.22         2.78 o                         
   2  -3  16         23.40         29.01         3.82 o                         
  -3  -2  16          0.08         -3.41         3.41 o                         
  -2  -2  16         14.74         15.59         6.39 o                         
  -1  -2  16         88.67         98.15         9.27 o                         
   0  -2  16         60.87         75.29         7.00 o                         
   1  -2  16          0.66          2.50         2.59 o                         
   2  -2  16          0.02          1.87         2.59 o                         
   3  -2  16          0.06          6.82         2.78 o                         
  -3  -1  16          1.50         -2.29         3.64 o                         
  -2  -1  16         33.36         28.32         4.97 o                         
  -1  -1  16          4.26          2.31         3.43 o                         
   0  -1  16          4.74          4.00         4.59 o                         
   1  -1  16          5.18          0.08         2.59 o                         
   2  -1  16          1.79         -0.49         2.34 o                         
   3  -1  16          9.79          8.62         5.31 o                         
   4  -1  16          1.02          2.48         2.77 o                         
  -3   0  16          2.11         -1.61         2.94 o                         
  -2   0  16          0.92         -1.56         3.19 o                         
  -1   0  16          2.19         -2.86         2.86 o                         
   0   0  16          1.28         -2.88         3.20 o                         
   1   0  16         24.98         32.87         3.80 o                         
   2   0  16          5.67          2.91         2.41 o                         
   3   0  16          1.32          1.25         2.41 o                         
   4   0  16         38.49         37.73         4.10 o                         
   5   0  16         25.63         26.12         7.09 o                         
  -3   1  16         16.28         10.44         4.21 o                         
  -2   1  16         31.29         31.23         3.99 o                         
  -1   1  16         14.44         13.73         2.99 o                         
   0   1  16          3.82          0.60         2.11 o                         
   1   1  16          4.98          1.77         2.22 o                         
   2   1  16          0.14         -0.96         1.93 o                         
   3   1  16         57.04         55.18         4.49 o                         
   4   1  16         40.60         40.86         4.11 o                         
   5   1  16         13.04          8.73         6.28 o                         
  -3   2  16          0.99         -0.18         2.48 o                         
  -2   2  16         16.79         11.22         2.92 o                         
  -1   2  16         18.14         19.60         2.95 o                         
   0   2  16          6.18          9.49         2.68 o                         
   1   2  16         15.17         14.78         5.53 o                         
   2   2  16         18.19         19.86         2.52 o                         
   3   2  16         23.10         30.24         3.51 o                         
   4   2  16         30.27         33.99         4.05 o                         
   5   2  16         10.83         10.72         2.74 o                         
   6   2  16         20.87         32.27        10.01 o                         
  -2   3  16          1.94          4.58         2.75 o                         
  -1   3  16         15.68         15.05         2.90 o                         
   0   3  16         42.66         46.01         3.81 o                         
   1   3  16          3.63         -0.51         1.94 o                         
   2   3  16          5.85          9.52         2.20 o                         
   3   3  16          0.72         -0.29         2.32 o                         
   4   3  16          9.90          8.82         2.70 o                         
   5   3  16         15.03         19.37         2.70 o                         
   6   3  16          1.84          7.44         2.84 o                         
  -1   4  16         16.02         10.88         2.89 o                         
   0   4  16         31.05         29.96         3.29 o                         
   1   4  16         17.65         19.06         2.85 o                         
   2   4  16         25.39         23.34         2.64 o                         
   3   4  16          2.42          2.99         1.89 o                         
   4   4  16          1.03          1.58         1.76 o                         
   5   4  16          4.01          3.26         1.95 o                         
   6   4  16          5.44          3.11         2.71 o                         
  -1   5  16          1.76         -4.89         4.89 o                         
   0   5  16          0.02         -0.58         4.26 o                         
   1   5  16          0.15         -1.81         2.28 o                         
   2   5  16          6.77          6.00         2.92 o                         
   3   5  16          3.43          4.28         1.92 o                         
   4   5  16          3.20          1.55         1.70 o                         
   5   5  16          1.65          3.07         1.87 o                         
   1   6  16         22.54         25.01         4.22 o                         
   2   6  16          4.34          5.45         4.59 o                         
   3   6  16          0.00          0.97         3.13 o                         
   4   6  16          7.96          5.35         5.50 o                         
   5   6  16         19.91         14.65         3.52 o                         
  -1  -2  17          0.39         -2.86         3.38 o                         
   0  -2  17          2.28          6.05         3.90 o                         
   1  -2  17         11.39         11.58         4.57 o                         
   2  -2  17          7.02          6.73         3.54 o                         
  -2  -1  17          1.58          1.18         3.70 o                         
  -1  -1  17          0.82         -3.67         3.92 o                         
   0  -1  17         61.25         65.31         8.73 o                         
   1  -1  17         42.60         45.54         5.76 o                         
   2  -1  17          2.78         -2.27         2.27 o                         
   3  -1  17         16.91         14.95         3.96 o                         
  -2   0  17          1.38          1.47         3.42 o                         
  -1   0  17         10.24         10.12         4.41 o                         
   0   0  17         43.78         49.69         6.12 o                         
   1   0  17          4.31          9.48         4.97 o                         
   2   0  17          5.14          3.89         2.79 o                         
   3   0  17         18.22         14.28         3.32 o                         
   4   0  17          0.30         -0.10         3.07 o                         
  -2   1  17          0.00         -2.97         3.38 o                         
  -1   1  17         13.59         12.48         3.68 o                         
   0   1  17          3.79          1.74         3.84 o                         
   1   1  17          0.04         -0.56         3.41 o                         
   2   1  17          1.88         -1.19         3.09 o                         
   3   1  17          1.56         -2.78         3.49 o                         
   4   1  17          0.72         -0.95         2.67 o                         
  -2   2  17          5.77          1.12         2.75 o                         
  -1   2  17          3.26          0.34         2.46 o                         
   0   2  17          4.06          3.12         2.62 o                         
   1   2  17          0.48         -0.34         2.46 o                         
   2   2  17         13.17          7.01         2.01 o                         
   3   2  17         14.45         16.89         2.93 o                         
   4   2  17          3.32          9.60         2.66 o                         
   5   2  17         25.24         23.51         3.79 o                         
  -1   3  17          7.05         -1.97         2.40 o                         
   0   3  17          0.04         -0.87         2.11 o                         
   1   3  17          7.74          9.97         2.63 o                         
   2   3  17         24.99         28.74         3.54 o                         
   3   3  17          2.19          1.76         2.76 o                         
   4   3  17          8.08         10.04         2.62 o                         
   5   3  17          2.03          1.23         2.41 o                         
   0   4  17          0.76          4.99         2.55 o                         
   1   4  17          7.54          7.52         3.51 o                         
   2   4  17         18.01         15.43         3.99 o                         
   3   4  17          1.77          0.07         1.75 o                         
   4   4  17          1.88          1.24         2.39 o                         
   5   4  17          2.96         -0.17         2.15 o                         
   1   5  17          3.23          1.74         3.29 o                         
   2   5  17          1.62          7.99         4.02 o                         
   3   5  17          2.23          0.26         2.55 o                         
   4   5  17          0.66         -2.07         2.07 o                         
   0   0  18         44.63         56.57         6.50 o                         
   1   0  18          4.78          3.77         3.95 o                         
   2   0  18          0.35          0.74         2.86 o                         
   0   1  18          1.03         -3.78         6.21 o                         
   1   1  18          5.28          4.81         3.71 o                         
   2   1  18          0.47         -0.45         2.61 o                         
   3   1  18          2.88          6.86         3.09 o                         
   0   2  18          4.80          3.05         2.61 o                         
   1   2  18          0.15          1.56         2.58 o                         
   2   2  18          1.33          3.46         2.56 o                         
   3   2  18          2.69         -2.48         2.48 o                         
   0   3  18          2.80          4.36         2.57 o                         
   1   3  18          0.42         -0.18         2.33 o                         
   2   3  18          0.62          1.72         3.38 o                         
   3   3  18          1.54         -0.08         2.32 o                         
   4   3  18         19.68         17.66         3.73 o                         
   1   4  18          1.91          2.38         2.55 o                         
   2   4  18          0.07          1.98         2.45 o                         
   3   4  18          9.21         11.71         2.78 o                         
                                                                                
